# Supplementary material for: Player-aware resource compensation in interrupted cricket matches
Source: PeerJ Comput Sci. 2022 Mar 14;8:e917. doi: 10.7717/peerj-cs.917 (PMC9044201; doi:10.7717/peerj-cs.917)
Supplement: Supplemental Information 1 — (1). woa.csv consists of batter’s inning by inning data for training the model. (2). list.csv contains the same data as defined in woa.csv. This information required to calculate the current career stats of batter. (3). bats.sql has tables and each table represents one country with pre-allocated weightage to every over of that country’s inning. (4). predict.py is the code file that calculates remaining resources before and after interruption. [file peerj-cs-08-917-s001.zip]

Archive with 4 entries (4 files):
- bats.sql
- list.csv
- Perdict.py
- woa.csv
