# Supplementary material for: Player-aware resource compensation in interrupted cricket matches
Source: PeerJ Comput Sci. 2022 Mar 14;8:e917. doi: 10.7717/peerj-cs.917 (PMC9044201; doi:10.7717/peerj-cs.917)
Supplement: Supplemental Information 1 — (1). woa.csv consists of batter’s inning by inning data for training the model. (2). list.csv contains the same data as defined in woa.csv. This information required to calculate the current career stats of batter. (3). bats.sql has tables and each table represents one country with pre-allocated weightage to every over of that country’s inning. (4). predict.py is the code file that calculates remaining resources before and after interruption. [file peerj-cs-08-917-s001.zip › bats.sql]

-- phpMyAdmin SQL Dump
-- version 5.0.1
-- https://www.phpmyadmin.net/
--
-- Host: 127.0.0.1
-- Generation Time: Jun 05, 2020 at 10:20 AM
-- Server version: 10.4.11-MariaDB
-- PHP Version: 7.4.2

SET SQL_MODE = "NO_AUTO_VALUE_ON_ZERO";
SET AUTOCOMMIT = 0;
START TRANSACTION;
SET time_zone = "+00:00";


/*!40101 SET @OLD_CHARACTER_SET_CLIENT=@@CHARACTER_SET_CLIENT */;
/*!40101 SET @OLD_CHARACTER_SET_RESULTS=@@CHARACTER_SET_RESULTS */;
/*!40101 SET @OLD_COLLATION_CONNECTION=@@COLLATION_CONNECTION */;
/*!40101 SET NAMES utf8mb4 */;

--
-- Database: `bats`
--

-- --------------------------------------------------------

--
-- Table structure for table `afghanistan`
--

CREATE TABLE `afghanistan` (
  `Over` int(11) NOT NULL,
  `Runs` int(11) NOT NULL DEFAULT 0,
  `Deliveries` int(11) NOT NULL DEFAULT 0,
  `weight` float NOT NULL
) ENGINE=InnoDB DEFAULT CHARSET=utf8mb4;

--
-- Dumping data for table `afghanistan`
--

INSERT INTO `afghanistan` (`Over`, `Runs`, `Deliveries`, `weight`) VALUES
(1, 288, 433, 1.00904),
(2, 306, 436, 1.0721),
(3, 258, 425, 0.903931),
(4, 329, 430, 1.15269),
(5, 305, 423, 1.0686),
(6, 361, 424, 1.2648),
(7, 301, 430, 1.05459),
(8, 316, 427, 1.10714),
(9, 272, 424, 0.952982),
(10, 265, 416, 0.928456),
(11, 274, 428, 0.959989),
(12, 243, 423, 0.851377),
(13, 287, 419, 1.00554),
(14, 227, 419, 0.795319),
(15, 278, 426, 0.974003),
(16, 251, 419, 0.879406),
(17, 275, 416, 0.963492),
(18, 284, 412, 0.995025),
(19, 279, 412, 0.977507),
(20, 265, 410, 0.928456),
(21, 280, 406, 0.98101),
(22, 265, 409, 0.928456),
(23, 297, 413, 1.04057),
(24, 297, 411, 1.04057),
(25, 301, 413, 1.05459),
(26, 248, 408, 0.868895),
(27, 274, 408, 0.959989),
(28, 264, 410, 0.924953),
(29, 339, 413, 1.18772),
(30, 246, 407, 0.861888),
(31, 301, 411, 1.05459),
(32, 318, 398, 1.11415),
(33, 311, 398, 1.08962),
(34, 264, 385, 0.924953),
(35, 274, 373, 0.959989),
(36, 310, 369, 1.08612),
(37, 273, 355, 0.956485),
(38, 278, 344, 0.974003),
(39, 295, 323, 1.03356),
(40, 264, 302, 0.924953),
(41, 263, 296, 0.921449),
(42, 259, 291, 0.907435),
(43, 258, 291, 0.903931),
(44, 295, 288, 1.03356),
(45, 312, 276, 1.09313),
(46, 322, 255, 1.12816),
(47, 322, 245, 1.12816),
(48, 289, 232, 1.01254),
(49, 303, 214, 1.06159),
(50, 285, 171, 0.998528);

-- --------------------------------------------------------

--
-- Table structure for table `africaxi`
--

CREATE TABLE `africaxi` (
  `Over` int(11) NOT NULL,
  `Runs` int(11) NOT NULL DEFAULT 0,
  `Deliveries` int(11) NOT NULL DEFAULT 0,
  `weight` float NOT NULL
) ENGINE=InnoDB DEFAULT CHARSET=utf8mb4;

--
-- Dumping data for table `africaxi`
--

INSERT INTO `africaxi` (`Over`, `Runs`, `Deliveries`, `weight`) VALUES
(1, 22, 19, 1.21279),
(2, 14, 18, 0.771775),
(3, 31, 18, 1.70893),
(4, 7, 18, 0.385888),
(5, 8, 18, 0.441014),
(6, 5, 19, 0.275634),
(7, 20, 20, 1.10254),
(8, 17, 19, 0.937155),
(9, 19, 19, 1.04741),
(10, 18, 19, 0.992282),
(11, 12, 18, 0.661521),
(12, 29, 18, 1.59868),
(13, 6, 18, 0.330761),
(14, 26, 19, 1.4333),
(15, 17, 18, 0.937155),
(16, 30, 18, 1.6538),
(17, 12, 19, 0.661521),
(18, 17, 19, 0.937155),
(19, 11, 18, 0.606395),
(20, 16, 18, 0.882029),
(21, 14, 18, 0.771775),
(22, 17, 18, 0.937155),
(23, 13, 19, 0.716648),
(24, 12, 18, 0.661521),
(25, 17, 18, 0.937155),
(26, 15, 18, 0.826902),
(27, 15, 18, 0.826902),
(28, 9, 19, 0.496141),
(29, 17, 18, 0.937155),
(30, 18, 18, 0.992282),
(31, 10, 18, 0.551268),
(32, 20, 18, 1.10254),
(33, 21, 18, 1.15766),
(34, 17, 18, 0.937155),
(35, 19, 18, 1.04741),
(36, 24, 19, 1.32304),
(37, 25, 19, 1.37817),
(38, 22, 18, 1.21279),
(39, 20, 18, 1.10254),
(40, 26, 19, 1.4333),
(41, 23, 18, 1.26792),
(42, 27, 18, 1.48842),
(43, 23, 18, 1.26792),
(44, 23, 18, 1.26792),
(45, 17, 18, 0.937155),
(46, 26, 19, 1.4333),
(47, 16, 19, 0.882029),
(48, 25, 17, 1.37817),
(49, 24, 12, 1.32304),
(50, 15, 12, 0.826902);

-- --------------------------------------------------------

--
-- Table structure for table `asiaxi`
--

CREATE TABLE `asiaxi` (
  `Over` int(11) NOT NULL,
  `Runs` int(11) NOT NULL DEFAULT 0,
  `Deliveries` int(11) NOT NULL DEFAULT 0,
  `weight` float NOT NULL
) ENGINE=InnoDB DEFAULT CHARSET=utf8mb4;

--
-- Dumping data for table `asiaxi`
--

INSERT INTO `asiaxi` (`Over`, `Runs`, `Deliveries`, `weight`) VALUES
(1, 33, 21, 1.67513),
(2, 6, 18, 0.304568),
(3, 12, 22, 0.609137),
(4, 22, 19, 1.11675),
(5, 25, 20, 1.26904),
(6, 22, 18, 1.11675),
(7, 19, 19, 0.964467),
(8, 19, 18, 0.964467),
(9, 16, 18, 0.812183),
(10, 24, 18, 1.21827),
(11, 10, 19, 0.507614),
(12, 19, 18, 0.964467),
(13, 22, 19, 1.11675),
(14, 15, 19, 0.761421),
(15, 11, 20, 0.558376),
(16, 9, 18, 0.456853),
(17, 11, 18, 0.558376),
(18, 16, 18, 0.812183),
(19, 15, 18, 0.761421),
(20, 10, 19, 0.507614),
(21, 10, 18, 0.507614),
(22, 20, 19, 1.01523),
(23, 11, 18, 0.558376),
(24, 13, 18, 0.659898),
(25, 28, 19, 1.42132),
(26, 17, 19, 0.862944),
(27, 25, 18, 1.26904),
(28, 24, 18, 1.21827),
(29, 19, 18, 0.964467),
(30, 20, 18, 1.01523),
(31, 17, 20, 0.862944),
(32, 20, 18, 1.01523),
(33, 15, 18, 0.761421),
(34, 19, 19, 0.964467),
(35, 14, 18, 0.71066),
(36, 13, 18, 0.659898),
(37, 20, 19, 1.01523),
(38, 17, 19, 0.862944),
(39, 36, 18, 1.82741),
(40, 40, 21, 2.03046),
(41, 27, 19, 1.37056),
(42, 36, 18, 1.82741),
(43, 16, 19, 0.812183),
(44, 18, 18, 0.913706),
(45, 15, 18, 0.761421),
(46, 28, 20, 1.42132),
(47, 26, 19, 1.3198),
(48, 34, 18, 1.72589),
(49, 21, 19, 1.06599),
(50, 30, 18, 1.52284);

-- --------------------------------------------------------

--
-- Table structure for table `australia`
--

CREATE TABLE `australia` (
  `Over` int(11) NOT NULL,
  `Runs` int(11) NOT NULL DEFAULT 0,
  `Deliveries` int(11) NOT NULL DEFAULT 0,
  `weight` float NOT NULL
) ENGINE=InnoDB DEFAULT CHARSET=utf8mb4;

--
-- Dumping data for table `australia`
--

INSERT INTO `australia` (`Over`, `Runs`, `Deliveries`, `weight`) VALUES
(1, 1193, 1868, 0.815537),
(2, 1313, 1872, 0.897569),
(3, 1486, 1816, 1.01583),
(4, 1575, 1842, 1.07667),
(5, 1567, 1831, 1.0712),
(6, 1571, 1821, 1.07394),
(7, 1478, 1812, 1.01036),
(8, 1591, 1823, 1.08761),
(9, 1474, 1805, 1.00763),
(10, 1542, 1786, 1.05411),
(11, 1407, 1797, 0.961828),
(12, 1413, 1786, 0.965929),
(13, 1393, 1779, 0.952257),
(14, 1523, 1774, 1.04113),
(15, 1324, 1785, 0.905089),
(16, 1334, 1766, 0.911925),
(17, 1241, 1764, 0.84835),
(18, 1366, 1758, 0.9338),
(19, 1396, 1769, 0.954308),
(20, 1295, 1751, 0.885264),
(21, 1452, 1771, 0.99259),
(22, 1307, 1748, 0.893467),
(23, 1423, 1742, 0.972765),
(24, 1417, 1743, 0.968664),
(25, 1453, 1723, 0.993273),
(26, 1397, 1713, 0.954992),
(27, 1412, 1692, 0.965246),
(28, 1418, 1681, 0.969347),
(29, 1400, 1664, 0.957042),
(30, 1457, 1668, 0.996008),
(31, 1351, 1650, 0.923546),
(32, 1373, 1638, 0.938585),
(33, 1370, 1614, 0.936534),
(34, 1410, 1611, 0.963878),
(35, 1398, 1595, 0.955675),
(36, 1403, 1580, 0.959093),
(37, 1492, 1580, 1.01993),
(38, 1506, 1566, 1.0295),
(39, 1474, 1537, 1.00763),
(40, 1464, 1528, 1.00079),
(41, 1544, 1480, 1.05548),
(42, 1562, 1466, 1.06779),
(43, 1575, 1442, 1.07667),
(44, 1712, 1418, 1.17033),
(45, 1690, 1389, 1.15529),
(46, 1610, 1339, 1.1006),
(47, 1624, 1268, 1.11017),
(48, 1698, 1204, 1.16076),
(49, 1685, 1113, 1.15187),
(50, 1583, 938, 1.08214);

-- --------------------------------------------------------

--
-- Table structure for table `bangladesh`
--

CREATE TABLE `bangladesh` (
  `Over` int(11) NOT NULL,
  `Runs` int(11) NOT NULL DEFAULT 0,
  `Deliveries` int(11) NOT NULL DEFAULT 0,
  `weight` float NOT NULL
) ENGINE=InnoDB DEFAULT CHARSET=utf8mb4;

--
-- Dumping data for table `bangladesh`
--

INSERT INTO `bangladesh` (`Over`, `Runs`, `Deliveries`, `weight`) VALUES
(1, 755, 1265, 0.876806),
(2, 832, 1278, 0.966228),
(3, 803, 1255, 0.93255),
(4, 878, 1237, 1.01965),
(5, 937, 1251, 1.08817),
(6, 928, 1245, 1.07772),
(7, 874, 1238, 1.015),
(8, 967, 1246, 1.12301),
(9, 924, 1238, 1.07307),
(10, 969, 1250, 1.12533),
(11, 978, 1249, 1.13578),
(12, 896, 1245, 1.04055),
(13, 952, 1253, 1.10559),
(14, 931, 1228, 1.0812),
(15, 921, 1231, 1.06959),
(16, 884, 1231, 1.02662),
(17, 888, 1235, 1.03126),
(18, 839, 1225, 0.974358),
(19, 844, 1226, 0.980164),
(20, 837, 1208, 0.972035),
(21, 868, 1199, 1.00804),
(22, 992, 1201, 1.15204),
(23, 908, 1189, 1.05449),
(24, 840, 1182, 0.975519),
(25, 893, 1183, 1.03707),
(26, 882, 1160, 1.0243),
(27, 861, 1159, 0.999907),
(28, 904, 1142, 1.04984),
(29, 842, 1126, 0.977842),
(30, 883, 1120, 1.02546),
(31, 807, 1102, 0.937195),
(32, 848, 1083, 0.98481),
(33, 845, 1078, 0.981326),
(34, 776, 1078, 0.901194),
(35, 799, 1068, 0.927904),
(36, 841, 1071, 0.97668),
(37, 829, 1042, 0.962744),
(38, 900, 1010, 1.0452),
(39, 791, 975, 0.918614),
(40, 777, 947, 0.902355),
(41, 799, 918, 0.927904),
(42, 911, 895, 1.05797),
(43, 821, 877, 0.953454),
(44, 823, 834, 0.955776),
(45, 861, 796, 0.999907),
(46, 864, 744, 1.00339),
(47, 838, 727, 0.973196),
(48, 819, 663, 0.951131),
(49, 755, 577, 0.876806),
(50, 640, 444, 0.743253);

-- --------------------------------------------------------

--
-- Table structure for table `bermuda`
--

CREATE TABLE `bermuda` (
  `Over` int(11) NOT NULL,
  `Runs` int(11) NOT NULL DEFAULT 0,
  `Deliveries` int(11) NOT NULL DEFAULT 0,
  `weight` float NOT NULL
) ENGINE=InnoDB DEFAULT CHARSET=utf8mb4;

--
-- Dumping data for table `bermuda`
--

INSERT INTO `bermuda` (`Over`, `Runs`, `Deliveries`, `weight`) VALUES
(1, 33, 76, 0.887097),
(2, 36, 79, 0.967742),
(3, 48, 75, 1.29032),
(4, 31, 76, 0.833333),
(5, 50, 81, 1.34409),
(6, 36, 76, 0.967742),
(7, 57, 79, 1.53226),
(8, 41, 74, 1.10215),
(9, 40, 76, 1.07527),
(10, 47, 79, 1.26344),
(11, 63, 75, 1.69355),
(12, 35, 74, 0.94086),
(13, 46, 74, 1.23656),
(14, 51, 73, 1.37097),
(15, 57, 72, 1.53226),
(16, 49, 73, 1.3172),
(17, 48, 70, 1.29032),
(18, 53, 61, 1.42473),
(19, 47, 64, 1.26344),
(20, 44, 63, 1.1828),
(21, 52, 63, 1.39785),
(22, 25, 54, 0.672043),
(23, 39, 54, 1.04839),
(24, 52, 54, 1.39785),
(25, 27, 53, 0.725806),
(26, 22, 51, 0.591398),
(27, 33, 48, 0.887097),
(28, 47, 48, 1.26344),
(29, 28, 48, 0.752688),
(30, 26, 49, 0.698925),
(31, 33, 48, 0.887097),
(32, 30, 49, 0.806452),
(33, 21, 48, 0.564516),
(34, 37, 50, 0.994624),
(35, 34, 50, 0.913978),
(36, 32, 48, 0.860215),
(37, 35, 49, 0.94086),
(38, 41, 49, 1.10215),
(39, 30, 48, 0.806452),
(40, 34, 48, 0.913978),
(41, 34, 50, 0.913978),
(42, 27, 45, 0.725806),
(43, 14, 42, 0.376344),
(44, 24, 37, 0.645161),
(45, 26, 37, 0.698925),
(46, 27, 37, 0.725806),
(47, 23, 33, 0.61828),
(48, 33, 25, 0.887097),
(49, 28, 24, 0.752688),
(50, 34, 24, 0.913978);

-- --------------------------------------------------------

--
-- Table structure for table `canada`
--

CREATE TABLE `canada` (
  `Over` int(11) NOT NULL,
  `Runs` int(11) NOT NULL DEFAULT 0,
  `Deliveries` int(11) NOT NULL DEFAULT 0,
  `weight` float NOT NULL
) ENGINE=InnoDB DEFAULT CHARSET=utf8mb4;

--
-- Dumping data for table `canada`
--

INSERT INTO `canada` (`Over`, `Runs`, `Deliveries`, `weight`) VALUES
(1, 115, 178, 1.18802),
(2, 141, 170, 1.45661),
(3, 126, 177, 1.30165),
(4, 145, 172, 1.49793),
(5, 104, 167, 1.07438),
(6, 130, 173, 1.34298),
(7, 131, 171, 1.35331),
(8, 119, 169, 1.22934),
(9, 110, 167, 1.13636),
(10, 130, 169, 1.34298),
(11, 111, 163, 1.14669),
(12, 113, 160, 1.16736),
(13, 101, 158, 1.04339),
(14, 97, 161, 1.00207),
(15, 98, 162, 1.0124),
(16, 75, 153, 0.774793),
(17, 90, 154, 0.929752),
(18, 95, 150, 0.981405),
(19, 79, 148, 0.816116),
(20, 66, 147, 0.681818),
(21, 95, 151, 0.981405),
(22, 86, 142, 0.88843),
(23, 120, 142, 1.23967),
(24, 83, 140, 0.857438),
(25, 101, 143, 1.04339),
(26, 84, 133, 0.867769),
(27, 103, 136, 1.06405),
(28, 106, 137, 1.09504),
(29, 85, 133, 0.878099),
(30, 85, 138, 0.878099),
(31, 92, 134, 0.950413),
(32, 84, 136, 0.867769),
(33, 93, 135, 0.960744),
(34, 87, 130, 0.89876),
(35, 107, 131, 1.10537),
(36, 99, 132, 1.02273),
(37, 106, 133, 1.09504),
(38, 77, 123, 0.795455),
(39, 117, 128, 1.20868),
(40, 65, 116, 0.671488),
(41, 89, 108, 0.919421),
(42, 89, 113, 0.919421),
(43, 93, 105, 0.960744),
(44, 82, 101, 0.847107),
(45, 88, 97, 0.909091),
(46, 98, 90, 1.0124),
(47, 76, 80, 0.785124),
(48, 59, 68, 0.609504),
(49, 60, 58, 0.619835),
(50, 55, 46, 0.568182);

-- --------------------------------------------------------

--
-- Table structure for table `england`
--

CREATE TABLE `england` (
  `Over` int(11) NOT NULL,
  `Runs` int(11) NOT NULL DEFAULT 0,
  `Deliveries` int(11) NOT NULL DEFAULT 0,
  `weight` float NOT NULL
) ENGINE=InnoDB DEFAULT CHARSET=utf8mb4;

--
-- Dumping data for table `england`
--

INSERT INTO `england` (`Over`, `Runs`, `Deliveries`, `weight`) VALUES
(1, 1030, 1754, 0.785432),
(2, 1160, 1734, 0.884564),
(3, 1342, 1700, 1.02335),
(4, 1387, 1699, 1.05766),
(5, 1495, 1695, 1.14002),
(6, 1453, 1667, 1.10799),
(7, 1403, 1690, 1.06987),
(8, 1443, 1674, 1.10037),
(9, 1422, 1668, 1.08435),
(10, 1431, 1652, 1.09122),
(11, 1351, 1660, 1.03021),
(12, 1375, 1667, 1.04851),
(13, 1295, 1654, 0.987509),
(14, 1384, 1651, 1.05538),
(15, 1372, 1642, 1.04623),
(16, 1289, 1641, 0.982934),
(17, 1362, 1640, 1.0386),
(18, 1286, 1638, 0.980646),
(19, 1331, 1634, 1.01496),
(20, 1280, 1616, 0.976071),
(21, 1310, 1604, 0.998948),
(22, 1248, 1606, 0.951669),
(23, 1257, 1593, 0.958532),
(24, 1254, 1585, 0.956245),
(25, 1352, 1584, 1.03097),
(26, 1296, 1557, 0.988272),
(27, 1242, 1560, 0.947094),
(28, 1322, 1548, 1.0081),
(29, 1249, 1549, 0.952432),
(30, 1315, 1543, 1.00276),
(31, 1233, 1546, 0.940231),
(32, 1269, 1511, 0.967683),
(33, 1218, 1505, 0.928793),
(34, 1294, 1473, 0.986747),
(35, 1219, 1458, 0.929555),
(36, 1297, 1430, 0.989034),
(37, 1321, 1418, 1.00734),
(38, 1318, 1386, 1.00505),
(39, 1362, 1372, 1.0386),
(40, 1356, 1353, 1.03403),
(41, 1317, 1317, 1.00429),
(42, 1340, 1293, 1.02182),
(43, 1351, 1239, 1.03021),
(44, 1338, 1212, 1.0203),
(45, 1322, 1166, 1.0081),
(46, 1425, 1090, 1.08664),
(47, 1269, 985, 0.967683),
(48, 1203, 911, 0.917354),
(49, 1188, 794, 0.905916),
(50, 1193, 687, 0.909729);

-- --------------------------------------------------------

--
-- Table structure for table `hongkong`
--

CREATE TABLE `hongkong` (
  `Over` int(11) NOT NULL,
  `Runs` int(11) NOT NULL DEFAULT 0,
  `Deliveries` int(11) NOT NULL DEFAULT 0,
  `weight` float NOT NULL
) ENGINE=InnoDB DEFAULT CHARSET=utf8mb4;

--
-- Dumping data for table `hongkong`
--

INSERT INTO `hongkong` (`Over`, `Runs`, `Deliveries`, `weight`) VALUES
(1, 41, 71, 0.989382),
(2, 37, 69, 0.892857),
(3, 42, 68, 1.01351),
(4, 63, 71, 1.52027),
(5, 67, 68, 1.6168),
(6, 48, 66, 1.1583),
(7, 32, 68, 0.772201),
(8, 61, 69, 1.47201),
(9, 47, 68, 1.13417),
(10, 49, 70, 1.18243),
(11, 55, 69, 1.32722),
(12, 46, 68, 1.11004),
(13, 52, 66, 1.25483),
(14, 30, 72, 0.723938),
(15, 29, 67, 0.699807),
(16, 26, 66, 0.627413),
(17, 40, 67, 0.965251),
(18, 57, 67, 1.37548),
(19, 37, 60, 0.892857),
(20, 49, 63, 1.18243),
(21, 47, 61, 1.13417),
(22, 39, 62, 0.94112),
(23, 52, 61, 1.25483),
(24, 44, 62, 1.06178),
(25, 62, 61, 1.49614),
(26, 27, 60, 0.651544),
(27, 30, 63, 0.723938),
(28, 49, 63, 1.18243),
(29, 46, 64, 1.11004),
(30, 49, 61, 1.18243),
(31, 40, 60, 0.965251),
(32, 37, 61, 0.892857),
(33, 45, 61, 1.08591),
(34, 57, 62, 1.37548),
(35, 30, 54, 0.723938),
(36, 31, 55, 0.748069),
(37, 38, 54, 0.916988),
(38, 28, 46, 0.675676),
(39, 29, 42, 0.699807),
(40, 51, 42, 1.2307),
(41, 54, 43, 1.30309),
(42, 43, 43, 1.03764),
(43, 25, 42, 0.603282),
(44, 43, 42, 1.03764),
(45, 41, 38, 0.989382),
(46, 36, 35, 0.868726),
(47, 27, 25, 0.651544),
(48, 19, 26, 0.458494),
(49, 25, 21, 0.603282),
(50, 20, 10, 0.482625);

-- --------------------------------------------------------

--
-- Table structure for table `india`
--

CREATE TABLE `india` (
  `Over` int(11) NOT NULL,
  `Runs` int(11) NOT NULL DEFAULT 0,
  `Deliveries` int(11) NOT NULL DEFAULT 0,
  `weight` float NOT NULL
) ENGINE=InnoDB DEFAULT CHARSET=utf8mb4;

--
-- Dumping data for table `india`
--

INSERT INTO `india` (`Over`, `Runs`, `Deliveries`, `weight`) VALUES
(1, 1255, 1975, 0.825126),
(2, 1387, 2002, 0.911912),
(3, 1459, 1942, 0.95925),
(4, 1510, 1949, 0.992781),
(5, 1640, 1923, 1.07825),
(6, 1628, 1911, 1.07036),
(7, 1596, 1916, 1.04932),
(8, 1681, 1912, 1.10521),
(9, 1614, 1909, 1.06116),
(10, 1589, 1913, 1.04472),
(11, 1456, 1906, 0.957277),
(12, 1570, 1918, 1.03223),
(13, 1428, 1900, 0.938868),
(14, 1513, 1901, 0.994753),
(15, 1576, 1895, 1.03617),
(16, 1564, 1906, 1.02828),
(17, 1535, 1907, 1.00922),
(18, 1484, 1889, 0.975687),
(19, 1457, 1895, 0.957935),
(20, 1569, 1879, 1.03157),
(21, 1543, 1878, 1.01448),
(22, 1588, 1867, 1.04406),
(23, 1650, 1843, 1.08483),
(24, 1535, 1838, 1.00922),
(25, 1496, 1818, 0.983576),
(26, 1567, 1818, 1.03026),
(27, 1558, 1814, 1.02434),
(28, 1570, 1813, 1.03223),
(29, 1590, 1800, 1.04538),
(30, 1638, 1773, 1.07694),
(31, 1519, 1765, 0.998698),
(32, 1564, 1748, 1.02828),
(33, 1553, 1719, 1.02105),
(34, 1390, 1684, 0.913884),
(35, 1601, 1666, 1.05261),
(36, 1443, 1610, 0.94873),
(37, 1532, 1590, 1.00725),
(38, 1485, 1565, 0.976344),
(39, 1513, 1559, 0.994753),
(40, 1539, 1511, 1.01185),
(41, 1491, 1446, 0.980289),
(42, 1473, 1415, 0.968454),
(43, 1566, 1389, 1.0296),
(44, 1522, 1339, 1.00067),
(45, 1485, 1286, 0.976344),
(46, 1530, 1243, 1.00593),
(47, 1552, 1171, 1.02039),
(48, 1511, 1072, 0.993438),
(49, 1351, 930, 0.888243),
(50, 1183, 754, 0.777788);

-- --------------------------------------------------------

--
-- Table structure for table `ireland`
--

CREATE TABLE `ireland` (
  `Over` int(11) NOT NULL,
  `Runs` int(11) NOT NULL DEFAULT 0,
  `Deliveries` int(11) NOT NULL DEFAULT 0,
  `weight` float NOT NULL
) ENGINE=InnoDB DEFAULT CHARSET=utf8mb4;

--
-- Dumping data for table `ireland`
--

INSERT INTO `ireland` (`Over`, `Runs`, `Deliveries`, `weight`) VALUES
(1, 298, 550, 0.850311),
(2, 368, 556, 1.05005),
(3, 398, 540, 1.13565),
(4, 374, 541, 1.06717),
(5, 387, 535, 1.10426),
(6, 428, 542, 1.22125),
(7, 378, 539, 1.07858),
(8, 381, 534, 1.08714),
(9, 415, 526, 1.18416),
(10, 386, 530, 1.10141),
(11, 347, 528, 0.990127),
(12, 362, 525, 1.03293),
(13, 354, 527, 1.0101),
(14, 374, 525, 1.06717),
(15, 378, 518, 1.07858),
(16, 332, 518, 0.947326),
(17, 379, 523, 1.08144),
(18, 314, 511, 0.895965),
(19, 370, 510, 1.05576),
(20, 364, 509, 1.03863),
(21, 368, 498, 1.05005),
(22, 373, 497, 1.06432),
(23, 375, 499, 1.07002),
(24, 386, 487, 1.10141),
(25, 325, 471, 0.927353),
(26, 346, 471, 0.987274),
(27, 384, 472, 1.0957),
(28, 345, 472, 0.98442),
(29, 290, 459, 0.827484),
(30, 367, 468, 1.0472),
(31, 336, 454, 0.95874),
(32, 379, 451, 1.08144),
(33, 346, 442, 0.987274),
(34, 364, 438, 1.03863),
(35, 399, 436, 1.1385),
(36, 278, 416, 0.793243),
(37, 375, 416, 1.07002),
(38, 353, 404, 1.00725),
(39, 379, 407, 1.08144),
(40, 380, 388, 1.08429),
(41, 346, 382, 0.987274),
(42, 335, 360, 0.955886),
(43, 285, 349, 0.813217),
(44, 317, 332, 0.904525),
(45, 320, 326, 0.913086),
(46, 366, 304, 1.04434),
(47, 311, 266, 0.887405),
(48, 297, 221, 0.847458),
(49, 212, 172, 0.604919),
(50, 199, 128, 0.567825);

-- --------------------------------------------------------

--
-- Table structure for table `kenya`
--

CREATE TABLE `kenya` (
  `Over` int(11) NOT NULL,
  `Runs` int(11) NOT NULL DEFAULT 0,
  `Deliveries` int(11) NOT NULL DEFAULT 0,
  `weight` float NOT NULL
) ENGINE=InnoDB DEFAULT CHARSET=utf8mb4;

--
-- Dumping data for table `kenya`
--

INSERT INTO `kenya` (`Over`, `Runs`, `Deliveries`, `weight`) VALUES
(1, 62, 167, 0.634466),
(2, 110, 177, 1.12567),
(3, 93, 171, 0.951699),
(4, 106, 170, 1.08473),
(5, 134, 167, 1.37126),
(6, 107, 170, 1.09497),
(7, 118, 167, 1.20753),
(8, 118, 165, 1.20753),
(9, 120, 171, 1.228),
(10, 102, 169, 1.0438),
(11, 92, 167, 0.941465),
(12, 107, 164, 1.09497),
(13, 113, 169, 1.15637),
(14, 105, 167, 1.0745),
(15, 98, 164, 1.00287),
(16, 83, 165, 0.849365),
(17, 114, 167, 1.1666),
(18, 111, 164, 1.1359),
(19, 102, 163, 1.0438),
(20, 126, 165, 1.2894),
(21, 132, 169, 1.3508),
(22, 74, 163, 0.757266),
(23, 110, 168, 1.12567),
(24, 119, 161, 1.21776),
(25, 108, 160, 1.1052),
(26, 104, 157, 1.06427),
(27, 110, 159, 1.12567),
(28, 113, 159, 1.15637),
(29, 115, 156, 1.17683),
(30, 118, 151, 1.20753),
(31, 95, 151, 0.972165),
(32, 94, 153, 0.961932),
(33, 113, 153, 1.15637),
(34, 104, 144, 1.06427),
(35, 105, 143, 1.0745),
(36, 120, 130, 1.228),
(37, 81, 112, 0.828899),
(38, 88, 112, 0.900532),
(39, 73, 108, 0.747032),
(40, 104, 112, 1.06427),
(41, 85, 109, 0.869832),
(42, 81, 105, 0.828899),
(43, 97, 106, 0.992632),
(44, 76, 90, 0.777732),
(45, 66, 76, 0.675399),
(46, 78, 74, 0.798199),
(47, 55, 65, 0.562833),
(48, 69, 58, 0.706099),
(49, 50, 53, 0.511666),
(50, 28, 32, 0.286533);

-- --------------------------------------------------------

--
-- Table structure for table `list`
--

CREATE TABLE `list` (
  `id` int(11) NOT NULL,
  `runs` varchar(6) DEFAULT NULL,
  `overall` float NOT NULL,
  `fivem` float NOT NULL,
  `cavg` float NOT NULL,
  `opp` varchar(12) DEFAULT NULL,
  `ground` varchar(21) DEFAULT NULL,
  `player` varchar(21) DEFAULT NULL
) ENGINE=InnoDB DEFAULT CHARSET=utf8;

--
-- Dumping data for table `list`
--

INSERT INTO `list` (`id`, `runs`, `overall`, `fivem`, `cavg`, `opp`, `ground`, `player`) VALUES
(1, '0*', 0, 0, 0, 'India', 'Bangladesh', 'Oshane Thomas'),
(2, '0*', 0, 0, 0, 'England', 'England', 'Oshane Thomas'),
(3, '1*', 0, 0, 0, 'England', 'England', 'Oshane Thomas'),
(4, '0*', 0, 0, 0, 'Australia', 'Sri Lanka', 'Oshane Thomas'),
(5, '0', 0, 0, 0, 'Pakistan', 'UAE', 'Oshane Thomas'),
(6, '0*', 1, 1, 0, 'India', 'Bangladesh', 'Oshane Thomas'),
(7, '0', 1, 1, 0, 'Pakistan', 'Bangladesh', 'Oshane Thomas'),
(8, '0', 0.5, 0.5, 0, 'Bangladesh', 'Bangladesh', 'Oshane Thomas'),
(9, '1', 0.333333, 0, 0, 'India', 'West Indies', 'Oshane Thomas'),
(10, '1*', 0.5, 0.25, 0, 'Pakistan', 'UAE', 'Oshane Thomas'),
(11, '2*', 0.75, 0.666667, 1, 'Pakistan', 'UAE', 'Oshane Thomas'),
(12, '4*', 1.25, 1.33333, 0, 'England', 'England', 'Oshane Thomas'),
(13, '0', 2.25, 4, 0, 'New Zealand', 'New Zealand', 'Oshane Thomas'),
(14, '3', 1.8, 4, 0, 'New Zealand', 'New Zealand', 'Oshane Thomas'),
(15, '7*', 2, 5, 1.5, 'New Zealand', 'New Zealand', 'Oshane Thomas'),
(16, '1*', 3.16667, 8, 0, 'Pakistan', 'Sri Lanka', 'Oshane Thomas'),
(17, '1*', 3.33333, 7.5, 0, 'West Indies', 'Sri Lanka', 'Oshane Thomas'),
(18, '8', 3.5, 6, 5, 'New Zealand', 'New Zealand', 'Oshane Thomas'),
(19, '7', 4.14286, 10, 0, 'England', 'England', 'Oshane Thomas'),
(20, '3*', 4.5, 12, 12, 'England', 'England', 'Oshane Thomas'),
(21, '10', 4.875, 10, 15, 'England', 'England', 'Oshane Thomas'),
(22, '0', 5.44445, 9.66667, 0, 'Australia', 'Sri Lanka', 'Oshane Thomas'),
(23, '0', 4.9, 7, 0, 'West Indies', 'Zimbabwe', 'Oshane Thomas'),
(24, '3', 4.45455, 5, 0, 'South Africa', 'South Africa', 'Oshane Thomas'),
(25, '2*', 4.33333, 4, 3, 'South Africa', 'South Africa', 'Oshane Thomas'),
(26, '0', 4.5, 3.75, 5, 'South Africa', 'South Africa', 'Oshane Thomas'),
(27, '20*', 4.15385, 1.25, 2.5, 'South Africa', 'South Africa', 'Oshane Thomas'),
(28, '8', 5.69231, 8.33333, 2, 'Bangladesh', 'Sri Lanka', 'Oshane Thomas'),
(29, '0', 5.85714, 11, 5, 'Bangladesh', 'Sri Lanka', 'Oshane Thomas'),
(30, '2*', 5.46667, 10, 3.33333, 'Bangladesh', 'Sri Lanka', 'Oshane Thomas'),
(31, '0', 5.6, 10, 12.5, 'South Africa', 'England', 'Oshane Thomas'),
(32, '26', 5.25, 10, 8.33333, 'Pakistan', 'England', 'Oshane Thomas'),
(33, '7*', 6.47059, 9, 3, 'Pakistan', 'UAE', 'Oshane Thomas'),
(34, '1', 6.88235, 11.6667, 10, 'Pakistan', 'UAE', 'Oshane Thomas'),
(35, '23*', 6.55555, 12, 5.5, 'Pakistan', 'UAE', 'Oshane Thomas'),
(36, '11*', 7.83333, 19, 0, 'India', 'India', 'Oshane Thomas'),
(37, '1', 8.44444, 34, 0, 'India', 'India', 'Oshane Thomas'),
(38, '5*', 8.05263, 21.5, 0, 'Zimbabwe', 'Bangladesh', 'Oshane Thomas'),
(39, '1', 8.31579, 20.5, 2.5, 'Bangladesh', 'Bangladesh', 'Oshane Thomas'),
(40, '2', 7.95, 20.5, 2, 'Bangladesh', 'Bangladesh', 'Oshane Thomas'),
(41, '5', 7.66667, 6.66667, 4, 'South Africa', 'Sri Lanka', 'Oshane Thomas'),
(42, '7', 7.54545, 3.5, 4.25, 'South Africa', 'Sri Lanka', 'Oshane Thomas'),
(43, '12', 7.52174, 5, 4.8, 'South Africa', 'Sri Lanka', 'Oshane Thomas'),
(44, '20', 7.70833, 5.4, 17, 'Bangladesh', 'UAE', 'Oshane Thomas'),
(45, '0', 8.2, 9.2, 12, 'India', 'India', 'Oshane Thomas'),
(46, '0*', 7.88461, 8.8, 2, 'Bangladesh', 'Bangladesh', 'Oshane Thomas'),
(47, '0', 7.88461, 9.75, 1, 'England', 'West Indies', 'Oshane Thomas'),
(48, '3', 0, 0, 0, 'Ireland', 'India', 'Andre Russell'),
(49, '49', 3, 3, 3, 'England', 'India', 'Andre Russell'),
(50, '0', 26, 26, 26, 'India', 'India', 'Andre Russell'),
(51, '3', 17.3333, 17.3333, 0, 'Pakistan', 'West Indies', 'Andre Russell'),
(52, '92*', 13.75, 13.75, 3, 'India', 'West Indies', 'Andre Russell'),
(53, '25', 36.75, 36.75, 95, 'India', 'West Indies', 'Andre Russell'),
(54, '7*', 34.4, 42.25, 0, 'Bangladesh', 'Bangladesh', 'Andre Russell'),
(55, '2', 35.8, 42.3333, 60, 'Bangladesh', 'West Indies', 'Andre Russell'),
(56, '22', 30.1667, 43, 17.3333, 'India', 'India', 'Andre Russell'),
(57, '11', 29, 49.3333, 18.5, 'India', 'India', 'Andre Russell'),
(58, '40*', 26.75, 16.75, 17, 'India', 'India', 'Andre Russell'),
(59, '29', 31.75, 27.3333, 25, 'India', 'India', 'Andre Russell'),
(60, '53', 31.4444, 26, 25.6667, 'India', 'India', 'Andre Russell'),
(61, '1', 33.6, 38.75, 40.6667, 'Australia', 'West Indies', 'Andre Russell'),
(62, '37', 30.6364, 33.5, 30.75, 'Australia', 'West Indies', 'Andre Russell'),
(63, '34', 31.1667, 40, 32, 'Australia', 'West Indies', 'Andre Russell'),
(64, '41', 31.3846, 30.8, 32.3333, 'Australia', 'West Indies', 'Andre Russell'),
(65, '7', 32.0714, 33.2, 0, 'England', 'England', 'Andre Russell'),
(66, '42*', 30.4, 24, 33.5714, 'New Zealand', 'West Indies', 'Andre Russell'),
(67, '29', 33.2, 40.25, 39.5714, 'New Zealand', 'West Indies', 'Andre Russell'),
(68, '59*', 32.9375, 38.25, 38.25, 'New Zealand', 'West Indies', 'Andre Russell'),
(69, '0', 36.625, 59.3333, 0, 'Bangladesh', 'Bangladesh', 'Andre Russell'),
(70, '9', 34.4706, 45.6667, 7, 'Bangladesh', 'Bangladesh', 'Andre Russell'),
(71, '0', 33.0556, 46.3333, 8, 'Bangladesh', 'Bangladesh', 'Andre Russell'),
(72, '43', 31.3158, 24.25, 0, 'Australia', 'Australia', 'Andre Russell'),
(73, '18', 31.9, 27.75, 43, 'Australia', 'Australia', 'Andre Russell'),
(74, '4', 31.2381, 14, 45.625, 'Zimbabwe', 'West Indies', 'Andre Russell'),
(75, '6*', 30, 14.8, 0, 'New Zealand', 'New Zealand', 'Andre Russell'),
(76, '1', 30.2727, 17.75, 29.5714, 'India', 'India', 'Andre Russell'),
(77, '4', 29, 18, 26, 'India', 'India', 'Andre Russell'),
(78, '46', 27.9583, 8.25, 23.5556, 'India', 'India', 'Andre Russell'),
(79, '19', 28.68, 15.25, 0, 'South Africa', 'South Africa', 'Andre Russell'),
(80, '0', 28.3077, 19, 19, 'South Africa', 'South Africa', 'Andre Russell'),
(81, '16', 27.2593, 14, 9.5, 'South Africa', 'South Africa', 'Andre Russell'),
(82, '64*', 26.8571, 17, 11.6667, 'South Africa', 'South Africa', 'Andre Russell'),
(83, '24', 29.1429, 36.25, 33, 'South Africa', 'South Africa', 'Andre Russell'),
(84, '27*', 28.9655, 30.75, 0, 'Ireland', 'New Zealand', 'Andre Russell'),
(85, '42*', 29.8965, 43.6667, 0, 'Pakistan', 'New Zealand', 'Andre Russell'),
(86, '0', 31.3448, 86.5, 30.5, 'South Africa', 'Australia', 'Andre Russell'),
(87, '8', 30.3, 78.5, 20.3333, 'India', 'Australia', 'Andre Russell'),
(88, '7', 29.5806, 33.6667, 0, 'U.A.E.', 'New Zealand', 'Andre Russell'),
(89, '20', 28.875, 28, 82, 'New Zealand', 'New Zealand', 'Andre Russell'),
(90, '41', 28.6061, 19.25, 0, 'Sri Lanka', 'Sri Lanka', 'Andre Russell'),
(91, '13', 28.9706, 15.2, 41, 'Bangladesh', 'West Indies', 'Andre Russell'),
(92, '0', 0, 0, 0, 'Bangladesh', 'West Indies', 'Kemar Roach'),
(93, '10', 0, 0, 0, 'Bangladesh', 'West Indies', 'Kemar Roach'),
(94, '3', 5, 5, 0, 'Australia', 'South Africa', 'Kemar Roach'),
(95, '4', 4.33333, 4.33333, 3, 'India', 'South Africa', 'Kemar Roach'),
(96, '0*', 4.25, 4.25, 0, 'Australia', 'Australia', 'Kemar Roach'),
(97, '0*', 4.25, 4.25, 0, 'Australia', 'Australia', 'Kemar Roach'),
(98, '1*', 4.25, 5.66667, 5, 'Zimbabwe', 'West Indies', 'Kemar Roach'),
(99, '2*', 4.5, 4, 5.5, 'Zimbabwe', 'West Indies', 'Kemar Roach'),
(100, '9', 5, 7, 0, 'Sri Lanka', 'Sri Lanka', 'Kemar Roach'),
(101, '2*', 5.8, 12, 0, 'South Africa', 'India', 'Kemar Roach'),
(102, '1', 6.2, 14, 0, 'Ireland', 'India', 'Kemar Roach'),
(103, '0', 5.33333, 7.5, 3, 'England', 'India', 'Kemar Roach'),
(104, '16', 4.57143, 4.66667, 0, 'Pakistan', 'Bangladesh', 'Kemar Roach'),
(105, '24', 6, 7, 6.5, 'Pakistan', 'West Indies', 'Kemar Roach'),
(106, '0', 8, 10.75, 12.3333, 'Pakistan', 'West Indies', 'Kemar Roach'),
(107, '7*', 7.2, 8.2, 9.25, 'India', 'West Indies', 'Kemar Roach'),
(108, '4*', 7.9, 11.75, 11, 'India', 'West Indies', 'Kemar Roach'),
(109, '0*', 8.3, 17, 12, 'Bangladesh', 'West Indies', 'Kemar Roach'),
(110, '12*', 8.3, 17.5, 1.5, 'India', 'India', 'Kemar Roach'),
(111, '24*', 9.5, 23, 7.5, 'India', 'India', 'Kemar Roach'),
(112, '7', 11.9, 0, 19.5, 'India', 'India', 'Kemar Roach'),
(113, '0', 11.4545, 47, 15.3333, 'India', 'India', 'Kemar Roach'),
(114, '1*', 10.5, 21.5, 12, 'Australia', 'West Indies', 'Kemar Roach'),
(115, '9*', 10.5833, 22, 12.25, 'Australia', 'West Indies', 'Kemar Roach'),
(116, '2*', 11.3333, 20.5, 14.5, 'Australia', 'West Indies', 'Kemar Roach'),
(117, '3*', 11.5, 9.5, 16, 'Bangladesh', 'Bangladesh', 'Kemar Roach'),
(118, '3*', 11.75, 15, 19, 'Bangladesh', 'Bangladesh', 'Kemar Roach'),
(119, '0', 12, 0, 22, 'Bangladesh', 'Bangladesh', 'Kemar Roach'),
(120, '1*', 11.0769, 17, 0, 'Australia', 'Australia', 'Kemar Roach'),
(121, '0*', 11.1538, 9, 0, 'Australia', 'Australia', 'Kemar Roach'),
(122, '1*', 11.1538, 7, 0, 'Australia', 'Australia', 'Kemar Roach'),
(123, '2*', 11.2308, 5, 0, 'Australia', 'Australia', 'Kemar Roach'),
(124, '5*', 11.3846, 4, 0, 'Pakistan', 'England', 'Kemar Roach'),
(125, '0*', 11.7692, 0, 0, 'India', 'England', 'Kemar Roach'),
(126, '14*', 11.7692, 0, 15, 'India', 'West Indies', 'Kemar Roach'),
(127, '34', 12.8462, 0, 18.5, 'India', 'West Indies', 'Kemar Roach'),
(128, '8*', 14.3571, 55, 21.6, 'Sri Lanka', 'West Indies', 'Kemar Roach'),
(129, '1', 14.9286, 61, 23.2, 'Pakistan', 'West Indies', 'Kemar Roach'),
(130, '0', 14, 28.5, 19.5, 'Pakistan', 'West Indies', 'Kemar Roach'),
(131, '6*', 13.125, 19, 16.7143, 'Pakistan', 'West Indies', 'Kemar Roach'),
(132, '0*', 13.5, 16.3333, 17.5714, 'Pakistan', 'West Indies', 'Kemar Roach'),
(133, '0*', 13.5, 7.5, 0, 'India', 'Australia', 'Kemar Roach'),
(134, '0*', 13.5, 3.5, 0, 'Ireland', 'Zimbabwe', 'Kemar Roach'),
(135, '0*', 13.5, 6, 0, 'Scotland', 'Zimbabwe', 'Kemar Roach'),
(136, '0', 13.5, 0, 0, 'Afghanistan', 'Zimbabwe', 'Kemar Roach'),
(137, '26*', 12.7059, 0, 11.5, 'India', 'India', 'Kemar Roach'),
(138, '0*', 14.2353, 26, 18, 'India', 'India', 'Kemar Roach'),
(139, '15*', 14.2353, 26, 18, 'India', 'India', 'Kemar Roach'),
(140, '6', 15.1177, 41, 21.75, 'India', 'India', 'Kemar Roach'),
(141, '5', 14.6111, 23.5, 18.6, 'India', 'India', 'Kemar Roach'),
(142, '5*', 14.1053, 26, 11, 'Bangladesh', 'Bangladesh', 'Kemar Roach'),
(143, '3', 14.3684, 15.5, 13.5, 'Bangladesh', 'Bangladesh', 'Kemar Roach'),
(144, '1', 13.8, 11.3333, 0, 'Bangladesh', 'Ireland', 'Kemar Roach'),
(145, '3*', 13.1905, 5, 1, 'Bangladesh', 'Ireland', 'Kemar Roach'),
(146, '0', 0, 0, 0, 'England', 'West Indies', 'Nicholas Pooran '),
(147, '5*', 0, 0, 0, 'Sri Lanka', 'Zimbabwe', 'Ashley Nurse'),
(148, '0', 0, 0, 0, 'Zimbabwe', 'Zimbabwe', 'Ashley Nurse'),
(149, '2', 5, 5, 5, 'Sri Lanka', 'Zimbabwe', 'Ashley Nurse'),
(150, '21', 3.5, 3.5, 0, 'England', 'West Indies', 'Ashley Nurse'),
(151, '13', 9.33333, 9.33333, 21, 'England', 'West Indies', 'Ashley Nurse'),
(152, '6', 10.25, 10.25, 17, 'England', 'West Indies', 'Ashley Nurse'),
(153, '34*', 9.4, 8.4, 13.3333, 'Pakistan', 'West Indies', 'Ashley Nurse'),
(154, '44', 16.2, 19, 24.6667, 'Pakistan', 'West Indies', 'Ashley Nurse'),
(155, '10*', 20.8333, 29.5, 29.5, 'Pakistan', 'West Indies', 'Ashley Nurse'),
(156, '12', 22.5, 35.6667, 32, 'Afghanistan', 'West Indies', 'Ashley Nurse'),
(157, '19*', 21, 35.3333, 28, 'India', 'West Indies', 'Ashley Nurse'),
(158, '6', 23.7143, 59.5, 31.8, 'India', 'West Indies', 'Ashley Nurse'),
(159, '4', 21.5, 30.3333, 27.5, 'India', 'West Indies', 'Ashley Nurse'),
(160, '0', 19.5556, 17, 24.1429, 'India', 'West Indies', 'Ashley Nurse'),
(161, '1', 17.6, 10.25, 0, 'England', 'England', 'Ashley Nurse'),
(162, '1', 16.0909, 7.5, 1, 'England', 'England', 'Ashley Nurse'),
(163, '31*', 14.8333, 2.4, 1, 'England', 'England', 'Ashley Nurse'),
(164, '2', 17.4167, 9.25, 0, 'New Zealand', 'New Zealand', 'Ashley Nurse'),
(165, '27', 16.2308, 8.75, 2, 'New Zealand', 'New Zealand', 'Ashley Nurse'),
(166, '1', 17, 15.5, 14.5, 'New Zealand', 'New Zealand', 'Ashley Nurse'),
(167, '0*', 15.9333, 15.5, 3.5, 'U.A.E.', 'Zimbabwe', 'Ashley Nurse'),
(168, '10*', 15.9333, 20.3333, 3.5, 'Ireland', 'Zimbabwe', 'Ashley Nurse'),
(169, '10*', 16.6, 13.3333, 8.5, 'Afghanistan', 'Zimbabwe', 'Ashley Nurse'),
(170, '8*', 17.2667, 24, 13.5, 'Zimbabwe', 'Zimbabwe', 'Ashley Nurse'),
(171, '5', 17.8, 29, 17.5, 'Scotland', 'Zimbabwe', 'Ashley Nurse'),
(172, '26*', 17, 33, 13.3333, 'Afghanistan', 'Zimbabwe', 'Ashley Nurse'),
(173, '7', 18.625, 59, 21.125, 'Bangladesh', 'West Indies', 'Ashley Nurse'),
(174, '3', 17.9412, 28, 19.5556, 'Bangladesh', 'West Indies', 'Ashley Nurse'),
(175, '5*', 17.1111, 16.3333, 17.9, 'Bangladesh', 'West Indies', 'Ashley Nurse'),
(176, '2', 17.3889, 15.3333, 0, 'India', 'India', 'Ashley Nurse'),
(177, '5', 16.579, 14.3333, 2, 'India', 'India', 'Ashley Nurse'),
(178, '40', 16, 5.5, 3.5, 'India', 'India', 'Ashley Nurse'),
(179, '8', 17.1429, 13.75, 15.6667, 'India', 'India', 'Ashley Nurse'),
(180, '25*', 16.7273, 15, 18.4, 'England', 'West Indies', 'Ashley Nurse'),
(181, '13*', 17.8636, 20, 20.9, 'England', 'West Indies', 'Ashley Nurse'),
(182, '43', 18.4545, 30.3333, 22.2, 'England', 'West Indies', 'Ashley Nurse'),
(183, '19', 19.5217, 43, 0, 'Bangladesh', 'Ireland', 'Ashley Nurse'),
(184, '14', 19.5, 36, 19, 'Bangladesh', 'Ireland', 'Ashley Nurse'),
(185, '22', 0, 0, 0, 'Pakistan', 'UAE', 'Evin Lewis'),
(186, '27', 22, 22, 0, 'Sri Lanka', 'Zimbabwe', 'Evin Lewis'),
(187, '18', 24.5, 24.5, 27, 'Zimbabwe', 'Zimbabwe', 'Evin Lewis'),
(188, '148', 22.3333, 22.3333, 22.5, 'Sri Lanka', 'Zimbabwe', 'Evin Lewis'),
(189, '9', 53.75, 53.75, 64.3333, 'Zimbabwe', 'Zimbabwe', 'Evin Lewis'),
(190, '21', 44.8, 44.8, 0, 'England', 'West Indies', 'Evin Lewis'),
(191, '8', 40.8333, 44.6, 21, 'England', 'West Indies', 'Evin Lewis'),
(192, '0', 36.1429, 40.8, 14.5, 'England', 'West Indies', 'Evin Lewis'),
(193, '47', 31.625, 37.2, 9.66667, 'Pakistan', 'West Indies', 'Evin Lewis'),
(194, '13', 33.3333, 17, 19, 'Pakistan', 'West Indies', 'Evin Lewis'),
(195, '16', 31.3, 17.8, 17.8, 'Pakistan', 'West Indies', 'Evin Lewis'),
(196, '21', 29.9091, 16.8, 17.5, 'Afghanistan', 'West Indies', 'Evin Lewis'),
(197, '33', 29.1667, 19.4, 18, 'Afghanistan', 'West Indies', 'Evin Lewis'),
(198, '21', 29.4615, 26, 19.875, 'India', 'West Indies', 'Evin Lewis'),
(199, '2', 28.8571, 20.8, 20, 'India', 'West Indies', 'Evin Lewis'),
(200, '35', 27.0667, 18.6, 18.2, 'India', 'West Indies', 'Evin Lewis'),
(201, '9', 27.5625, 22.4, 19.7273, 'India', 'West Indies', 'Evin Lewis'),
(202, '11', 26.4706, 20, 0, 'England', 'England', 'Evin Lewis'),
(203, '13', 25.6111, 15.6, 11, 'England', 'England', 'Evin Lewis'),
(204, '176*', 24.9474, 14, 12, 'England', 'England', 'Evin Lewis'),
(205, '76', 34.2105, 61, 0, 'New Zealand', 'New Zealand', 'Evin Lewis'),
(206, '10', 36.3, 71.25, 76, 'New Zealand', 'New Zealand', 'Evin Lewis'),
(207, '31', 35.0476, 71.5, 50.5, 'U.A.E.', 'Zimbabwe', 'Evin Lewis'),
(208, '8', 34.8636, 76.5, 46.6, 'P.N.G.', 'Zimbabwe', 'Evin Lewis'),
(209, '9', 33.6956, 75.25, 40.1667, 'Ireland', 'Zimbabwe', 'Evin Lewis'),
(210, '27', 32.6667, 26.8, 35.7143, 'Afghanistan', 'Zimbabwe', 'Evin Lewis'),
(211, '64', 32.44, 17, 34.625, 'Zimbabwe', 'Zimbabwe', 'Evin Lewis'),
(212, '66', 33.6539, 27.8, 37.8889, 'Scotland', 'Zimbabwe', 'Evin Lewis'),
(213, '27', 34.8518, 34.8, 40.7, 'Afghanistan', 'Zimbabwe', 'Evin Lewis'),
(214, '17', 34.5714, 38.6, 18.8333, 'Bangladesh', 'West Indies', 'Evin Lewis'),
(215, '12', 33.9655, 40.2, 18.6923, 'Bangladesh', 'West Indies', 'Evin Lewis'),
(216, '13', 33.2333, 37.2, 18.2143, 'Bangladesh', 'West Indies', 'Evin Lewis'),
(217, '47', 0, 0, 0, 'Sri Lanka', 'Zimbabwe', 'Shai Hope'),
(218, '101', 47, 47, 47, 'Zimbabwe', 'Zimbabwe', 'Shai Hope'),
(219, '25', 74, 74, 74, 'Sri Lanka', 'Zimbabwe', 'Shai Hope'),
(220, '14', 57.6667, 57.6667, 57.6667, 'Zimbabwe', 'Zimbabwe', 'Shai Hope'),
(221, '31', 46.75, 46.75, 0, 'England', 'West Indies', 'Shai Hope'),
(222, '16', 43.6, 43.6, 31, 'England', 'West Indies', 'Shai Hope'),
(223, '16', 39, 37.4, 23.5, 'England', 'West Indies', 'Shai Hope'),
(224, '24', 35.7143, 20.4, 21, 'Pakistan', 'West Indies', 'Shai Hope'),
(225, '15', 34.25, 20.2, 21.75, 'Pakistan', 'West Indies', 'Shai Hope'),
(226, '71', 32.1111, 20.4, 20.4, 'Pakistan', 'West Indies', 'Shai Hope'),
(227, '35', 36, 28.4, 28.8333, 'Afghanistan', 'West Indies', 'Shai Hope'),
(228, '48*', 35.9091, 32.2, 29.7143, 'Afghanistan', 'West Indies', 'Shai Hope'),
(229, '81', 40.2727, 48.25, 36.5714, 'India', 'West Indies', 'Shai Hope'),
(230, '24', 43.6667, 62.5, 42.125, 'India', 'West Indies', 'Shai Hope'),
(231, '25', 42.1539, 64.75, 40.1111, 'India', 'West Indies', 'Shai Hope'),
(232, '51', 40.9286, 53.25, 38.6, 'India', 'West Indies', 'Shai Hope'),
(233, '35', 41.6, 57.25, 0, 'England', 'England', 'Shai Hope'),
(234, '20', 41.1875, 43.2, 35, 'England', 'England', 'Shai Hope'),
(235, '11', 39.9412, 31, 27.5, 'England', 'England', 'Shai Hope'),
(236, '72', 38.3333, 28.4, 22, 'England', 'England', 'Shai Hope'),
(237, '0', 40.1053, 37.8, 0, 'New Zealand', 'New Zealand', 'Shai Hope'),
(238, '23', 38.1, 27.6, 0, 'New Zealand', 'New Zealand', 'Shai Hope'),
(239, '2', 37.381, 25.2, 11.5, 'New Zealand', 'New Zealand', 'Shai Hope'),
(240, '35*', 35.7727, 21.6, 46.75, 'U.A.E.', 'Zimbabwe', 'Shai Hope'),
(241, '49*', 37.3636, 33, 55.5, 'P.N.G.', 'Zimbabwe', 'Shai Hope'),
(242, '7', 39.5909, 36.3333, 67.75, 'Ireland', 'Zimbabwe', 'Shai Hope'),
(243, '43', 38.1739, 38.6667, 55.6, 'Afghanistan', 'Zimbabwe', 'Shai Hope'),
(244, '76', 38.375, 45.3333, 53.5, 'Zimbabwe', 'Zimbabwe', 'Shai Hope'),
(245, '0', 39.88, 70, 56.7143, 'Scotland', 'Zimbabwe', 'Shai Hope'),
(246, '23', 38.3461, 43.75, 49.625, 'Afghanistan', 'Zimbabwe', 'Shai Hope'),
(247, '6', 37.7778, 29.8, 39.7273, 'Bangladesh', 'West Indies', 'Shai Hope'),
(248, '25', 36.6429, 29.6, 36.9167, 'Bangladesh', 'West Indies', 'Shai Hope'),
(249, '64', 36.2414, 26, 36, 'Bangladesh', 'West Indies', 'Shai Hope'),
(250, '32', 37.1667, 23.6, 0, 'India', 'India', 'Shai Hope'),
(251, '123*', 37, 30, 32, 'India', 'India', 'Shai Hope'),
(252, '95', 40.9677, 62.5, 155, 'India', 'India', 'Shai Hope'),
(253, '0', 42.6562, 84.75, 125, 'India', 'India', 'Shai Hope'),
(254, '0', 41.3636, 78.5, 83.3333, 'India', 'India', 'Shai Hope'),
(255, '43', 40.1471, 62.5, 0, 'Bangladesh', 'Bangladesh', 'Shai Hope'),
(256, '146*', 40.2286, 65.25, 43, 'Bangladesh', 'Bangladesh', 'Shai Hope'),
(257, '108*', 44.4, 71, 189, 'Bangladesh', 'Bangladesh', 'Shai Hope'),
(258, '64', 47.4857, 99, 38, 'England', 'West Indies', 'Shai Hope'),
(259, '33', 47.9444, 120.333, 39.7333, 'England', 'West Indies', 'Shai Hope'),
(260, '5', 47.5405, 131.333, 39.3125, 'England', 'West Indies', 'Shai Hope'),
(261, '13', 46.4211, 118.667, 37.2941, 'England', 'West Indies', 'Shai Hope'),
(262, '170', 45.5641, 55.75, 0, 'Ireland', 'Ireland', 'Shai Hope'),
(263, '109', 48.675, 57, 170, 'Bangladesh', 'Ireland', 'Shai Hope'),
(264, '30', 50.1463, 66, 139.5, 'Ireland', 'Ireland', 'Shai Hope'),
(265, '87', 49.6667, 65.4, 103, 'Bangladesh', 'Ireland', 'Shai Hope'),
(266, '74', 50.5349, 81.8, 99, 'Bangladesh', 'Ireland', 'Shai Hope'),
(267, '29', 0, 0, 0, 'New Zealand', 'New Zealand', 'Shimron Hetmyer'),
(268, '2', 29, 29, 29, 'New Zealand', 'New Zealand', 'Shimron Hetmyer'),
(269, '127', 15.5, 15.5, 0, 'U.A.E.', 'Zimbabwe', 'Shimron Hetmyer'),
(270, '8', 52.6667, 52.6667, 127, 'P.N.G.', 'Zimbabwe', 'Shimron Hetmyer'),
(271, '36', 41.5, 41.5, 67.5, 'Ireland', 'Zimbabwe', 'Shimron Hetmyer'),
(272, '15', 40.4, 40.4, 57, 'Afghanistan', 'Zimbabwe', 'Shimron Hetmyer'),
(273, '13', 36.1667, 37.6, 46.5, 'Zimbabwe', 'Zimbabwe', 'Shimron Hetmyer'),
(274, '4', 32.8571, 39.8, 39.8, 'Scotland', 'Zimbabwe', 'Shimron Hetmyer'),
(275, '38', 29.25, 15.2, 33.8333, 'Afghanistan', 'Zimbabwe', 'Shimron Hetmyer'),
(276, '52', 30.2222, 21.2, 0, 'Bangladesh', 'West Indies', 'Shimron Hetmyer'),
(277, '125', 32.4, 24.4, 52, 'Bangladesh', 'West Indies', 'Shimron Hetmyer'),
(278, '30', 40.8182, 46.4, 88.5, 'Bangladesh', 'West Indies', 'Shimron Hetmyer'),
(279, '106', 39.9167, 49.8, 0, 'India', 'India', 'Shimron Hetmyer'),
(280, '94', 45, 70.2, 106, 'India', 'India', 'Shimron Hetmyer'),
(281, '37', 48.5, 81.4, 100, 'India', 'India', 'Shimron Hetmyer'),
(282, '13', 47.7333, 78.4, 79, 'India', 'India', 'Shimron Hetmyer'),
(283, '9', 45.5625, 56, 62.5, 'India', 'India', 'Shimron Hetmyer'),
(284, '6', 43.4118, 51.8, 0, 'Bangladesh', 'Bangladesh', 'Shimron Hetmyer'),
(285, '14', 41.3333, 31.8, 6, 'Bangladesh', 'Bangladesh', 'Shimron Hetmyer'),
(286, '0', 39.8947, 15.8, 10, 'Bangladesh', 'Bangladesh', 'Shimron Hetmyer'),
(287, '20', 37.9, 8.4, 69, 'England', 'West Indies', 'Shimron Hetmyer'),
(288, '104*', 37.0476, 9.8, 56.75, 'England', 'West Indies', 'Shimron Hetmyer'),
(289, '6', 42, 36, 82.75, 'England', 'West Indies', 'Shimron Hetmyer'),
(290, '11*', 40.3636, 36, 67.4, 'England', 'West Indies', 'Shimron Hetmyer'),
(291, '2', 0, 0, 0, 'South Africa', 'West Indies', 'Shannon Gabriel'),
(292, '1*', 2, 2, 2, 'Australia', 'West Indies', 'Shannon Gabriel'),
(293, '2', 3, 3, 0, 'Pakistan', 'UAE', 'Shannon Gabriel'),
(294, '1*', 2.5, 2.5, 2, 'Pakistan', 'UAE', 'Shannon Gabriel'),
(295, '0', 3, 3, 0, 'Sri Lanka', 'Zimbabwe', 'Shannon Gabriel'),
(296, '0*', 2, 2, 0, 'Sri Lanka', 'Zimbabwe', 'Shannon Gabriel'),
(297, '0', 2, 2, 3, 'England', 'West Indies', 'Shannon Gabriel'),
(298, '1', 1.5, 1, 1.5, 'England', 'West Indies', 'Shannon Gabriel'),
(299, '0*', 1.4, 0.666667, 1.33333, 'Pakistan', 'West Indies', 'Shannon Gabriel'),
(300, '2*', 1.4, 0.333333, 1.33333, 'Afghanistan', 'West Indies', 'Shannon Gabriel'),
(301, '0*', 1.8, 1.5, 0, 'New Zealand', 'New Zealand', 'Shannon Gabriel'),
(302, '0', 1.8, 1.5, 0, 'New Zealand', 'New Zealand', 'Shannon Gabriel'),
(303, '12*', 1.5, 1.5, 0, 'New Zealand', 'New Zealand', 'Shannon Gabriel'),
(304, '0*', 3.5, 14, 0, 'Bangladesh', 'Ireland', 'Shannon Gabriel'),
(305, '5', 0, 0, 0, 'India', 'India', 'Fabian Allen'),
(306, '10', 5, 5, 5, 'India', 'India', 'Fabian Allen'),
(307, '4', 7.5, 7.5, 7.5, 'India', 'India', 'Fabian Allen'),
(308, '6', 6.33333, 6.33333, 0, 'Bangladesh', 'Bangladesh', 'Fabian Allen'),
(309, '0*', 6.25, 6.25, 0, 'Ireland', 'Ireland', 'Fabian Allen'),
(310, '7', 6.25, 6.25, 0, 'Bangladesh', 'Ireland', 'Fabian Allen'),
(311, '1*', 0, 0, 0, 'South Africa', 'South Africa', 'Sheldon Cottrell'),
(312, '2*', 0, 0, 0, 'South Africa', 'South Africa', 'Sheldon Cottrell'),
(313, '8', 0, 0, 0, 'New Zealand', 'New Zealand', 'Sheldon Cottrell'),
(314, '3', 11, 11, 8, 'New Zealand', 'New Zealand', 'Sheldon Cottrell'),
(315, '0*', 7, 7, 0, 'England', 'West Indies', 'Sheldon Cottrell'),
(316, '4*', 7, 7, 0, 'Bangladesh', 'Ireland', 'Sheldon Cottrell'),
(317, '8*', 9, 8.5, 0, 'Bangladesh', 'Ireland', 'Sheldon Cottrell'),
(318, '19', 0, 0, 0, 'India', 'West Indies', 'Darren Bravo'),
(319, '21', 19, 19, 19, 'India', 'West Indies', 'Darren Bravo'),
(320, '14', 20, 20, 20, 'Zimbabwe', 'West Indies', 'Darren Bravo'),
(321, '74', 18, 18, 18, 'Canada', 'West Indies', 'Darren Bravo'),
(322, '28*', 32, 32, 32, 'Ireland', 'West Indies', 'Darren Bravo'),
(323, '1', 39, 39, 39, 'South Africa', 'West Indies', 'Darren Bravo'),
(324, '45*', 31.4, 34.5, 31.4, 'South Africa', 'West Indies', 'Darren Bravo'),
(325, '17', 40.4, 54, 40.4, 'South Africa', 'West Indies', 'Darren Bravo'),
(326, '8', 36.5, 55, 0, 'Sri Lanka', 'Sri Lanka', 'Darren Bravo'),
(327, '39', 32.4286, 33, 8, 'Sri Lanka', 'Sri Lanka', 'Darren Bravo'),
(328, '79', 33.25, 27.5, 23.5, 'Sri Lanka', 'Sri Lanka', 'Darren Bravo'),
(329, '73', 38.3333, 47, 0, 'South Africa', 'India', 'Darren Bravo'),
(330, '30', 41.8, 43.2, 73, 'Netherlands', 'India', 'Darren Bravo'),
(331, '9*', 40.7273, 45.8, 0, 'Bangladesh', 'Bangladesh', 'Darren Bravo'),
(332, '0', 41.5455, 57.5, 51.5, 'Ireland', 'India', 'Darren Bravo'),
(333, '5', 38.0833, 47.75, 34.3333, 'England', 'India', 'Darren Bravo'),
(334, '22', 35.5385, 29.25, 27, 'India', 'India', 'Darren Bravo'),
(335, '0', 34.5714, 16.5, 0, 'Pakistan', 'Bangladesh', 'Darren Bravo'),
(336, '67', 32.2667, 9, 36.5, 'Pakistan', 'West Indies', 'Darren Bravo'),
(337, '12', 34.4375, 18.8, 40.8571, 'Pakistan', 'West Indies', 'Darren Bravo'),
(338, '47', 33.1176, 21.2, 37.25, 'Pakistan', 'West Indies', 'Darren Bravo'),
(339, '21', 33.8889, 29.6, 38.3333, 'Pakistan', 'West Indies', 'Darren Bravo'),
(340, '4', 33.2105, 29.4, 36.6, 'India', 'West Indies', 'Darren Bravo'),
(341, '15', 31.75, 30.2, 33.6364, 'India', 'West Indies', 'Darren Bravo'),
(342, '86', 30.9524, 19.8, 32.0833, 'India', 'West Indies', 'Darren Bravo'),
(343, '20', 33.4545, 34.6, 9, 'Bangladesh', 'Bangladesh', 'Darren Bravo'),
(344, '1*', 32.8696, 29.2, 14.5, 'Bangladesh', 'Bangladesh', 'Darren Bravo'),
(345, '0', 32.913, 31.5, 36.2308, 'Bangladesh', 'West Indies', 'Darren Bravo'),
(346, '60', 31.5417, 30.5, 26, 'India', 'India', 'Darren Bravo'),
(347, '13', 32.68, 41.75, 31.6667, 'India', 'India', 'Darren Bravo'),
(348, '26*', 31.9231, 23.5, 29, 'India', 'India', 'Darren Bravo'),
(349, '4', 32.9231, 33.3333, 33.6429, 'Australia', 'West Indies', 'Darren Bravo'),
(350, '16', 31.8519, 25.75, 31.6667, 'Australia', 'West Indies', 'Darren Bravo'),
(351, '0', 31.2857, 29.75, 30.6875, 'Australia', 'West Indies', 'Darren Bravo'),
(352, '25', 30.2069, 14.75, 28.8824, 'Australia', 'West Indies', 'Darren Bravo'),
(353, '3', 30.0333, 17.75, 28.6667, 'Australia', 'West Indies', 'Darren Bravo'),
(354, '8*', 29.1613, 9.6, 0, 'England', 'England', 'Darren Bravo'),
(355, '35', 29.4194, 13, 15, 'Bangladesh', 'Bangladesh', 'Darren Bravo'),
(356, '28', 29.5938, 17.75, 21.6667, 'Bangladesh', 'Bangladesh', 'Darren Bravo'),
(357, '13', 29.5455, 24.75, 23.25, 'Bangladesh', 'Bangladesh', 'Darren Bravo'),
(358, '34', 29.0588, 21.75, 21.2, 'Bangladesh', 'Bangladesh', 'Darren Bravo'),
(359, '51', 29.2, 29.5, 23.3333, 'Bangladesh', 'Bangladesh', 'Darren Bravo'),
(360, '11', 29.8056, 32.2, 0, 'Australia', 'Australia', 'Darren Bravo'),
(361, '14', 29.2973, 27.4, 11, 'Australia', 'Australia', 'Darren Bravo'),
(362, '86', 28.8947, 24.6, 12.5, 'Australia', 'Australia', 'Darren Bravo'),
(363, '4', 30.359, 39.2, 37, 'Australia', 'Australia', 'Darren Bravo'),
(364, '33', 29.7, 33.2, 28.75, 'Australia', 'Australia', 'Darren Bravo'),
(365, '100*', 29.7805, 29.6, 27.3158, 'Zimbabwe', 'West Indies', 'Darren Bravo'),
(366, '0', 32.2195, 59.25, 32.5789, 'Zimbabwe', 'West Indies', 'Darren Bravo'),
(367, '72*', 31.4524, 55.75, 30.95, 'Zimbabwe', 'West Indies', 'Darren Bravo'),
(368, '0', 33.1667, 69.6667, 0, 'Pakistan', 'England', 'Darren Bravo'),
(369, '35', 32.3954, 68.3333, 8, 'India', 'England', 'Darren Bravo'),
(370, '12', 32.4545, 69, 21.5, 'South Africa', 'England', 'Darren Bravo'),
(371, '27', 32, 29.75, 34.55, 'Sri Lanka', 'West Indies', 'Darren Bravo'),
(372, '55', 31.8913, 36.5, 34.1905, 'India', 'West Indies', 'Darren Bravo'),
(373, '1', 32.383, 25.8, 35.1364, 'India', 'West Indies', 'Darren Bravo'),
(374, '70', 31.7292, 26, 33.6522, 'Sri Lanka', 'West Indies', 'Darren Bravo'),
(375, '5', 32.5102, 33, 35.1667, 'Pakistan', 'West Indies', 'Darren Bravo'),
(376, '54', 31.96, 31.6, 33.96, 'Pakistan', 'West Indies', 'Darren Bravo'),
(377, '17', 32.3922, 37, 34.7308, 'Pakistan', 'West Indies', 'Darren Bravo'),
(378, '9', 32.0961, 29.4, 34.0741, 'Pakistan', 'West Indies', 'Darren Bravo'),
(379, '9', 31.6604, 31, 33.1786, 'Pakistan', 'West Indies', 'Darren Bravo'),
(380, '59', 31.2407, 18.8, 32.7143, 'India', 'India', 'Darren Bravo'),
(381, '50', 31.7454, 29.6, 36, 'India', 'India', 'Darren Bravo'),
(382, '51*', 32.0714, 28.8, 37.5556, 'India', 'India', 'Darren Bravo'),
(383, '14', 32.9821, 44.5, 0, 'New Zealand', 'New Zealand', 'Darren Bravo'),
(384, '1', 32.6491, 45.75, 32.3448, 'Ireland', 'West Indies', 'Darren Bravo'),
(385, '2', 32.1035, 43.75, 31.3, 'England', 'West Indies', 'Darren Bravo'),
(386, '13', 31.5932, 29.5, 30.3548, 'England', 'West Indies', 'Darren Bravo'),
(387, '16', 31.2833, 20.25, 29.8125, 'England', 'West Indies', 'Darren Bravo'),
(388, '7', 31.0328, 9.2, 29.3939, 'Bangladesh', 'West Indies', 'Darren Bravo'),
(389, '53', 30.6452, 7.8, 28.7353, 'Bangladesh', 'West Indies', 'Darren Bravo'),
(390, '124', 31, 18.2, 29.4286, 'Bangladesh', 'West Indies', 'Darren Bravo'),
(391, '28', 32.4531, 42.6, 43.2222, 'India', 'India', 'Darren Bravo'),
(392, '26', 32.3846, 45.6, 41.7, 'India', 'India', 'Darren Bravo'),
(393, '40', 32.2879, 47.6, 40.2727, 'India', 'India', 'Darren Bravo'),
(394, '0', 32.403, 54.2, 14, 'Ireland', 'New Zealand', 'Darren Bravo'),
(395, '49*', 31.9265, 43.6, 7, 'Pakistan', 'New Zealand', 'Darren Bravo'),
(396, '38', 32.6471, 35.75, 42, 'Sri Lanka', 'Sri Lanka', 'Darren Bravo'),
(397, '21', 32.7246, 38.25, 41, 'Sri Lanka', 'Sri Lanka', 'Darren Bravo'),
(398, '4', 32.5571, 37, 37, 'Sri Lanka', 'Sri Lanka', 'Darren Bravo'),
(399, '30', 32.1549, 28, 32.0556, 'South Africa', 'West Indies', 'Darren Bravo'),
(400, '19', 32.125, 35.5, 32, 'Australia', 'West Indies', 'Darren Bravo'),
(401, '39', 31.9452, 22.4, 31.6579, 'Australia', 'West Indies', 'Darren Bravo'),
(402, '11', 32.0405, 22.6, 31.8461, 'South Africa', 'West Indies', 'Darren Bravo'),
(403, '15', 31.76, 20.6, 31.325, 'Australia', 'West Indies', 'Darren Bravo'),
(404, '102', 31.5395, 22.8, 30.9268, 'South Africa', 'West Indies', 'Darren Bravo'),
(405, '6', 32.4545, 37.2, 32.619, 'Australia', 'West Indies', 'Darren Bravo'),
(406, '12', 32.1154, 34.6, 0, 'Pakistan', 'UAE', 'Darren Bravo'),
(407, '61', 31.8608, 29.2, 12, 'Pakistan', 'UAE', 'Darren Bravo'),
(408, '17', 32.225, 39.2, 36.5, 'Pakistan', 'UAE', 'Darren Bravo'),
(409, '19', 32.037, 39.6, 27.2857, 'Bangladesh', 'Bangladesh', 'Darren Bravo'),
(410, '27', 31.878, 23, 26.25, 'Bangladesh', 'Bangladesh', 'Darren Bravo'),
(411, '10', 31.8193, 27.2, 26.3333, 'Bangladesh', 'Bangladesh', 'Darren Bravo'),
(412, '40', 31.5595, 26.8, 32, 'England', 'West Indies', 'Darren Bravo'),
(413, '25', 31.6588, 22.6, 32.1818, 'England', 'West Indies', 'Darren Bravo'),
(414, '61', 31.5814, 24.2, 32.0222, 'England', 'West Indies', 'Darren Bravo'),
(415, '7*', 31.9195, 32.6, 32.6522, 'England', 'West Indies', 'Darren Bravo'),
(416, '9*', 32, 35.75, 0, 'Ireland', 'Ireland', 'Darren Bravo'),
(417, '1', 32.1035, 47.3333, 0, 'Bangladesh', 'Ireland', 'Darren Bravo'),
(418, '17', 31.75, 34.3333, 10, 'Ireland', 'Ireland', 'Darren Bravo'),
(419, '6', 31.5843, 31.6667, 13.5, 'Bangladesh', 'Ireland', 'Darren Bravo'),
(420, '3*', 31.3, 13.3333, 11, 'Bangladesh', 'Ireland', 'Darren Bravo'),
(421, '11', 0, 0, 0, 'Bangladesh', 'West Indies', 'Carlos Brathwaite'),
(422, '4', 11, 11, 0, 'South Africa', 'South Africa', 'Carlos Brathwaite'),
(423, '11', 7.5, 7.5, 4, 'South Africa', 'South Africa', 'Carlos Brathwaite'),
(424, '1', 8.66667, 8.66667, 7.5, 'South Africa', 'South Africa', 'Carlos Brathwaite'),
(425, '9', 6.75, 6.75, 0, 'Sri Lanka', 'Sri Lanka', 'Carlos Brathwaite'),
(426, '17', 7.2, 7.2, 9, 'Sri Lanka', 'Sri Lanka', 'Carlos Brathwaite'),
(427, '18', 8.83333, 8.4, 13, 'Sri Lanka', 'Sri Lanka', 'Carlos Brathwaite'),
(428, '8', 10.1429, 11.2, 11, 'South Africa', 'West Indies', 'Carlos Brathwaite'),
(429, '21', 9.875, 10.6, 9.5, 'Australia', 'West Indies', 'Carlos Brathwaite'),
(430, '3*', 11.1111, 14.6, 13.3333, 'Australia', 'West Indies', 'Carlos Brathwaite'),
(431, '0', 11.4444, 16.75, 14.3333, 'South Africa', 'West Indies', 'Carlos Brathwaite'),
(432, '7', 10.3, 12.5, 10.75, 'Australia', 'West Indies', 'Carlos Brathwaite'),
(433, '33*', 10, 9.75, 10, 'South Africa', 'West Indies', 'Carlos Brathwaite'),
(434, '14', 13, 21.3333, 16.6, 'Australia', 'West Indies', 'Carlos Brathwaite'),
(435, '15', 13.0833, 19, 0, 'Pakistan', 'UAE', 'Carlos Brathwaite'),
(436, '14', 13.2308, 17.25, 15, 'Pakistan', 'UAE', 'Carlos Brathwaite'),
(437, '14', 13.2857, 20.75, 0, 'Sri Lanka', 'Zimbabwe', 'Carlos Brathwaite'),
(438, '9', 13.3333, 22.5, 14, 'Zimbabwe', 'Zimbabwe', 'Carlos Brathwaite'),
(439, '19', 13.0625, 13.2, 11.5, 'Sri Lanka', 'Zimbabwe', 'Carlos Brathwaite'),
(440, '12', 13.4118, 14.2, 16.1667, 'England', 'West Indies', 'Carlos Brathwaite'),
(441, '23', 13.3333, 13.6, 15.5714, 'England', 'West Indies', 'Carlos Brathwaite'),
(442, '7', 13.8421, 15.4, 16.5, 'England', 'West Indies', 'Carlos Brathwaite'),
(443, '11', 13.5, 14, 14, 'Ireland', 'Zimbabwe', 'Carlos Brathwaite'),
(444, '4', 13.3809, 14.4, 13.25, 'Afghanistan', 'Zimbabwe', 'Carlos Brathwaite'),
(445, '24', 12.9545, 11.4, 11.4, 'Scotland', 'Zimbabwe', 'Carlos Brathwaite'),
(446, '14', 13.4348, 13.8, 13.5, 'Afghanistan', 'Zimbabwe', 'Carlos Brathwaite'),
(447, '3', 13.4583, 12, 15.4444, 'England', 'West Indies', 'Carlos Brathwaite'),
(448, '13', 13.04, 11.2, 14.2, 'England', 'West Indies', 'Carlos Brathwaite'),
(449, '50', 13.0385, 11.6, 14.0909, 'England', 'West Indies', 'Carlos Brathwaite'),
(450, '1', 0, 0, 0, 'India', 'Canada', 'Chris Gayle '),
(451, '15', 1, 1, 1, 'India', 'Canada', 'Chris Gayle '),
(452, '7', 8, 8, 8, 'India', 'Canada', 'Chris Gayle '),
(453, '6', 7.66667, 7.66667, 7.66667, 'Pakistan', 'Canada', 'Chris Gayle '),
(454, '0', 7.25, 7.25, 7.25, 'Pakistan', 'Canada', 'Chris Gayle '),
(455, '7', 5.8, 5.8, 0, 'Sri Lanka', 'UAE', 'Chris Gayle '),
(456, '22', 6, 7, 7, 'Pakistan', 'UAE', 'Chris Gayle '),
(457, '4', 8.28571, 8.4, 0, 'Zimbabwe', 'West Indies', 'Chris Gayle '),
(458, '58*', 7.75, 7.8, 4, 'Zimbabwe', 'West Indies', 'Chris Gayle '),
(459, '15', 15, 22.75, 62, 'Pakistan', 'West Indies', 'Chris Gayle '),
(460, '42', 15, 26.5, 38.5, 'Pakistan', 'West Indies', 'Chris Gayle '),
(461, '8', 17.7, 35.25, 39.6667, 'Pakistan', 'West Indies', 'Chris Gayle '),
(462, '33', 16.8182, 31.75, 31.75, 'Pakistan', 'West Indies', 'Chris Gayle '),
(463, '0', 18.1667, 39, 32, 'Pakistan', 'West Indies', 'Chris Gayle '),
(464, '41', 16.7692, 19.6, 0, 'Zimbabwe', 'England', 'Chris Gayle '),
(465, '6', 18.5, 24.8, 41, 'Zimbabwe', 'England', 'Chris Gayle '),
(466, '26', 17.6667, 17.6, 23.5, 'England', 'England', 'Chris Gayle '),
(467, '3', 18.1875, 21.2, 24.3333, 'Zimbabwe', 'England', 'Chris Gayle '),
(468, '37', 17.2941, 15.2, 19, 'England', 'England', 'Chris Gayle '),
(469, '27', 18.3889, 22.6, 26.6667, 'South Africa', 'West Indies', 'Chris Gayle '),
(470, '50', 18.8421, 19.8, 5.8, 'South Africa', 'Canada', 'Chris Gayle '),
(471, '1', 20.4, 28.6, 26.7143, 'South Africa', 'West Indies', 'Chris Gayle '),
(472, '9', 19.4762, 23.6, 23.5, 'South Africa', 'West Indies', 'Chris Gayle '),
(473, '6', 19, 24.8, 21.8889, 'South Africa', 'West Indies', 'Chris Gayle '),
(474, '28', 18.4348, 18.6, 20.3, 'South Africa', 'West Indies', 'Chris Gayle '),
(475, '53', 18.8333, 18.8, 0, 'Zimbabwe', 'Zimbabwe', 'Chris Gayle '),
(476, '0', 20.2, 19.4, 53, 'India', 'Zimbabwe', 'Chris Gayle '),
(477, '76', 19.4231, 19.2, 26.5, 'Zimbabwe', 'Zimbabwe', 'Chris Gayle '),
(478, '23', 21.5185, 32.6, 43, 'India', 'Zimbabwe', 'Chris Gayle '),
(479, '43', 21.5714, 36, 38, 'India', 'Zimbabwe', 'Chris Gayle '),
(480, '152', 22.3103, 39, 0, 'Kenya', 'Kenya', 'Chris Gayle '),
(481, '10', 26.6333, 58.8, 152, 'Kenya', 'Kenya', 'Chris Gayle '),
(482, '70', 26.0968, 60.8, 81, 'Kenya', 'Kenya', 'Chris Gayle '),
(483, '0', 27.4688, 59.6, 0, 'Zimbabwe', 'Sri Lanka', 'Chris Gayle '),
(484, '21', 26.6364, 55, 0, 'Sri Lanka', 'Sri Lanka', 'Chris Gayle '),
(485, '8', 26.4706, 50.6, 10.5, 'Sri Lanka', 'Sri Lanka', 'Chris Gayle '),
(486, '85', 25.9429, 21.8, 9.66667, 'Zimbabwe', 'Sri Lanka', 'Chris Gayle '),
(487, '60', 27.5833, 36.8, 28.5, 'Sri Lanka', 'Sri Lanka', 'Chris Gayle '),
(488, '50', 28.4595, 34.8, 14.5, 'Pakistan', 'UAE', 'Chris Gayle '),
(489, '62', 29.0263, 44.8, 26.3333, 'Pakistan', 'UAE', 'Chris Gayle '),
(490, '19', 29.8718, 53, 35.25, 'Pakistan', 'UAE', 'Chris Gayle '),
(491, '16', 29.6, 55.2, 21, 'India', 'West Indies', 'Chris Gayle '),
(492, '84', 29.2683, 41.4, 20.5833, 'India', 'West Indies', 'Chris Gayle '),
(493, '3', 30.5714, 46.2, 25.4615, 'India', 'West Indies', 'Chris Gayle '),
(494, '30', 29.9302, 36.8, 23.8571, 'New Zealand', 'West Indies', 'Chris Gayle '),
(495, '37', 29.9318, 30.4, 24.2667, 'New Zealand', 'West Indies', 'Chris Gayle '),
(496, '60', 30.0889, 34, 25.0625, 'New Zealand', 'West Indies', 'Chris Gayle '),
(497, '67', 30.7391, 42.8, 27.1176, 'New Zealand', 'West Indies', 'Chris Gayle '),
(498, '49', 31.5106, 39.4, 34.8, 'South Africa', 'Sri Lanka', 'Chris Gayle '),
(499, '33', 31.875, 48.6, 37.1667, 'Kenya', 'Sri Lanka', 'Chris Gayle '),
(500, '7', 31.898, 49.2, 0, 'India', 'India', 'Chris Gayle '),
(501, '103', 31.4, 43.2, 7, 'India', 'India', 'Chris Gayle '),
(502, '72', 32.8039, 51.8, 55, 'India', 'India', 'Chris Gayle '),
(503, '140', 33.5577, 52.8, 60.6667, 'India', 'India', 'Chris Gayle '),
(504, '101', 35.566, 71, 80.5, 'India', 'India', 'Chris Gayle '),
(505, '27', 36.7778, 84.6, 84.6, 'India', 'India', 'Chris Gayle '),
(506, '5', 36.6, 88.6, 75, 'India', 'India', 'Chris Gayle '),
(507, '38', 36.0357, 69, 0, 'Bangladesh', 'Bangladesh', 'Chris Gayle '),
(508, '21', 36.0702, 62.2, 38, 'Bangladesh', 'Bangladesh', 'Chris Gayle '),
(509, '73', 35.8103, 38.4, 29.5, 'Bangladesh', 'Bangladesh', 'Chris Gayle '),
(510, '2', 36.4407, 32.8, 0, 'South Africa', 'South Africa', 'Chris Gayle '),
(511, '22', 35.8667, 27.8, 2, 'New Zealand', 'South Africa', 'Chris Gayle '),
(512, '0', 35.6393, 31.2, 12, 'Bangladesh', 'South Africa', 'Chris Gayle '),
(513, '8', 35.0645, 23.6, 8, 'Canada', 'South Africa', 'Chris Gayle '),
(514, '55', 34.6349, 21, 8, 'Sri Lanka', 'South Africa', 'Chris Gayle '),
(515, '119', 34.9531, 17.4, 17.4, 'Kenya', 'South Africa', 'Chris Gayle '),
(516, '37', 36.2462, 40.8, 29.3333, 'Australia', 'West Indies', 'Chris Gayle '),
(517, '28', 36.2576, 43.8, 29.7368, 'Australia', 'West Indies', 'Chris Gayle '),
(518, '43', 36.1343, 49.4, 29.65, 'Australia', 'West Indies', 'Chris Gayle '),
(519, '84', 36.2353, 56.4, 30.2857, 'Australia', 'West Indies', 'Chris Gayle '),
(520, '5', 36.9275, 62.2, 32.7273, 'Australia', 'West Indies', 'Chris Gayle '),
(521, '18', 36.4714, 39.4, 31.5217, 'Australia', 'West Indies', 'Chris Gayle '),
(522, '60', 36.2113, 35.6, 30.9583, 'Australia', 'West Indies', 'Chris Gayle '),
(523, '0', 36.5417, 42, 32.12, 'Sri Lanka', 'West Indies', 'Chris Gayle '),
(524, '94', 36.0411, 33.4, 30.8846, 'Sri Lanka', 'West Indies', 'Chris Gayle '),
(525, '21', 36.8243, 35.4, 33.2222, 'Sri Lanka', 'West Indies', 'Chris Gayle '),
(526, '153*', 36.6133, 38.6, 39, 'Zimbabwe', 'Zimbabwe', 'Chris Gayle '),
(527, '8', 38.6533, 82, 69.6, 'Zimbabwe', 'Zimbabwe', 'Chris Gayle '),
(528, '61', 38.25, 69, 59.3333, 'Zimbabwe', 'Zimbabwe', 'Chris Gayle '),
(529, '51', 38.5455, 84.25, 59.5714, 'Zimbabwe', 'Zimbabwe', 'Chris Gayle '),
(530, '112*', 38.7051, 73.5, 58.5, 'Zimbabwe', 'Zimbabwe', 'Chris Gayle '),
(531, '4', 40.141, 128.333, 34.3333, 'South Africa', 'South Africa', 'Chris Gayle '),
(532, '9', 39.6835, 59, 30, 'South Africa', 'South Africa', 'Chris Gayle '),
(533, '1', 39.3, 59.25, 27.375, 'South Africa', 'South Africa', 'Chris Gayle '),
(534, '26', 38.8272, 44.25, 24.4444, 'South Africa', 'South Africa', 'Chris Gayle '),
(535, '152*', 38.6707, 38, 24.6, 'South Africa', 'South Africa', 'Chris Gayle '),
(536, '2', 40.5244, 48, 32.7857, 'England', 'West Indies', 'Chris Gayle '),
(537, '20', 40.0602, 47.5, 31.7241, 'England', 'West Indies', 'Chris Gayle '),
(538, '36', 39.8214, 50.25, 31.3333, 'England', 'West Indies', 'Chris Gayle '),
(539, '9', 39.7765, 59, 31.4839, 'England', 'West Indies', 'Chris Gayle '),
(540, '41', 39.4186, 54.75, 30.7812, 'England', 'West Indies', 'Chris Gayle '),
(541, '0', 39.4368, 21.6, 31.0909, 'Bangladesh', 'West Indies', 'Chris Gayle '),
(542, '7', 38.9886, 21.2, 30.1765, 'Bangladesh', 'West Indies', 'Chris Gayle '),
(543, '30', 38.6292, 18.6, 22.6, 'New Zealand', 'England', 'Chris Gayle '),
(544, '60*', 38.5333, 17.4, 23.8333, 'England', 'England', 'Chris Gayle '),
(545, '23', 39.2, 34.5, 33.8333, 'England', 'England', 'Chris Gayle '),
(546, '27', 39.022, 30, 32.2857, 'New Zealand', 'England', 'Chris Gayle '),
(547, '132*', 38.8913, 36.75, 31.625, 'England', 'England', 'Chris Gayle '),
(548, '4', 40.3261, 90.6667, 48.125, 'New Zealand', 'England', 'Chris Gayle '),
(549, '99', 39.9355, 82, 43.2222, 'Bangladesh', 'England', 'Chris Gayle '),
(550, '16', 40.5638, 71.25, 48.8, 'South Africa', 'England', 'Chris Gayle '),
(551, '1', 40.3053, 69.5, 45.8182, 'Pakistan', 'England', 'Chris Gayle '),
(552, '23', 39.8958, 63, 42.0833, 'England', 'England', 'Chris Gayle '),
(553, '1', 39.7216, 28.6, 0, 'Asia XI', 'Australia', 'Chris Gayle '),
(554, '0', 39.3265, 28, 1, 'Australia', 'Australia', 'Chris Gayle '),
(555, '82', 38.9293, 8.2, 0.5, 'Pakistan', 'Australia', 'Chris Gayle '),
(556, '26', 39.36, 21.4, 27.6667, 'Australia', 'Australia', 'Chris Gayle '),
(557, '2', 39.2277, 26.4, 27.25, 'Australia', 'Australia', 'Chris Gayle '),
(558, '9', 38.8627, 22.2, 22.2, 'Pakistan', 'Australia', 'Chris Gayle '),
(559, '0', 38.5728, 23.8, 20, 'Pakistan', 'Australia', 'Chris Gayle '),
(560, '26', 38.2019, 23.8, 29.5143, 'South Africa', 'West Indies', 'Chris Gayle '),
(561, '11', 38.0857, 12.6, 29.4167, 'South Africa', 'West Indies', 'Chris Gayle '),
(562, '132', 37.8302, 9.6, 28.9189, 'South Africa', 'West Indies', 'Chris Gayle '),
(563, '3', 38.7103, 35.6, 31.6316, 'South Africa', 'West Indies', 'Chris Gayle '),
(564, '28', 38.3796, 34.4, 30.8974, 'South Africa', 'West Indies', 'Chris Gayle '),
(565, '22', 38.2844, 40, 30.825, 'Pakistan', 'West Indies', 'Chris Gayle '),
(566, '43', 38.1364, 39.2, 30.6098, 'Pakistan', 'West Indies', 'Chris Gayle '),
(567, '124', 38.1802, 45.6, 30.9048, 'Pakistan', 'West Indies', 'Chris Gayle '),
(568, '54', 38.9464, 44, 17.1429, 'Australia', 'Australia', 'Chris Gayle '),
(569, '0', 39.0797, 54.2, 21.75, 'Australia', 'Australia', 'Chris Gayle '),
(570, '6', 38.7368, 48.6, 0, 'New Zealand', 'New Zealand', 'Chris Gayle '),
(571, '0', 38.4522, 45.4, 6, 'New Zealand', 'New Zealand', 'Chris Gayle '),
(572, '38', 38.1207, 36.8, 3, 'New Zealand', 'New Zealand', 'Chris Gayle '),
(573, '5', 38.1197, 19.6, 14.6667, 'New Zealand', 'New Zealand', 'Chris Gayle '),
(574, '2', 37.839, 9.8, 12.25, 'New Zealand', 'New Zealand', 'Chris Gayle '),
(575, '35', 37.5378, 10.2, 13.1667, 'Zimbabwe', 'Canada', 'Chris Gayle '),
(576, '49', 37.5167, 16, 16.2857, 'Zimbabwe', 'Canada', 'Chris Gayle '),
(577, '95*', 37.6116, 25.8, 33.0698, 'Zimbabwe', 'West Indies', 'Chris Gayle '),
(578, '2', 38.3967, 46.5, 35.2791, 'Zimbabwe', 'West Indies', 'Chris Gayle '),
(579, '11', 38.0984, 45.75, 34.5227, 'Zimbabwe', 'West Indies', 'Chris Gayle '),
(580, '123', 37.8781, 48, 34, 'India', 'West Indies', 'Chris Gayle '),
(581, '0', 38.5645, 70, 35.9348, 'India', 'West Indies', 'Chris Gayle '),
(582, '40', 38.256, 57.75, 35.1702, 'India', 'West Indies', 'Chris Gayle '),
(583, '46', 38.2698, 35.2, 35.2708, 'India', 'West Indies', 'Chris Gayle '),
(584, '51', 38.3307, 44, 35.4898, 'India', 'West Indies', 'Chris Gayle '),
(585, '58', 38.4297, 52, 0, 'Australia', 'Malaysia', 'Chris Gayle '),
(586, '45', 38.5814, 39, 58, 'India', 'Malaysia', 'Chris Gayle '),
(587, '79', 38.6308, 48, 51.5, 'Australia', 'Malaysia', 'Chris Gayle '),
(588, '1', 38.9389, 55.8, 60.6667, 'India', 'Malaysia', 'Chris Gayle '),
(589, '0', 38.6515, 46.8, 45.75, 'Australia', 'Malaysia', 'Chris Gayle '),
(590, '41', 38.3609, 36.6, 65, 'Zimbabwe', 'India', 'Chris Gayle '),
(591, '104*', 38.3806, 33.2, 62, 'Bangladesh', 'India', 'Chris Gayle '),
(592, '0', 39.1567, 56.25, 75, 'Sri Lanka', 'India', 'Chris Gayle '),
(593, '24', 38.8667, 36.5, 66.6667, 'Australia', 'India', 'Chris Gayle '),
(594, '34', 38.7574, 42.25, 62.4, 'India', 'India', 'Chris Gayle '),
(595, '101', 38.7226, 50.75, 59.8182, 'England', 'India', 'Chris Gayle '),
(596, '133*', 39.1739, 65.75, 63.25, 'South Africa', 'India', 'Chris Gayle '),
(597, '37', 40.1377, 73, 74.3333, 'Australia', 'India', 'Chris Gayle '),
(598, '0', 40.1151, 82.25, 0, 'Pakistan', 'Pakistan', 'Chris Gayle '),
(599, '41', 39.8286, 76.25, 0, 'Pakistan', 'Pakistan', 'Chris Gayle '),
(600, '9', 39.8369, 78, 20.5, 'Pakistan', 'Pakistan', 'Chris Gayle '),
(601, '7', 39.6197, 55, 16.6667, 'Pakistan', 'Pakistan', 'Chris Gayle '),
(602, '52', 39.3916, 18.8, 71.4615, 'India', 'India', 'Chris Gayle '),
(603, '5', 39.4792, 21.8, 70.0714, 'India', 'India', 'Chris Gayle '),
(604, '0', 39.2414, 22.8, 65.7333, 'India', 'India', 'Chris Gayle '),
(605, '6', 38.9726, 14.6, 61.625, 'India', 'India', 'Chris Gayle '),
(606, '2', 38.7483, 14, 35.8, 'Pakistan', 'West Indies', 'Chris Gayle '),
(607, '40', 38.5, 13, 35.1373, 'Zimbabwe', 'West Indies', 'Chris Gayle '),
(608, '18', 38.5101, 10.6, 35.2308, 'Ireland', 'West Indies', 'Chris Gayle '),
(609, '2', 38.3733, 13.2, 34.9057, 'Australia', 'West Indies', 'Chris Gayle '),
(610, '44', 38.1325, 13.6, 34.2963, 'New Zealand', 'West Indies', 'Chris Gayle '),
(611, '10', 38.1711, 21.2, 34.4727, 'Sri Lanka', 'West Indies', 'Chris Gayle '),
(612, '32', 37.9869, 22.8, 34.0357, 'South Africa', 'West Indies', 'Chris Gayle '),
(613, '1', 37.9481, 21.2, 34, 'Bangladesh', 'West Indies', 'Chris Gayle '),
(614, '79', 37.7097, 17.8, 33.431, 'England', 'West Indies', 'Chris Gayle '),
(615, '6', 37.9744, 33.2, 40.6154, 'England', 'England', 'Chris Gayle '),
(616, '36', 37.7707, 25.6, 38.1429, 'England', 'England', 'Chris Gayle '),
(617, '82', 37.7595, 30.8, 38, 'England', 'England', 'Chris Gayle '),
(618, '51*', 38.0377, 40.8, 0, 'Netherlands', 'Ireland', 'Chris Gayle '),
(619, '85*', 38.3585, 63.5, 0, 'Scotland', 'Ireland', 'Chris Gayle '),
(620, '2', 38.8931, 86.6667, 72.5, 'Zimbabwe', 'Zimbabwe', 'Chris Gayle '),
(621, '58*', 38.6625, 85.3333, 64.6667, 'Zimbabwe', 'Zimbabwe', 'Chris Gayle '),
(622, '52', 39.025, 139, 34.2034, 'Sri Lanka', 'West Indies', 'Chris Gayle '),
(623, '11', 39.1056, 124, 34.5, 'Sri Lanka', 'West Indies', 'Chris Gayle '),
(624, '20', 38.9321, 69.3333, 34.1147, 'Australia', 'West Indies', 'Chris Gayle '),
(625, '10', 38.8159, 35.75, 33.8871, 'Australia', 'West Indies', 'Chris Gayle '),
(626, '53', 38.6402, 37.75, 33.5079, 'Australia', 'West Indies', 'Chris Gayle '),
(627, '92', 38.7273, 29.2, 33.8125, 'Australia', 'West Indies', 'Chris Gayle '),
(628, '5', 39.0482, 37.2, 34.7077, 'Australia', 'West Indies', 'Chris Gayle '),
(629, '19', 38.8443, 36, 20.375, 'Canada', 'Canada', 'Chris Gayle '),
(630, '110*', 38.7262, 35.8, 20.2222, 'Canada', 'Canada', 'Chris Gayle '),
(631, '113', 39.381, 69.75, 32, 'Pakistan', 'UAE', 'Chris Gayle '),
(632, '0', 39.8166, 84.75, 45.5, 'Pakistan', 'UAE', 'Chris Gayle '),
(633, '122', 39.5824, 61.75, 39, 'Pakistan', 'UAE', 'Chris Gayle '),
(634, '25', 40.0643, 91, 10.2, 'New Zealand', 'New Zealand', 'Chris Gayle '),
(635, '36', 39.9767, 92.5, 12.6667, 'New Zealand', 'New Zealand', 'Chris Gayle '),
(636, '18', 39.9538, 59.2, 16, 'New Zealand', 'New Zealand', 'Chris Gayle '),
(637, '46*', 39.8276, 40.2, 16.25, 'New Zealand', 'New Zealand', 'Chris Gayle '),
(638, '135', 40.0919, 61.75, 22, 'New Zealand', 'New Zealand', 'Chris Gayle '),
(639, '2', 40.6343, 65, 34.2576, 'England', 'West Indies', 'Chris Gayle '),
(640, '20', 40.4148, 59.25, 33.7761, 'England', 'West Indies', 'Chris Gayle '),
(641, '80', 40.2994, 55.25, 33.5735, 'England', 'West Indies', 'Chris Gayle '),
(642, '46', 40.5225, 70.75, 34.2464, 'England', 'West Indies', 'Chris Gayle '),
(643, '0', 40.5531, 56.6, 34.4143, 'England', 'West Indies', 'Chris Gayle '),
(644, '31', 40.3278, 29.6, 40.75, 'England', 'England', 'Chris Gayle '),
(645, '11', 40.2762, 35.4, 40.1765, 'England', 'England', 'Chris Gayle '),
(646, '37', 40.1154, 33.6, 33.9296, 'India', 'West Indies', 'Chris Gayle '),
(647, '64', 40.0984, 25, 33.9722, 'India', 'West Indies', 'Chris Gayle '),
(648, '27', 40.2283, 28.6, 34.3836, 'India', 'West Indies', 'Chris Gayle '),
(649, '0', 40.1568, 34, 34.2838, 'India', 'West Indies', 'Chris Gayle '),
(650, '7', 39.9409, 27.8, 19.3333, 'Australia', 'Australia', 'Chris Gayle '),
(651, '0', 39.7647, 27, 18.1, 'Australia', 'Australia', 'Chris Gayle '),
(652, '0*', 39.5532, 19.6, 16.4545, 'Australia', 'Australia', 'Chris Gayle '),
(653, '34', 39.5532, 8.5, 16.4545, 'Australia', 'Australia', 'Chris Gayle '),
(654, '14', 39.5238, 10.25, 17.9167, 'Australia', 'Australia', 'Chris Gayle '),
(655, '57', 39.3895, 13.75, 33.8267, 'Zimbabwe', 'West Indies', 'Chris Gayle '),
(656, '88', 39.4817, 26.25, 34.1316, 'Zimbabwe', 'West Indies', 'Chris Gayle '),
(657, '33', 39.7344, 48.25, 34.8312, 'Zimbabwe', 'West Indies', 'Chris Gayle '),
(658, '32', 39.6995, 45.2, 34.8077, 'Zimbabwe', 'West Indies', 'Chris Gayle '),
(659, '63', 39.6598, 44.8, 34.7721, 'Zimbabwe', 'West Indies', 'Chris Gayle '),
(660, '45', 39.7795, 54.6, 35.125, 'South Africa', 'West Indies', 'Chris Gayle '),
(661, '26', 39.8061, 52.2, 35.2469, 'South Africa', 'West Indies', 'Chris Gayle '),
(662, '16', 39.736, 39.8, 35.1342, 'South Africa', 'West Indies', 'Chris Gayle '),
(663, '29', 39.6162, 36.4, 34.9036, 'South Africa', 'West Indies', 'Chris Gayle '),
(664, '12', 39.5628, 35.8, 34.8333, 'South Africa', 'West Indies', 'Chris Gayle '),
(665, '4', 39.425, 25.6, 36.5714, 'Sri Lanka', 'Sri Lanka', 'Chris Gayle '),
(666, '28', 39.2488, 17.4, 32.5, 'Sri Lanka', 'Sri Lanka', 'Chris Gayle '),
(667, '0', 39.1931, 17.8, 32, 'Sri Lanka', 'Sri Lanka', 'Chris Gayle '),
(668, '2', 39, 14.6, 58.3529, 'South Africa', 'India', 'Chris Gayle '),
(669, '80', 38.8186, 9.2, 55.2222, 'Netherlands', 'India', 'Chris Gayle '),
(670, '37*', 39.0195, 22.8, 44, 'Bangladesh', 'Bangladesh', 'Chris Gayle '),
(671, '43', 39.2, 36.75, 56.5263, 'England', 'India', 'Chris Gayle '),
(672, '8', 39.2184, 40.5, 56.3333, 'Pakistan', 'Bangladesh', 'Chris Gayle '),
(673, '53', 39.0676, 42.5, 38.5556, 'England', 'England', 'Chris Gayle '),
(674, '63*', 39.1346, 55.25, 34.5647, 'New Zealand', 'West Indies', 'Chris Gayle '),
(675, '125', 39.4375, 68, 35.3059, 'New Zealand', 'West Indies', 'Chris Gayle '),
(676, '11', 39.8469, 73, 36.3488, 'New Zealand', 'West Indies', 'Chris Gayle '),
(677, '16', 39.7095, 65, 36.0575, 'New Zealand', 'West Indies', 'Chris Gayle '),
(678, '5', 39.5972, 67, 35.8295, 'New Zealand', 'West Indies', 'Chris Gayle '),
(679, '35', 39.434, 55, 44.25, 'Bangladesh', 'Bangladesh', 'Chris Gayle '),
(680, '15', 39.4132, 38.4, 42.4, 'Bangladesh', 'Bangladesh', 'Chris Gayle '),
(681, '4', 39.2991, 16.4, 37.8333, 'Bangladesh', 'Bangladesh', 'Chris Gayle '),
(682, '16', 39.1349, 15, 33, 'Bangladesh', 'Bangladesh', 'Chris Gayle '),
(683, '2', 39.0278, 15, 30.875, 'Bangladesh', 'Bangladesh', 'Chris Gayle '),
(684, '4', 38.8571, 14.4, 17.6154, 'Australia', 'Australia', 'Chris Gayle '),
(685, '4', 38.6973, 8.2, 16.6429, 'Australia', 'Australia', 'Chris Gayle '),
(686, '2', 38.5388, 6, 15.8, 'Australia', 'Australia', 'Chris Gayle '),
(687, '39', 38.3727, 5.6, 39.3158, 'Pakistan', 'England', 'Chris Gayle '),
(688, '21', 38.3756, 10.2, 39.3, 'India', 'England', 'Chris Gayle '),
(689, '36', 38.2973, 14, 38.4286, 'South Africa', 'England', 'Chris Gayle '),
(690, '109', 38.287, 20.4, 35.4832, 'Sri Lanka', 'West Indies', 'Chris Gayle '),
(691, '11', 38.6027, 41.4, 36.3, 'India', 'West Indies', 'Chris Gayle '),
(692, '10', 38.48, 43.2, 36.022, 'India', 'West Indies', 'Chris Gayle '),
(693, '14', 38.354, 37.4, 35.7391, 'Sri Lanka', 'West Indies', 'Chris Gayle '),
(694, '1', 38.2467, 36, 35.5054, 'Pakistan', 'West Indies', 'Chris Gayle '),
(695, '1', 38.0833, 29, 35.1383, 'Pakistan', 'West Indies', 'Chris Gayle '),
(696, '8', 37.9214, 7.4, 34.7789, 'Pakistan', 'West Indies', 'Chris Gayle '),
(697, '30', 37.7913, 6.8, 34.5, 'Pakistan', 'West Indies', 'Chris Gayle ');
INSERT INTO `list` (`id`, `runs`, `overall`, `fivem`, `cavg`, `opp`, `ground`, `player`) VALUES
(698, '21', 37.7576, 10.8, 34.4536, 'Pakistan', 'West Indies', 'Chris Gayle '),
(699, '0', 37.6853, 12.2, 55.85, 'India', 'India', 'Chris Gayle '),
(700, '3', 37.5236, 12, 34.3163, 'Bangladesh', 'West Indies', 'Chris Gayle '),
(701, '58', 37.3761, 12.4, 34, 'Bangladesh', 'West Indies', 'Chris Gayle '),
(702, '6', 37.4638, 22.4, 34.24, 'Bangladesh', 'West Indies', 'Chris Gayle '),
(703, '41', 37.3305, 17.6, 39.8, 'South Africa', 'South Africa', 'Chris Gayle '),
(704, '19', 37.346, 21.6, 39.9091, 'South Africa', 'South Africa', 'Chris Gayle '),
(705, '1', 37.2689, 25.4, 38.1667, 'South Africa', 'South Africa', 'Chris Gayle '),
(706, '10', 37.1171, 25, 35.3077, 'South Africa', 'South Africa', 'Chris Gayle '),
(707, '0', 37.0042, 15.4, 33.5, 'South Africa', 'South Africa', 'Chris Gayle '),
(708, '36', 36.8506, 14.2, 34.5556, 'Ireland', 'New Zealand', 'Chris Gayle '),
(709, '4', 36.8471, 13.2, 34.7, 'Pakistan', 'New Zealand', 'Chris Gayle '),
(710, '215', 36.7119, 10.2, 14.9375, 'Zimbabwe', 'Australia', 'Chris Gayle '),
(711, '3', 37.4426, 53, 26.7059, 'South Africa', 'Australia', 'Chris Gayle '),
(712, '21', 37.302, 51.6, 25.3889, 'India', 'Australia', 'Chris Gayle '),
(713, '61', 37.2358, 55.8, 31.9091, 'New Zealand', 'New Zealand', 'Chris Gayle '),
(714, '37', 37.332, 60.8, 38.3182, 'England', 'England', 'Chris Gayle '),
(715, '94', 37.3307, 67.4, 38.2609, 'England', 'England', 'Chris Gayle '),
(716, '2', 37.5582, 43.2, 40.5833, 'England', 'England', 'Chris Gayle '),
(717, '40', 37.416, 43, 39.04, 'England', 'England', 'Chris Gayle '),
(718, '22', 37.4263, 46.8, 34.3333, 'New Zealand', 'New Zealand', 'Chris Gayle '),
(719, '4', 37.3651, 39, 33.3846, 'New Zealand', 'New Zealand', 'Chris Gayle '),
(720, '123', 37.2332, 32.4, 71.1111, 'U.A.E.', 'Zimbabwe', 'Chris Gayle '),
(721, '14', 37.5709, 38.2, 76.3, 'Ireland', 'Zimbabwe', 'Chris Gayle '),
(722, '1', 37.4784, 40.6, 70.6364, 'Afghanistan', 'Zimbabwe', 'Chris Gayle '),
(723, '17', 37.3359, 32.8, 64.8333, 'Zimbabwe', 'Zimbabwe', 'Chris Gayle '),
(724, '0', 37.2568, 31.8, 61.1539, 'Scotland', 'Zimbabwe', 'Chris Gayle '),
(725, '10', 37.1124, 31, 56.7857, 'Afghanistan', 'Zimbabwe', 'Chris Gayle '),
(726, '40', 37.0077, 8.4, 33.9604, 'Bangladesh', 'West Indies', 'Chris Gayle '),
(727, '29', 37.0192, 13.6, 34.0196, 'Bangladesh', 'West Indies', 'Chris Gayle '),
(728, '73', 36.9885, 19.2, 33.9709, 'Bangladesh', 'West Indies', 'Chris Gayle '),
(729, '135', 37.1259, 30.4, 34.3461, 'England', 'West Indies', 'Chris Gayle '),
(730, '50', 37.4981, 57.4, 35.3048, 'England', 'West Indies', 'Chris Gayle '),
(731, '162', 37.5455, 65.4, 35.4434, 'England', 'West Indies', 'Chris Gayle '),
(732, '77', 38.0151, 89.8, 36.6262, 'England', 'West Indies', 'Chris Gayle '),
(733, '7', 0, 0, 0, 'Australia', 'Australia', 'Jason Holder '),
(734, '9', 7, 7, 7, 'Australia', 'Australia', 'Jason Holder '),
(735, '0', 8, 8, 0, 'Sri Lanka', 'West Indies', 'Jason Holder '),
(736, '0', 5.33333, 5.33333, 0, 'Pakistan', 'West Indies', 'Jason Holder '),
(737, '19*', 4, 4, 0, 'Pakistan', 'West Indies', 'Jason Holder '),
(738, '16*', 8.75, 8.75, 0, 'India', 'India', 'Jason Holder '),
(739, '7', 12.75, 14.6667, 0, 'India', 'India', 'Jason Holder '),
(740, '10', 11.6, 14, 0, 'New Zealand', 'New Zealand', 'Jason Holder '),
(741, '22*', 11.3333, 17.3333, 9.5, 'Bangladesh', 'West Indies', 'Jason Holder '),
(742, '8*', 15, 37, 20.5, 'Bangladesh', 'West Indies', 'Jason Holder '),
(743, '0', 16.3333, 31.5, 24.5, 'Bangladesh', 'West Indies', 'Jason Holder '),
(744, '11', 14, 15.6667, 23, 'India', 'India', 'Jason Holder '),
(745, '2', 13.625, 17, 0, 'South Africa', 'South Africa', 'Jason Holder '),
(746, '21*', 12.3333, 14.3333, 2, 'South Africa', 'South Africa', 'Jason Holder '),
(747, '17*', 14.6667, 14, 23, 'South Africa', 'South Africa', 'Jason Holder '),
(748, '13', 16.5556, 17, 40, 'South Africa', 'South Africa', 'Jason Holder '),
(749, '0', 16.2, 21.3333, 26.5, 'South Africa', 'South Africa', 'Jason Holder '),
(750, '0*', 14.7273, 17.6667, 10, 'Ireland', 'New Zealand', 'Jason Holder '),
(751, '56', 14.7273, 25.5, 8, 'South Africa', 'Australia', 'Jason Holder '),
(752, '57', 18.1667, 28.6667, 24, 'India', 'Australia', 'Jason Holder '),
(753, '42', 21.1539, 31.5, 10, 'New Zealand', 'New Zealand', 'Jason Holder '),
(754, '36', 22.6429, 38.75, 0, 'Sri Lanka', 'Sri Lanka', 'Jason Holder '),
(755, '19', 23.5333, 47.75, 36, 'Sri Lanka', 'Sri Lanka', 'Jason Holder '),
(756, '10*', 23.25, 42, 16.3333, 'South Africa', 'West Indies', 'Jason Holder '),
(757, '1', 23.875, 41, 19.6667, 'Australia', 'West Indies', 'Jason Holder '),
(758, '0', 22.5294, 27, 15, 'Australia', 'West Indies', 'Jason Holder '),
(759, '19', 21.2778, 16.5, 12, 'South Africa', 'West Indies', 'Jason Holder '),
(760, '1', 21.1579, 12.25, 13.1667, 'Australia', 'West Indies', 'Jason Holder '),
(761, '40', 20.15, 7.75, 11.4286, 'South Africa', 'West Indies', 'Jason Holder '),
(762, '34', 21.0952, 12.2, 15, 'Australia', 'West Indies', 'Jason Holder '),
(763, '1', 21.6818, 18.8, 0, 'Pakistan', 'UAE', 'Jason Holder '),
(764, '31*', 20.7826, 19, 1, 'Pakistan', 'UAE', 'Jason Holder '),
(765, '26', 22.1304, 26.75, 32, 'Pakistan', 'UAE', 'Jason Holder '),
(766, '2', 22.2917, 33, 0, 'Sri Lanka', 'Zimbabwe', 'Jason Holder '),
(767, '4*', 21.48, 23.5, 2, 'Zimbabwe', 'Zimbabwe', 'Jason Holder '),
(768, '45*', 21.64, 21.3333, 6, 'Sri Lanka', 'Zimbabwe', 'Jason Holder '),
(769, '22*', 23.44, 54, 51, 'Zimbabwe', 'Zimbabwe', 'Jason Holder '),
(770, '4', 24.32, 49.5, 17.1111, 'England', 'West Indies', 'Jason Holder '),
(771, '15', 23.5385, 38.5, 15.8, 'England', 'West Indies', 'Jason Holder '),
(772, '0', 23.2222, 45, 15.7273, 'England', 'West Indies', 'Jason Holder '),
(773, '11', 22.3929, 28.6667, 14.4167, 'Pakistan', 'West Indies', 'Jason Holder '),
(774, '68', 22, 13, 14.1538, 'Pakistan', 'West Indies', 'Jason Holder '),
(775, '12', 23.5333, 19.6, 18, 'Pakistan', 'West Indies', 'Jason Holder '),
(776, '0', 23.1613, 21.2, 17.6, 'Afghanistan', 'West Indies', 'Jason Holder '),
(777, '11*', 22.4375, 18.2, 16.5, 'Afghanistan', 'West Indies', 'Jason Holder '),
(778, '29', 22.7812, 25.5, 17.1875, 'India', 'West Indies', 'Jason Holder '),
(779, '6', 22.9697, 30, 17.8824, 'India', 'West Indies', 'Jason Holder '),
(780, '11', 22.4706, 14.5, 17.2222, 'India', 'West Indies', 'Jason Holder '),
(781, '36', 22.1429, 14.25, 16.8947, 'India', 'West Indies', 'Jason Holder '),
(782, '41*', 22.5278, 23.25, 0, 'England', 'England', 'Jason Holder '),
(783, '34', 23.6667, 30.75, 0, 'England', 'England', 'Jason Holder '),
(784, '77', 23.9459, 32, 75, 'England', 'England', 'Jason Holder '),
(785, '8', 25.3421, 49.75, 26, 'New Zealand', 'New Zealand', 'Jason Holder '),
(786, '13', 24.8974, 49, 20, 'New Zealand', 'New Zealand', 'Jason Holder '),
(787, '34', 24.6, 43.25, 18.25, 'New Zealand', 'New Zealand', 'Jason Holder '),
(788, '12*', 24.8293, 33.2, 73, 'U.A.E.', 'Zimbabwe', 'Jason Holder '),
(789, '99*', 25.122, 36, 85, 'P.N.G.', 'Zimbabwe', 'Jason Holder '),
(790, '54', 27.5366, 55.3333, 184, 'Ireland', 'Zimbabwe', 'Jason Holder '),
(791, '28', 28.1667, 70.6667, 119, 'Afghanistan', 'Zimbabwe', 'Jason Holder '),
(792, '6', 28.1628, 75.6667, 88.6667, 'Zimbabwe', 'Zimbabwe', 'Jason Holder '),
(793, '12', 27.6591, 66.3333, 68, 'Scotland', 'Zimbabwe', 'Jason Holder '),
(794, '0', 27.3111, 49.75, 56.8, 'Afghanistan', 'Zimbabwe', 'Jason Holder '),
(795, '17', 26.7174, 20, 17.85, 'Bangladesh', 'West Indies', 'Jason Holder '),
(796, '7', 26.5106, 12.6, 17.8095, 'Bangladesh', 'West Indies', 'Jason Holder '),
(797, '9', 26.1042, 8.4, 17.3182, 'Bangladesh', 'West Indies', 'Jason Holder '),
(798, '38', 25.7551, 9, 17, 'India', 'India', 'Jason Holder '),
(799, '12', 26, 14.2, 24, 'India', 'India', 'Jason Holder '),
(800, '32', 25.7255, 16.6, 21, 'India', 'India', 'Jason Holder '),
(801, '54*', 25.8461, 19.6, 23.2, 'India', 'India', 'Jason Holder '),
(802, '25', 26.8846, 36.25, 34, 'India', 'India', 'Jason Holder '),
(803, '16', 26.8491, 40.25, 16.9565, 'England', 'West Indies', 'Jason Holder '),
(804, '3', 26.6481, 34.75, 16.9167, 'England', 'West Indies', 'Jason Holder '),
(805, '29', 26.2182, 32.5, 16.36, 'England', 'West Indies', 'Jason Holder '),
(806, '1', 26.2679, 31.75, 0, 'Ireland', 'Ireland', 'Jason Holder '),
(807, '4', 25.8246, 14.8, 1, 'Bangladesh', 'Ireland', 'Jason Holder '),
(808, '36', 25.4483, 10.6, 2.5, 'Ireland', 'Ireland', 'Jason Holder '),
(809, '62', 25.6271, 14.6, 13.6667, 'Bangladesh', 'Ireland', 'Jason Holder '),
(810, '0*', 0, 0, 0, 'India', 'Sri Lanka', 'Nuwan Pradeep'),
(811, '3*', 0, 0, 0, 'Pakistan', 'Sri Lanka', 'Nuwan Pradeep'),
(812, '0*', 0, 0, 0, 'Pakistan', 'Sri Lanka', 'Nuwan Pradeep'),
(813, '0*', 0, 0, 0, 'New Zealand', 'New Zealand', 'Nuwan Pradeep'),
(814, '2*', 0, 0, 0, 'England', 'England', 'Nuwan Pradeep'),
(815, '7', 0, 0, 0, 'England', 'England', 'Nuwan Pradeep'),
(816, '0*', 12, 12, 0, 'West Indies', 'Zimbabwe', 'Nuwan Pradeep'),
(817, '0', 12, 9, 0, 'Bangladesh', 'Sri Lanka', 'Nuwan Pradeep'),
(818, '5', 6, 4.5, 9, 'South Africa', 'England', 'Nuwan Pradeep'),
(819, '1', 5.66667, 4.66667, 7, 'Pakistan', 'England', 'Nuwan Pradeep'),
(820, '0*', 4.5, 3.25, 0, 'India', 'India', 'Nuwan Pradeep'),
(821, '0*', 4.5, 2, 0, 'Bangladesh', 'Bangladesh', 'Nuwan Pradeep'),
(822, '6*', 4.5, 2, 0, 'New Zealand', 'New Zealand', 'Nuwan Pradeep'),
(823, '3*', 6, 6, 0, 'New Zealand', 'New Zealand', 'Nuwan Pradeep'),
(824, '0', 6.75, 10, 0, 'New Zealand', 'New Zealand', 'Nuwan Pradeep'),
(825, '5*', 0, 0, 0, 'U.A.E.', 'Sri Lanka', 'Lasith Malinga'),
(826, '1*', 0, 0, 0, 'India', 'Sri Lanka', 'Lasith Malinga'),
(827, '1*', 0, 0, 0, 'New Zealand', 'New Zealand', 'Lasith Malinga'),
(828, '15', 0, 0, 0, 'Pakistan', 'Sri Lanka', 'Lasith Malinga'),
(829, '0*', 22, 22, 21, 'Pakistan', 'Sri Lanka', 'Lasith Malinga'),
(830, '3', 22, 22, 0, 'England', 'England', 'Lasith Malinga'),
(831, '2*', 12.5, 10, 3, 'England', 'England', 'Lasith Malinga'),
(832, '3', 13.5, 10.5, 0, 'Netherlands', 'Netherlands', 'Lasith Malinga'),
(833, '7*', 10, 7.66667, 0, 'Bangladesh', 'India', 'Lasith Malinga'),
(834, '5*', 12.3333, 7.5, 0, 'Zimbabwe', 'India', 'Lasith Malinga'),
(835, '0', 14, 10, 0, 'Pakistan', 'India', 'Lasith Malinga'),
(836, '2', 10.5, 8.5, 12, 'South Africa', 'India', 'Lasith Malinga'),
(837, '0*', 8.8, 5.66667, 0, 'South Africa', 'West Indies', 'Lasith Malinga'),
(838, '2', 8.8, 7, 0, 'England', 'West Indies', 'Lasith Malinga'),
(839, '10', 7.66667, 3, 2, 'Australia', 'West Indies', 'Lasith Malinga'),
(840, '3', 8, 3.5, 0, 'Pakistan', 'UAE', 'Lasith Malinga'),
(841, '11', 7.375, 4.25, 3, 'Pakistan', 'UAE', 'Lasith Malinga'),
(842, '0', 7.77778, 6.5, 21, 'England', 'Sri Lanka', 'Lasith Malinga'),
(843, '0*', 7, 5.2, 10.5, 'England', 'Sri Lanka', 'Lasith Malinga'),
(844, '3*', 7, 6, 10.5, 'England', 'Sri Lanka', 'Lasith Malinga'),
(845, '0*', 7.3, 5.66667, 12, 'England', 'Sri Lanka', 'Lasith Malinga'),
(846, '2', 7.3, 7, 0, 'Australia', 'Australia', 'Lasith Malinga'),
(847, '5', 6.81818, 2.5, 2, 'Australia', 'Australia', 'Lasith Malinga'),
(848, '12', 6.66667, 5, 3.5, 'India', 'Australia', 'Lasith Malinga'),
(849, '0', 7.07692, 7.33333, 6.33333, 'Australia', 'Australia', 'Lasith Malinga'),
(850, '4*', 6.57143, 4.75, 12, 'Pakistan', 'Sri Lanka', 'Lasith Malinga'),
(851, '0', 6.85714, 5.75, 14, 'Pakistan', 'Sri Lanka', 'Lasith Malinga'),
(852, '0', 6.4, 5.25, 9.33333, 'India', 'Sri Lanka', 'Lasith Malinga'),
(853, '0', 6, 4, 0, 'England', 'South Africa', 'Lasith Malinga'),
(854, '15', 5.64706, 1, 0, 'New Zealand', 'South Africa', 'Lasith Malinga'),
(855, '13', 6.16667, 4.75, 7, 'India', 'India', 'Lasith Malinga'),
(856, '16', 6.52632, 5.6, 7, 'Pakistan', 'Sri Lanka', 'Lasith Malinga'),
(857, '7', 7, 8.8, 8.8, 'India', 'Sri Lanka', 'Lasith Malinga'),
(858, '5', 7, 10.2, 8.5, 'India', 'Sri Lanka', 'Lasith Malinga'),
(859, '56', 6.90909, 11.2, 4.75, 'Australia', 'Australia', 'Lasith Malinga'),
(860, '2', 9.04348, 19.4, 15, 'Australia', 'Australia', 'Lasith Malinga'),
(861, '6', 8.75, 17.2, 9, 'New Zealand', 'India', 'Lasith Malinga'),
(862, '26', 8.64, 15.2, 5, 'England', 'England', 'Lasith Malinga'),
(863, '0', 9.30769, 19, 15.5, 'England', 'England', 'Lasith Malinga'),
(864, '6', 8.96296, 18, 10.3333, 'England', 'England', 'Lasith Malinga'),
(865, '32*', 8.85714, 8, 0, 'Scotland', 'Scotland', 'Lasith Malinga'),
(866, '0', 10, 17.5, 8, 'Australia', 'Sri Lanka', 'Lasith Malinga'),
(867, '1*', 9.65517, 16, 7, 'Australia', 'Sri Lanka', 'Lasith Malinga'),
(868, '0', 9.68966, 13, 7.125, 'Australia', 'Sri Lanka', 'Lasith Malinga'),
(869, '11', 9.36667, 13, 7, 'Pakistan', 'UAE', 'Lasith Malinga'),
(870, '2*', 9.41935, 14.6667, 8.33333, 'Pakistan', 'UAE', 'Lasith Malinga'),
(871, '0', 9.48387, 4.66667, 9, 'Pakistan', 'UAE', 'Lasith Malinga'),
(872, '4', 9.1875, 4.66667, 6.75, 'Pakistan', 'UAE', 'Lasith Malinga'),
(873, '4', 9.0303, 4.25, 6.2, 'Pakistan', 'UAE', 'Lasith Malinga'),
(874, '1', 8.88235, 5.25, 7.5, 'South Africa', 'South Africa', 'Lasith Malinga'),
(875, '2', 8.65714, 2.75, 5.33333, 'South Africa', 'South Africa', 'Lasith Malinga'),
(876, '1*', 8.47222, 2.2, 12.8333, 'India', 'Australia', 'Lasith Malinga'),
(877, '1', 8.5, 3, 13, 'Australia', 'Australia', 'Lasith Malinga'),
(878, '0', 8.2973, 2.25, 11.2857, 'India', 'Australia', 'Lasith Malinga'),
(879, '2', 8.07895, 1.25, 9.875, 'Australia', 'Australia', 'Lasith Malinga'),
(880, '1', 7.92308, 1.5, 9, 'Australia', 'Australia', 'Lasith Malinga'),
(881, '6', 7.75, 1.25, 8.2, 'Australia', 'Australia', 'Lasith Malinga'),
(882, '1', 7.70732, 2, 0, 'Pakistan', 'Bangladesh', 'Lasith Malinga'),
(883, '10', 7.54762, 2, 1, 'Bangladesh', 'Bangladesh', 'Lasith Malinga'),
(884, '0*', 7.60465, 4, 6.33333, 'Pakistan', 'Sri Lanka', 'Lasith Malinga'),
(885, '19*', 7.60465, 4.5, 6.33333, 'India', 'Sri Lanka', 'Lasith Malinga'),
(886, '15*', 8.04651, 12, 8.44444, 'India', 'Sri Lanka', 'Lasith Malinga'),
(887, '10', 8.39535, 22.5, 10.1111, 'India', 'Sri Lanka', 'Lasith Malinga'),
(888, '1*', 8.43182, 27, 8, 'Australia', 'Australia', 'Lasith Malinga'),
(889, '2', 8.45455, 45, 8.09091, 'Australia', 'Australia', 'Lasith Malinga'),
(890, '5*', 8.31111, 23.5, 10.1, 'Bangladesh', 'Sri Lanka', 'Lasith Malinga'),
(891, '2', 8.42222, 16.5, 9.25, 'New Zealand', 'England', 'Lasith Malinga'),
(892, '2*', 8.28261, 6.66667, 7.8, 'Australia', 'England', 'Lasith Malinga'),
(893, '7*', 8.32609, 6, 8.2, 'India', 'England', 'Lasith Malinga'),
(894, '8', 8.47826, 9, 6, 'West Indies', 'West Indies', 'Lasith Malinga'),
(895, '7', 8.46809, 12, 6.66667, 'India', 'West Indies', 'Lasith Malinga'),
(896, '0', 8.4375, 8.66667, 6.75, 'India', 'West Indies', 'Lasith Malinga'),
(897, '0*', 8.26531, 8, 10.6, 'South Africa', 'Sri Lanka', 'Lasith Malinga'),
(898, '0', 8.26531, 7.33333, 10.6, 'South Africa', 'Sri Lanka', 'Lasith Malinga'),
(899, '0', 8.1, 3.75, 9.63636, 'New Zealand', 'Sri Lanka', 'Lasith Malinga'),
(900, '0', 7.94118, 1.75, 5.83333, 'Pakistan', 'UAE', 'Lasith Malinga'),
(901, '19', 7.78846, 0, 5, 'Pakistan', 'UAE', 'Lasith Malinga'),
(902, '0', 8, 4.75, 6.75, 'Pakistan', 'UAE', 'Lasith Malinga'),
(903, '0', 7.85185, 3.8, 6, 'Pakistan', 'UAE', 'Lasith Malinga'),
(904, '0', 7.70909, 3.8, 5.5, 'Bangladesh', 'Bangladesh', 'Lasith Malinga'),
(905, '10', 7.57143, 3.8, 9.6, 'England', 'England', 'Lasith Malinga'),
(906, '2', 7.61404, 5.8, 9.66667, 'England', 'England', 'Lasith Malinga'),
(907, '0*', 7.51724, 2.4, 8.57143, 'England', 'England', 'Lasith Malinga'),
(908, '6*', 7.51724, 3, 8.83333, 'South Africa', 'Sri Lanka', 'Lasith Malinga'),
(909, '0', 7.62069, 6, 9.33333, 'South Africa', 'Sri Lanka', 'Lasith Malinga'),
(910, '0', 7.49153, 6, 8.61539, 'South Africa', 'Sri Lanka', 'Lasith Malinga'),
(911, '0', 7.36667, 2.66667, 8, 'Pakistan', 'Sri Lanka', 'Lasith Malinga'),
(912, '0', 7.2459, 2, 0, 'New Zealand', 'New Zealand', 'Lasith Malinga'),
(913, '0*', 7.12903, 1.5, 7.58333, 'Australia', 'Australia', 'Lasith Malinga'),
(914, '1', 7.12903, 0, 7.58333, 'Scotland', 'Australia', 'Lasith Malinga'),
(915, '3', 7.03175, 0.25, 7.07692, 'South Africa', 'Australia', 'Lasith Malinga'),
(916, '4*', 6.96875, 1, 7.46667, 'Pakistan', 'Sri Lanka', 'Lasith Malinga'),
(917, '2*', 7.03125, 2.66667, 7.73333, 'Pakistan', 'Sri Lanka', 'Lasith Malinga'),
(918, '6', 7.0625, 5, 7.86667, 'Pakistan', 'Sri Lanka', 'Lasith Malinga'),
(919, '17', 7.04615, 5.33333, 7.75, 'Pakistan', 'Sri Lanka', 'Lasith Malinga'),
(920, '0', 7.19697, 10.6667, 8.29412, 'West Indies', 'Sri Lanka', 'Lasith Malinga'),
(921, '1', 7.08955, 9.66667, 8.57143, 'South Africa', 'England', 'Lasith Malinga'),
(922, '9*', 7, 6.5, 7.625, 'Pakistan', 'England', 'Lasith Malinga'),
(923, '8', 7.13235, 8.25, 7.83333, 'India', 'Sri Lanka', 'Lasith Malinga'),
(924, '1*', 7.14493, 8.75, 7.8421, 'India', 'Sri Lanka', 'Lasith Malinga'),
(925, '0', 7.15942, 6.33333, 7.89474, 'India', 'Sri Lanka', 'Lasith Malinga'),
(926, '2', 7.05714, 6.33333, 7.5, 'India', 'Sri Lanka', 'Lasith Malinga'),
(927, '3*', 6.98592, 6.66667, 5.4, 'Bangladesh', 'UAE', 'Lasith Malinga'),
(928, '1', 7.02817, 4.66667, 5.7, 'Afghanistan', 'UAE', 'Lasith Malinga'),
(929, '2*', 6.94445, 2.33333, 7.23809, 'England', 'Sri Lanka', 'Lasith Malinga'),
(930, '4*', 6.97222, 2.66667, 7.33333, 'England', 'Sri Lanka', 'Lasith Malinga'),
(931, '11', 7.02778, 6, 1, 'New Zealand', 'New Zealand', 'Lasith Malinga'),
(932, '17', 7.08219, 10.5, 6, 'New Zealand', 'New Zealand', 'Lasith Malinga'),
(933, '0', 7.21622, 11.6667, 9.66667, 'New Zealand', 'New Zealand', 'Lasith Malinga'),
(934, '15', 7.12, 11.3333, 4.5, 'South Africa', 'South Africa', 'Lasith Malinga'),
(935, '1', 7.22368, 11.75, 6.6, 'South Africa', 'South Africa', 'Lasith Malinga'),
(936, '0', 7.14286, 8.8, 5.66667, 'South Africa', 'South Africa', 'Lasith Malinga'),
(937, '0*', 7.05128, 6.6, 4.85714, 'South Africa', 'South Africa', 'Lasith Malinga'),
(938, '22', 0, 0, 0, 'Pakistan', 'Sri Lanka', 'Milinda Siriwardana'),
(939, '26', 22, 22, 22, 'Pakistan', 'Sri Lanka', 'Milinda Siriwardana'),
(940, '2', 24, 24, 24, 'Pakistan', 'Sri Lanka', 'Milinda Siriwardana'),
(941, '19', 16.6667, 16.6667, 16.6667, 'Pakistan', 'Sri Lanka', 'Milinda Siriwardana'),
(942, '52*', 17.25, 17.25, 17.25, 'Pakistan', 'Sri Lanka', 'Milinda Siriwardana'),
(943, '7', 30.25, 30.25, 30.25, 'West Indies', 'Sri Lanka', 'Milinda Siriwardana'),
(944, '17', 25.6, 26.5, 25.6, 'West Indies', 'Sri Lanka', 'Milinda Siriwardana'),
(945, '66', 24.1667, 24.25, 0, 'New Zealand', 'New Zealand', 'Milinda Siriwardana'),
(946, '12', 30.1429, 40.25, 66, 'New Zealand', 'New Zealand', 'Milinda Siriwardana'),
(947, '39', 27.875, 38.5, 39, 'New Zealand', 'New Zealand', 'Milinda Siriwardana'),
(948, '19', 29.1111, 28.2, 24.1667, 'Australia', 'Sri Lanka', 'Milinda Siriwardana'),
(949, '22', 28.1, 30.6, 23.4286, 'Bangladesh', 'Sri Lanka', 'Milinda Siriwardana'),
(950, '30', 27.5455, 31.6, 23.25, 'Bangladesh', 'Sri Lanka', 'Milinda Siriwardana'),
(951, '12', 27.75, 24.4, 24, 'Bangladesh', 'Sri Lanka', 'Milinda Siriwardana'),
(952, '58', 26.5385, 24.4, 22.8, 'India', 'Sri Lanka', 'Milinda Siriwardana'),
(953, '29', 28.7857, 28.2, 26, 'India', 'Sri Lanka', 'Milinda Siriwardana'),
(954, '39', 28.8, 30.2, 26.25, 'India', 'Sri Lanka', 'Milinda Siriwardana'),
(955, '18', 29.4375, 33.6, 27.2308, 'India', 'Sri Lanka', 'Milinda Siriwardana'),
(956, '0', 28.7647, 31.2, 0, 'Pakistan', 'UAE', 'Milinda Siriwardana'),
(957, '3', 27.1667, 28.8, 0, 'Pakistan', 'UAE', 'Milinda Siriwardana'),
(958, '2', 25.8947, 17.8, 1.5, 'Pakistan', 'UAE', 'Milinda Siriwardana'),
(959, '13', 24.7, 12.4, 1.66667, 'Pakistan', 'UAE', 'Milinda Siriwardana'),
(960, '6', 24.1429, 7.2, 4.5, 'Pakistan', 'UAE', 'Milinda Siriwardana'),
(961, '35*', 0, 0, 0, 'India', 'Zimbabwe', 'Jeevan Mendis'),
(962, '7', 0, 0, 0, 'Zimbabwe', 'Zimbabwe', 'Jeevan Mendis'),
(963, '5', 42, 42, 0, 'Australia', 'Australia', 'Jeevan Mendis'),
(964, '9', 23.5, 23.5, 0, 'England', 'England', 'Jeevan Mendis'),
(965, '7*', 18.6667, 18.6667, 9, 'England', 'England', 'Jeevan Mendis'),
(966, '11', 21, 21, 16, 'England', 'England', 'Jeevan Mendis'),
(967, '48', 18.5, 9.75, 13.5, 'England', 'England', 'Jeevan Mendis'),
(968, '34*', 24.4, 20, 0, 'Scotland', 'Scotland', 'Jeevan Mendis'),
(969, '2', 31.2, 36.3333, 0, 'Australia', 'Sri Lanka', 'Jeevan Mendis'),
(970, '5', 26.3333, 34, 2, 'Australia', 'Sri Lanka', 'Jeevan Mendis'),
(971, '1', 23.2857, 25, 3.5, 'Australia', 'Sri Lanka', 'Jeevan Mendis'),
(972, '7*', 20.5, 22.5, 2.66667, 'Australia', 'Sri Lanka', 'Jeevan Mendis'),
(973, '17*', 21.375, 16.3333, 0, 'Pakistan', 'UAE', 'Jeevan Mendis'),
(974, '19', 23.5, 10.6667, 0, 'Pakistan', 'UAE', 'Jeevan Mendis'),
(975, '2', 23, 16.3333, 36, 'Pakistan', 'UAE', 'Jeevan Mendis'),
(976, '2', 20.9, 15.3333, 19, 'Pakistan', 'UAE', 'Jeevan Mendis'),
(977, '19', 19.1818, 15.6667, 5, 'Pakistan', 'Sri Lanka', 'Jeevan Mendis'),
(978, '45*', 19.1667, 14.75, 8.5, 'India', 'Sri Lanka', 'Jeevan Mendis'),
(979, '17', 22.9167, 21.75, 19.75, 'India', 'Sri Lanka', 'Jeevan Mendis'),
(980, '72', 22.4615, 21.25, 19.2, 'India', 'Sri Lanka', 'Jeevan Mendis'),
(981, '0', 26, 38.75, 28, 'New Zealand', 'Sri Lanka', 'Jeevan Mendis'),
(982, '20', 24.2667, 38.25, 5, 'Australia', 'Australia', 'Jeevan Mendis'),
(983, '2', 24, 38.5, 12.5, 'Australia', 'Australia', 'Jeevan Mendis'),
(984, '26', 22.7059, 22.2, 9, 'Australia', 'Australia', 'Jeevan Mendis'),
(985, '5', 22.8889, 24, 24, 'Bangladesh', 'Sri Lanka', 'Jeevan Mendis'),
(986, '25', 21.9474, 10.6, 25, 'India', 'England', 'Jeevan Mendis'),
(987, '5', 22.1, 15.6, 0, 'West Indies', 'West Indies', 'Jeevan Mendis'),
(988, '8', 21.2857, 12.6, 5, 'West Indies', 'West Indies', 'Jeevan Mendis'),
(989, '13', 20.6818, 13.8, 6.5, 'India', 'West Indies', 'Jeevan Mendis'),
(990, '30*', 20.3478, 11.2, 21.625, 'England', 'Sri Lanka', 'Jeevan Mendis'),
(991, '12', 21.6522, 20.25, 25.375, 'England', 'Sri Lanka', 'Jeevan Mendis'),
(992, '12', 21.25, 17, 23.8889, 'England', 'Sri Lanka', 'Jeevan Mendis'),
(993, '12*', 20.88, 18.75, 22.7, 'England', 'Sri Lanka', 'Jeevan Mendis'),
(994, '1*', 21.36, 26.3333, 23.9, 'England', 'Sri Lanka', 'Jeevan Mendis'),
(995, '23', 21.4, 33.5, 0, 'New Zealand', 'New Zealand', 'Jeevan Mendis'),
(996, '12', 21.4615, 20, 23, 'New Zealand', 'New Zealand', 'Jeevan Mendis'),
(997, '18', 21.1111, 20, 17.5, 'New Zealand', 'New Zealand', 'Jeevan Mendis'),
(998, '3', 21, 22, 17.6667, 'New Zealand', 'New Zealand', 'Jeevan Mendis'),
(999, '4', 20.3793, 14.25, 14, 'New Zealand', 'New Zealand', 'Jeevan Mendis'),
(1000, '9*', 19.8333, 12, 12, 'Afghanistan', 'New Zealand', 'Jeevan Mendis'),
(1001, '7*', 0, 0, 0, 'New Zealand', 'New Zealand', 'Jeffrey Vandersay'),
(1002, '8', 0, 0, 0, 'South Africa', 'South Africa', 'Jeffrey Vandersay'),
(1003, '7', 15, 15, 8, 'South Africa', 'South Africa', 'Jeffrey Vandersay'),
(1004, '25', 11, 11, 0, 'Pakistan', 'UAE', 'Jeffrey Vandersay'),
(1005, '22', 15.6667, 15.6667, 25, 'Pakistan', 'UAE', 'Jeffrey Vandersay'),
(1006, '0', 17.25, 17.25, 23.5, 'Pakistan', 'UAE', 'Jeffrey Vandersay'),
(1007, '2', 13.8, 12.4, 15.6667, 'Pakistan', 'UAE', 'Jeffrey Vandersay'),
(1008, '0*', 0, 0, 0, 'South Africa', 'South Africa', 'Isuru Udana'),
(1009, '78', 0, 0, 0, 'South Africa', 'South Africa', 'Isuru Udana'),
(1010, '32', 78, 78, 78, 'South Africa', 'South Africa', 'Isuru Udana'),
(1011, '31', 0, 0, 0, 'India', 'India', 'Thisara Perera'),
(1012, '36*', 31, 31, 0, 'India', 'Bangladesh', 'Thisara Perera'),
(1013, '11', 67, 67, 0, 'India', 'Bangladesh', 'Thisara Perera'),
(1014, '6*', 39, 39, 47, 'India', 'Bangladesh', 'Thisara Perera'),
(1015, '32', 42, 42, 0, 'India', 'Zimbabwe', 'Thisara Perera'),
(1016, '8', 38.6667, 38.6667, 32, 'Zimbabwe', 'Zimbabwe', 'Thisara Perera'),
(1017, '6', 31, 31, 0, 'India', 'Sri Lanka', 'Thisara Perera'),
(1018, '0', 26, 15.75, 0, 'Australia', 'Australia', 'Thisara Perera'),
(1019, '3', 21.6667, 13, 0, 'Australia', 'Australia', 'Thisara Perera'),
(1020, '6', 19, 9.8, 6, 'West Indies', 'Sri Lanka', 'Thisara Perera'),
(1021, '11', 17.375, 4.6, 6, 'Canada', 'Sri Lanka', 'Thisara Perera'),
(1022, '8', 16.6667, 5.2, 7.66667, 'Pakistan', 'Sri Lanka', 'Thisara Perera'),
(1023, '3', 15.8, 5.6, 7.75, 'Zimbabwe', 'Sri Lanka', 'Thisara Perera'),
(1024, '22*', 14.6364, 6.2, 31, 'India', 'India', 'Thisara Perera'),
(1025, '9', 16.6364, 12.5, 0, 'Scotland', 'Scotland', 'Thisara Perera'),
(1026, '13', 16, 13.25, 0, 'Pakistan', 'UAE', 'Thisara Perera'),
(1027, '4', 15.7692, 13.75, 13, 'Pakistan', 'UAE', 'Thisara Perera'),
(1028, '7', 14.9286, 12.75, 8.5, 'Pakistan', 'UAE', 'Thisara Perera'),
(1029, '25', 14.4, 13.75, 8, 'Pakistan', 'UAE', 'Thisara Perera'),
(1030, '69*', 15.0625, 11.6, 0, 'South Africa', 'South Africa', 'Thisara Perera'),
(1031, '2', 19.375, 29.5, 0, 'South Africa', 'South Africa', 'Thisara Perera'),
(1032, '7', 18.3529, 26.75, 1.5, 'India', 'Australia', 'Thisara Perera'),
(1033, '5', 17.7222, 27.5, 3.33333, 'India', 'Australia', 'Thisara Perera'),
(1034, '10', 17.0526, 27, 3.75, 'India', 'Australia', 'Thisara Perera'),
(1035, '21*', 16.7, 23.25, 5, 'Australia', 'Australia', 'Thisara Perera'),
(1036, '3', 17.75, 11.25, 9.2, 'India', 'Australia', 'Thisara Perera'),
(1037, '5', 17.0476, 11.5, 8.16667, 'Australia', 'Australia', 'Thisara Perera'),
(1038, '17', 16.5, 11, 6.8, 'Pakistan', 'Sri Lanka', 'Thisara Perera'),
(1039, '24*', 16.5217, 14, 8.5, 'Pakistan', 'Sri Lanka', 'Thisara Perera'),
(1040, '8', 17.5652, 23.3333, 12.5, 'Pakistan', 'Sri Lanka', 'Thisara Perera'),
(1041, '0', 17.1667, 14.25, 11.8571, 'Pakistan', 'Sri Lanka', 'Thisara Perera'),
(1042, '44', 16.48, 13.5, 10.375, 'India', 'Sri Lanka', 'Thisara Perera'),
(1043, '2', 17.5385, 23.25, 14.1111, 'India', 'Sri Lanka', 'Thisara Perera'),
(1044, '18', 16.963, 19.5, 12.9, 'India', 'Sri Lanka', 'Thisara Perera'),
(1045, '11', 17, 14.4, 13.3636, 'New Zealand', 'Sri Lanka', 'Thisara Perera'),
(1046, '4', 16.7931, 15, 7.71429, 'Australia', 'Australia', 'Thisara Perera'),
(1047, '4*', 16.3667, 15.8, 7.25, 'Australia', 'Australia', 'Thisara Perera'),
(1048, '7', 16.5, 9.75, 7.75, 'Australia', 'Australia', 'Thisara Perera'),
(1049, '4', 16.1936, 11, 13.1667, 'Bangladesh', 'Sri Lanka', 'Thisara Perera'),
(1050, '15', 15.8125, 7.5, 0, 'New Zealand', 'England', 'Thisara Perera'),
(1051, '0', 15.7879, 8.5, 15, 'India', 'England', 'Thisara Perera'),
(1052, '16*', 15.3235, 7.5, 12.4615, 'South Africa', 'Sri Lanka', 'Thisara Perera'),
(1053, '11', 15.7941, 10.5, 13.6923, 'South Africa', 'Sri Lanka', 'Thisara Perera'),
(1054, '65', 15.6571, 11.5, 13.5, 'South Africa', 'Sri Lanka', 'Thisara Perera'),
(1055, '17*', 17.0278, 26.75, 16.9333, 'South Africa', 'Sri Lanka', 'Thisara Perera'),
(1056, '8', 17.5, 36.3333, 18.0667, 'New Zealand', 'Sri Lanka', 'Thisara Perera'),
(1057, '6', 17.2432, 39, 12.25, 'Pakistan', 'UAE', 'Thisara Perera'),
(1058, '5', 16.9474, 26.75, 11, 'Pakistan', 'UAE', 'Thisara Perera'),
(1059, '2', 16.641, 25.25, 10, 'Pakistan', 'UAE', 'Thisara Perera'),
(1060, '80*', 16.275, 9.5, 53, 'Bangladesh', 'Bangladesh', 'Thisara Perera'),
(1061, '0', 18.275, 25.25, 133, 'Bangladesh', 'Bangladesh', 'Thisara Perera'),
(1062, '6', 17.8293, 23.25, 66.5, 'Pakistan', 'Bangladesh', 'Thisara Perera'),
(1063, '11*', 17.5476, 23.25, 46.3333, 'India', 'Bangladesh', 'Thisara Perera'),
(1064, '19*', 17.8095, 33, 50, 'Afghanistan', 'Bangladesh', 'Thisara Perera'),
(1065, '15', 18.2619, 58, 56.3333, 'Bangladesh', 'Bangladesh', 'Thisara Perera'),
(1066, '2', 18.1861, 17, 7.5, 'England', 'England', 'Thisara Perera'),
(1067, '13', 17.8182, 17.6667, 17.4375, 'Pakistan', 'Sri Lanka', 'Thisara Perera'),
(1068, '65', 17.7111, 20, 17.1765, 'Pakistan', 'Sri Lanka', 'Thisara Perera'),
(1069, '29', 18.7391, 28.5, 53, 'India', 'India', 'Thisara Perera'),
(1070, '10', 18.9575, 24.8, 41, 'India', 'India', 'Thisara Perera'),
(1071, '1', 18.7708, 23.8, 30.6667, 'India', 'India', 'Thisara Perera'),
(1072, '29', 18.4082, 23.6, 23.25, 'India', 'India', 'Thisara Perera'),
(1073, '6', 18.62, 26.8, 24.4, 'India', 'India', 'Thisara Perera'),
(1074, '4', 18.3725, 15, 19.8333, 'England', 'Sri Lanka', 'Thisara Perera'),
(1075, '8', 18.0961, 10, 19, 'England', 'Sri Lanka', 'Thisara Perera'),
(1076, '27', 17.9057, 9.6, 18.45, 'England', 'Sri Lanka', 'Thisara Perera'),
(1077, '16', 18.0741, 14.8, 18.8571, 'England', 'Sri Lanka', 'Thisara Perera'),
(1078, '54', 18.0364, 12.2, 18.7273, 'England', 'Sri Lanka', 'Thisara Perera'),
(1079, '0', 18.6786, 21.8, 0, 'New Zealand', 'New Zealand', 'Thisara Perera'),
(1080, '5', 18.3509, 21, 0, 'New Zealand', 'New Zealand', 'Thisara Perera'),
(1081, '0', 18.1207, 20.4, 2.5, 'New Zealand', 'New Zealand', 'Thisara Perera'),
(1082, '2', 17.8136, 15, 1.66667, 'New Zealand', 'New Zealand', 'Thisara Perera'),
(1083, '20', 17.55, 12.2, 1.75, 'New Zealand', 'New Zealand', 'Thisara Perera'),
(1084, '47*', 17.5902, 5.4, 5.4, 'Afghanistan', 'New Zealand', 'Thisara Perera'),
(1085, '8', 18.3606, 18.5, 7.66667, 'Australia', 'Australia', 'Thisara Perera'),
(1086, '7', 18.1936, 19.25, 7.7, 'Scotland', 'Australia', 'Thisara Perera'),
(1087, '0', 18.0159, 21, 7.63636, 'South Africa', 'Australia', 'Thisara Perera'),
(1088, '1', 17.7344, 20.5, 20.2609, 'Pakistan', 'Sri Lanka', 'Thisara Perera'),
(1089, '15', 17.4769, 15.75, 19.4583, 'Pakistan', 'Sri Lanka', 'Thisara Perera'),
(1090, '12', 17.4394, 6.2, 19.28, 'Pakistan', 'Sri Lanka', 'Thisara Perera'),
(1091, '15', 17.3582, 7, 14.8, 'New Zealand', 'New Zealand', 'Thisara Perera'),
(1092, '21', 17.3235, 8.6, 19, 'Australia', 'Sri Lanka', 'Thisara Perera'),
(1093, '12', 17.3768, 12.8, 19.0741, 'Australia', 'Sri Lanka', 'Thisara Perera'),
(1094, '9', 17.3, 15, 18.8214, 'Australia', 'Sri Lanka', 'Thisara Perera'),
(1095, '13', 17.1831, 13.8, 18.4828, 'Australia', 'Sri Lanka', 'Thisara Perera'),
(1096, '55', 17.125, 14, 18.3, 'Bangladesh', 'Sri Lanka', 'Thisara Perera'),
(1097, '9', 17.6438, 22, 19.4839, 'Bangladesh', 'Sri Lanka', 'Thisara Perera'),
(1098, '52', 17.527, 19.6, 19.1562, 'Bangladesh', 'Sri Lanka', 'Thisara Perera'),
(1099, '1', 17.9867, 27.6, 5.66667, 'Pakistan', 'England', 'Thisara Perera'),
(1100, '0', 17.7632, 26, 20.1515, 'India', 'Sri Lanka', 'Thisara Perera'),
(1101, '21', 17.5325, 23.4, 8.85714, 'Pakistan', 'UAE', 'Thisara Perera'),
(1102, '7', 17.5769, 16.6, 10.375, 'Pakistan', 'UAE', 'Thisara Perera'),
(1103, '38', 17.443, 16.2, 10, 'Pakistan', 'UAE', 'Thisara Perera'),
(1104, '0', 17.7, 13.4, 12.8, 'Pakistan', 'UAE', 'Thisara Perera'),
(1105, '25', 17.4815, 13.2, 11.6364, 'Pakistan', 'UAE', 'Thisara Perera'),
(1106, '5', 17.5732, 18.2, 21.3333, 'India', 'India', 'Thisara Perera'),
(1107, '6', 17.4217, 15, 19, 'India', 'India', 'Thisara Perera'),
(1108, '64', 17.2857, 14.8, 46, 'Zimbabwe', 'Bangladesh', 'Thisara Perera'),
(1109, '29', 17.8353, 20, 49.6, 'Bangladesh', 'Bangladesh', 'Thisara Perera'),
(1110, '39*', 17.9651, 25.8, 46.1667, 'Zimbabwe', 'Bangladesh', 'Thisara Perera'),
(1111, '2', 18.4186, 35.75, 52.6667, 'Bangladesh', 'Bangladesh', 'Thisara Perera'),
(1112, '49', 18.2299, 35, 19.5588, 'South Africa', 'Sri Lanka', 'Thisara Perera'),
(1113, '19', 18.5795, 45.75, 20.4, 'South Africa', 'Sri Lanka', 'Thisara Perera'),
(1114, '16', 18.5843, 34.5, 20.3611, 'South Africa', 'Sri Lanka', 'Thisara Perera'),
(1115, '51*', 18.5556, 31.25, 20.2432, 'South Africa', 'Sri Lanka', 'Thisara Perera'),
(1116, '13', 19.1222, 34.25, 21.6216, 'South Africa', 'Sri Lanka', 'Thisara Perera'),
(1117, '6', 19.0549, 37, 12.75, 'Bangladesh', 'UAE', 'Thisara Perera'),
(1118, '28', 18.913, 26.25, 12.2308, 'Afghanistan', 'UAE', 'Thisara Perera'),
(1119, '44*', 19.0107, 28.5, 21.3947, 'England', 'Sri Lanka', 'Thisara Perera'),
(1120, '0', 19.4839, 47.3333, 22.5526, 'England', 'Sri Lanka', 'Thisara Perera'),
(1121, '44', 19.2766, 22.75, 21.9744, 'England', 'Sri Lanka', 'Thisara Perera'),
(1122, '11', 19.5368, 30.5, 22.525, 'England', 'Sri Lanka', 'Thisara Perera'),
(1123, '4', 19.4479, 31.75, 14.8333, 'New Zealand', 'New Zealand', 'Thisara Perera'),
(1124, '140', 19.2887, 25.75, 13.2857, 'New Zealand', 'New Zealand', 'Thisara Perera'),
(1125, '80', 20.5204, 39.8, 29.125, 'New Zealand', 'New Zealand', 'Thisara Perera'),
(1126, '7', 21.1212, 55.8, 71, 'South Africa', 'South Africa', 'Thisara Perera'),
(1127, '23', 20.98, 48.4, 39, 'South Africa', 'South Africa', 'Thisara Perera'),
(1128, '12', 21, 50.8, 33.6667, 'South Africa', 'South Africa', 'Thisara Perera'),
(1129, '12', 20.9118, 52.4, 28.25, 'South Africa', 'South Africa', 'Thisara Perera'),
(1130, '2', 20.8252, 26.8, 25, 'South Africa', 'South Africa', 'Thisara Perera'),
(1131, '14*', 0, 0, 0, 'Australia', 'Australia', 'Kusal Perera '),
(1132, '22*', 0, 0, 0, 'Australia', 'Australia', 'Kusal Perera '),
(1133, '14', 0, 0, 0, 'Australia', 'Australia', 'Kusal Perera '),
(1134, '42', 50, 50, 0, 'Bangladesh', 'Sri Lanka', 'Kusal Perera '),
(1135, '18*', 46, 46, 42, 'Bangladesh', 'Sri Lanka', 'Kusal Perera '),
(1136, '56', 55, 55, 60, 'Bangladesh', 'Sri Lanka', 'Kusal Perera '),
(1137, '0', 55.3333, 50.6667, 0, 'New Zealand', 'England', 'Kusal Perera '),
(1138, '6', 41.5, 32.5, 0, 'England', 'England', 'Kusal Perera '),
(1139, '4', 34.4, 30.5, 3, 'Australia', 'England', 'Kusal Perera '),
(1140, '4', 29.3333, 21, 3.33333, 'India', 'England', 'Kusal Perera '),
(1141, '2', 25.7143, 14, 0, 'India', 'West Indies', 'Kusal Perera '),
(1142, '9', 22.75, 3.2, 58, 'South Africa', 'Sri Lanka', 'Kusal Perera '),
(1143, '64', 21.2222, 5, 0, 'Pakistan', 'UAE', 'Kusal Perera '),
(1144, '16', 25.5, 16.6, 64, 'Pakistan', 'UAE', 'Kusal Perera '),
(1145, '7', 24.6364, 19, 40, 'Pakistan', 'UAE', 'Kusal Perera '),
(1146, '8', 23.1667, 19.6, 29, 'Pakistan', 'UAE', 'Kusal Perera '),
(1147, '47', 22, 20.8, 23.75, 'Pakistan', 'UAE', 'Kusal Perera '),
(1148, '20', 23.7857, 28.4, 0, 'Bangladesh', 'Bangladesh', 'Kusal Perera '),
(1149, '8', 23.5333, 19.6, 20, 'Bangladesh', 'Bangladesh', 'Kusal Perera '),
(1150, '106', 22.5625, 18, 14, 'Bangladesh', 'Bangladesh', 'Kusal Perera '),
(1151, '14', 27.4706, 37.8, 44.6667, 'Pakistan', 'Bangladesh', 'Kusal Perera '),
(1152, '64', 26.7222, 39, 37, 'India', 'Bangladesh', 'Kusal Perera '),
(1153, '33', 28.6842, 42.4, 42.4, 'Afghanistan', 'Bangladesh', 'Kusal Perera '),
(1154, '0', 28.9, 45, 40.8333, 'Bangladesh', 'Bangladesh', 'Kusal Perera '),
(1155, '42', 27.5238, 43.4, 35, 'Pakistan', 'Bangladesh', 'Kusal Perera '),
(1156, '0', 28.1818, 30.6, 0, 'Ireland', 'Ireland', 'Kusal Perera '),
(1157, '19', 26.9565, 27.8, 3.5, 'England', 'England', 'Kusal Perera '),
(1158, '19', 26.625, 18.8, 6.6, 'England', 'England', 'Kusal Perera '),
(1159, '34', 26.32, 16, 41.6667, 'South Africa', 'Sri Lanka', 'Kusal Perera '),
(1160, '7', 26.6154, 22.8, 39.75, 'South Africa', 'Sri Lanka', 'Kusal Perera '),
(1161, '37', 25.8889, 15.8, 33.2, 'South Africa', 'Sri Lanka', 'Kusal Perera '),
(1162, '0', 26.2857, 23.2, 0, 'India', 'India', 'Kusal Perera '),
(1163, '4', 25.3793, 19.4, 0, 'India', 'India', 'Kusal Perera '),
(1164, '0', 24.6667, 16.4, 2, 'India', 'India', 'Kusal Perera '),
(1165, '59', 23.871, 9.6, 33.8333, 'England', 'Sri Lanka', 'Kusal Perera '),
(1166, '9', 24.9688, 20, 37.4286, 'England', 'Sri Lanka', 'Kusal Perera '),
(1167, '0', 24.4848, 14.4, 33.875, 'England', 'Sri Lanka', 'Kusal Perera '),
(1168, '31', 23.7647, 14.4, 30.1111, 'England', 'Sri Lanka', 'Kusal Perera '),
(1169, '0', 23.9714, 19.8, 30.2, 'England', 'Sri Lanka', 'Kusal Perera '),
(1170, '24', 23.3056, 19.8, 50, 'Scotland', 'Australia', 'Kusal Perera '),
(1171, '3', 23.3243, 12.8, 37, 'South Africa', 'Australia', 'Kusal Perera '),
(1172, '26', 22.7895, 11.6, 27.4545, 'Pakistan', 'Sri Lanka', 'Kusal Perera '),
(1173, '68', 22.8718, 16.8, 27.3333, 'Pakistan', 'Sri Lanka', 'Kusal Perera '),
(1174, '20', 24, 24.2, 30.4615, 'Pakistan', 'Sri Lanka', 'Kusal Perera '),
(1175, '0', 23.9024, 28.2, 29.7143, 'Pakistan', 'Sri Lanka', 'Kusal Perera '),
(1176, '116', 23.3333, 23.4, 27.7333, 'Pakistan', 'Sri Lanka', 'Kusal Perera '),
(1177, '14', 25.4884, 46, 33.25, 'West Indies', 'Sri Lanka', 'Kusal Perera '),
(1178, '99', 25.2273, 43.6, 32.1176, 'West Indies', 'Sri Lanka', 'Kusal Perera '),
(1179, '50', 26.8667, 49.8, 35.8333, 'West Indies', 'Sri Lanka', 'Kusal Perera '),
(1180, '32', 27.3696, 55.8, 0, 'Ireland', 'Ireland', 'Kusal Perera '),
(1181, '135', 27.4681, 62.2, 16, 'Ireland', 'Ireland', 'Kusal Perera '),
(1182, '24', 29.7083, 66, 8.66667, 'England', 'England', 'Kusal Perera '),
(1183, '37', 29.5918, 68, 10.8571, 'England', 'England', 'Kusal Perera '),
(1184, '9', 29.74, 55.6, 14.125, 'England', 'England', 'Kusal Perera '),
(1185, '1', 29.3333, 47.4, 13.5556, 'England', 'England', 'Kusal Perera '),
(1186, '6', 28.7885, 41.2, 12.3, 'England', 'England', 'Kusal Perera '),
(1187, '1', 28.3585, 15.4, 36.5789, 'Australia', 'Sri Lanka', 'Kusal Perera '),
(1188, '54', 27.8519, 10.8, 34.8, 'Australia', 'Sri Lanka', 'Kusal Perera '),
(1189, '11', 28.3273, 14.2, 35.7143, 'Australia', 'Sri Lanka', 'Kusal Perera '),
(1190, '6', 28.0179, 14.6, 34.5909, 'Australia', 'Sri Lanka', 'Kusal Perera '),
(1191, '14', 27.6316, 15.6, 33.3478, 'Australia', 'Sri Lanka', 'Kusal Perera '),
(1192, '21', 27.3965, 17.2, 0, 'Zimbabwe', 'Zimbabwe', 'Kusal Perera '),
(1193, '4', 27.2881, 21.2, 21, 'West Indies', 'Zimbabwe', 'Kusal Perera '),
(1194, '7', 26.9, 11.2, 12.5, 'West Indies', 'Zimbabwe', 'Kusal Perera '),
(1195, '14', 26.5738, 10.4, 10.6667, 'Zimbabwe', 'Zimbabwe', 'Kusal Perera '),
(1196, '44*', 26.371, 12, 11.7273, 'South Africa', 'England', 'Kusal Perera '),
(1197, '47*', 27.0806, 22.5, 15.7273, 'India', 'England', 'Kusal Perera '),
(1198, '80', 27.8387, 38.6667, 35.875, 'Zimbabwe', 'Bangladesh', 'Kusal Perera '),
(1199, '1', 28.6667, 64, 40.7778, 'Bangladesh', 'Bangladesh', 'Kusal Perera '),
(1200, '49', 28.2344, 62, 36.8, 'Zimbabwe', 'Bangladesh', 'Kusal Perera '),
(1201, '81', 28.5539, 73.6667, 32.5417, 'South Africa', 'Sri Lanka', 'Kusal Perera '),
(1202, '12', 29.3485, 64.5, 34.48, 'South Africa', 'Sri Lanka', 'Kusal Perera '),
(1203, '27', 29.0896, 44.6, 33.6154, 'South Africa', 'Sri Lanka', 'Kusal Perera '),
(1204, '51', 29.0588, 34, 33.3704, 'South Africa', 'Sri Lanka', 'Kusal Perera '),
(1205, '8', 29.3768, 44, 34, 'South Africa', 'Sri Lanka', 'Kusal Perera '),
(1206, '11', 29.0714, 35.8, 28.4, 'Bangladesh', 'UAE', 'Kusal Perera '),
(1207, '17', 28.8169, 21.8, 25.5, 'Afghanistan', 'UAE', 'Kusal Perera '),
(1208, '30', 28.6528, 22.8, 33.1035, 'England', 'Sri Lanka', 'Kusal Perera '),
(1209, '102', 28.6712, 23.4, 0, 'New Zealand', 'New Zealand', 'Kusal Perera '),
(1210, '4', 29.6622, 33.6, 102, 'New Zealand', 'New Zealand', 'Kusal Perera '),
(1211, '43', 29.32, 32.8, 53, 'New Zealand', 'New Zealand', 'Kusal Perera '),
(1212, '33', 29.5, 39.2, 0, 'South Africa', 'South Africa', 'Kusal Perera '),
(1213, '8', 29.5455, 42.4, 33, 'South Africa', 'South Africa', 'Kusal Perera '),
(1214, '51', 0, 0, 0, 'Ireland', 'Ireland', 'Kusal Mendis'),
(1215, '8', 51, 51, 51, 'Ireland', 'Ireland', 'Kusal Mendis'),
(1216, '17', 29.5, 29.5, 0, 'England', 'England', 'Kusal Mendis'),
(1217, '0', 25.3333, 25.3333, 17, 'England', 'England', 'Kusal Mendis'),
(1218, '53', 19, 19, 8.5, 'England', 'England', 'Kusal Mendis'),
(1219, '77', 25.8, 25.8, 23.3333, 'England', 'England', 'Kusal Mendis'),
(1220, '22', 34.3333, 31, 36.75, 'England', 'England', 'Kusal Mendis'),
(1221, '67', 32.5714, 33.8, 0, 'Australia', 'Sri Lanka', 'Kusal Mendis'),
(1222, '69', 36.875, 43.8, 67, 'Australia', 'Sri Lanka', 'Kusal Mendis'),
(1223, '4', 40.4444, 57.6, 68, 'Australia', 'Sri Lanka', 'Kusal Mendis'),
(1224, '1', 36.8, 47.8, 46.6667, 'Australia', 'Sri Lanka', 'Kusal Mendis'),
(1225, '33', 33.5455, 32.6, 35.25, 'Australia', 'Sri Lanka', 'Kusal Mendis'),
(1226, '12*', 33.5, 34.8, 0, 'Zimbabwe', 'Zimbabwe', 'Kusal Mendis'),
(1227, '4', 34.5, 29.75, 0, 'West Indies', 'Zimbabwe', 'Kusal Mendis'),
(1228, '94', 32.1539, 13.5, 16, 'West Indies', 'Zimbabwe', 'Kusal Mendis'),
(1229, '57', 36.5714, 36, 55, 'Zimbabwe', 'Zimbabwe', 'Kusal Mendis'),
(1230, '62', 37.9333, 50, 0, 'South Africa', 'South Africa', 'Kusal Mendis'),
(1231, '20', 39.4375, 57.25, 62, 'South Africa', 'South Africa', 'Kusal Mendis'),
(1232, '4', 38.2941, 47.4, 41, 'South Africa', 'South Africa', 'Kusal Mendis'),
(1233, '29', 36.3889, 47.4, 28.6667, 'South Africa', 'South Africa', 'Kusal Mendis'),
(1234, '1', 36, 34.4, 28.75, 'South Africa', 'South Africa', 'Kusal Mendis'),
(1235, '4', 34.25, 23.2, 34.8, 'Bangladesh', 'Sri Lanka', 'Kusal Mendis'),
(1236, '102', 32.8095, 11.6, 29.6667, 'Bangladesh', 'Sri Lanka', 'Kusal Mendis'),
(1237, '54', 35.9545, 28, 40, 'Bangladesh', 'Sri Lanka', 'Kusal Mendis'),
(1238, '11', 36.7391, 38, 33.8, 'South Africa', 'England', 'Kusal Mendis'),
(1239, '89', 35.6667, 34.4, 30, 'India', 'England', 'Kusal Mendis'),
(1240, '27', 37.8, 52, 38.4286, 'Pakistan', 'England', 'Kusal Mendis'),
(1241, '86', 37.3846, 56.6, 41.75, 'Zimbabwe', 'Sri Lanka', 'Kusal Mendis'),
(1242, '0', 39.1852, 53.4, 46.6667, 'Zimbabwe', 'Sri Lanka', 'Kusal Mendis'),
(1243, '28*', 37.7857, 42.6, 42, 'Zimbabwe', 'Sri Lanka', 'Kusal Mendis'),
(1244, '0', 38.7857, 57.5, 44.8, 'Zimbabwe', 'Sri Lanka', 'Kusal Mendis'),
(1245, '1', 37.4483, 35.25, 40.7273, 'Zimbabwe', 'Sri Lanka', 'Kusal Mendis'),
(1246, '36', 36.2333, 28.75, 37.4167, 'India', 'Sri Lanka', 'Kusal Mendis'),
(1247, '19', 36.2258, 16.25, 37.3077, 'India', 'Sri Lanka', 'Kusal Mendis'),
(1248, '1', 35.6875, 21, 36, 'India', 'Sri Lanka', 'Kusal Mendis'),
(1249, '1', 34.6364, 11.4, 33.6667, 'India', 'Sri Lanka', 'Kusal Mendis'),
(1250, '2', 33.6471, 11.6, 0, 'Pakistan', 'UAE', 'Kusal Mendis'),
(1251, '10', 32.7429, 11.8, 2, 'Pakistan', 'UAE', 'Kusal Mendis'),
(1252, '0', 32.1111, 6.6, 0, 'Zimbabwe', 'Bangladesh', 'Kusal Mendis'),
(1253, '19', 31.2432, 2.8, 0, 'Bangladesh', 'Bangladesh', 'Kusal Mendis'),
(1254, '36', 30.921, 6.4, 9.5, 'Zimbabwe', 'Bangladesh', 'Kusal Mendis'),
(1255, '28', 31.0513, 13.4, 18.3333, 'Bangladesh', 'Bangladesh', 'Kusal Mendis'),
(1256, '3', 30.975, 18.6, 31.625, 'South Africa', 'Sri Lanka', 'Kusal Mendis'),
(1257, '0', 30.2927, 17.2, 29.9412, 'South Africa', 'Sri Lanka', 'Kusal Mendis'),
(1258, '31', 29.5714, 17.2, 28.2778, 'South Africa', 'Sri Lanka', 'Kusal Mendis'),
(1259, '14', 29.6047, 19.6, 28.421, 'South Africa', 'Sri Lanka', 'Kusal Mendis'),
(1260, '38', 29.25, 15.2, 27.7, 'South Africa', 'Sri Lanka', 'Kusal Mendis'),
(1261, '0', 29.4444, 17.2, 6, 'Bangladesh', 'UAE', 'Kusal Mendis'),
(1262, '0', 28.8043, 16.6, 4, 'Afghanistan', 'UAE', 'Kusal Mendis'),
(1263, '0', 28.1915, 16.6, 28.1905, 'England', 'Sri Lanka', 'Kusal Mendis'),
(1264, '5', 27.6042, 10.4, 26.9091, 'England', 'Sri Lanka', 'Kusal Mendis'),
(1265, '56', 27.1429, 8.6, 25.9565, 'England', 'Sri Lanka', 'Kusal Mendis'),
(1266, '18', 27.72, 12.2, 0, 'New Zealand', 'New Zealand', 'Kusal Mendis'),
(1267, '20', 27.5294, 15.8, 18, 'New Zealand', 'New Zealand', 'Kusal Mendis'),
(1268, '0', 27.3846, 19.8, 19, 'New Zealand', 'New Zealand', 'Kusal Mendis'),
(1269, '60', 26.8679, 19.8, 23.2, 'South Africa', 'South Africa', 'Kusal Mendis'),
(1270, '24', 27.4815, 30.8, 29.3333, 'South Africa', 'South Africa', 'Kusal Mendis'),
(1271, '41', 27.4182, 24.4, 28.5714, 'South Africa', 'South Africa', 'Kusal Mendis'),
(1272, '21', 27.6607, 29, 30.125, 'South Africa', 'South Africa', 'Kusal Mendis'),
(1273, '56', 27.5439, 29.2, 29.1111, 'South Africa', 'South Africa', 'Kusal Mendis'),
(1274, '22', 0, 0, 0, 'India', 'Bangladesh', 'Lahiru Thirimanne'),
(1275, '15', 22, 22, 0, 'Zimbabwe', 'Zimbabwe', 'Lahiru Thirimanne'),
(1276, '13', 18.5, 18.5, 0, 'South Africa', 'South Africa', 'Lahiru Thirimanne'),
(1277, '69', 16.6667, 16.6667, 13, 'South Africa', 'South Africa', 'Lahiru Thirimanne'),
(1278, '7', 29.75, 29.75, 0, 'India', 'Australia', 'Lahiru Thirimanne'),
(1279, '3', 25.2, 25.2, 7, 'Australia', 'Australia', 'Lahiru Thirimanne'),
(1280, '62', 21.5, 21.4, 5, 'India', 'Australia', 'Lahiru Thirimanne'),
(1281, '24', 27.2857, 30.8, 24, 'Australia', 'Australia', 'Lahiru Thirimanne'),
(1282, '51', 26.875, 33, 24, 'Australia', 'Australia', 'Lahiru Thirimanne'),
(1283, '14', 29.5556, 29.4, 29.4, 'Australia', 'Australia', 'Lahiru Thirimanne'),
(1284, '30', 28, 30.8, 26.8333, 'Australia', 'Australia', 'Lahiru Thirimanne'),
(1285, '29', 28.1818, 36.2, 22, 'India', 'Bangladesh', 'Lahiru Thirimanne'),
(1286, '7', 28.25, 29.6, 25.5, 'Pakistan', 'Bangladesh', 'Lahiru Thirimanne'),
(1287, '48', 26.6154, 26.2, 19.3333, 'Bangladesh', 'Bangladesh', 'Lahiru Thirimanne'),
(1288, '42*', 28.1429, 25.6, 0, 'Pakistan', 'Sri Lanka', 'Lahiru Thirimanne'),
(1289, '13', 31.1429, 39, 0, 'Pakistan', 'Sri Lanka', 'Lahiru Thirimanne'),
(1290, '11', 29.9333, 34.75, 55, 'Pakistan', 'Sri Lanka', 'Lahiru Thirimanne'),
(1291, '7', 28.75, 30.25, 33, 'India', 'Sri Lanka', 'Lahiru Thirimanne'),
(1292, '47', 27.4706, 30.25, 24.3333, 'India', 'Sri Lanka', 'Lahiru Thirimanne'),
(1293, '77', 28.5556, 30, 30, 'India', 'Sri Lanka', 'Lahiru Thirimanne'),
(1294, '0', 31.1053, 31, 39.4, 'New Zealand', 'Sri Lanka', 'Lahiru Thirimanne'),
(1295, '17', 29.55, 28.4, 32.8333, 'New Zealand', 'Sri Lanka', 'Lahiru Thirimanne'),
(1296, '0', 28.9524, 29.6, 27.2857, 'Australia', 'Australia', 'Lahiru Thirimanne'),
(1297, '102*', 27.6364, 28.2, 23.875, 'Australia', 'Australia', 'Lahiru Thirimanne'),
(1298, '7', 32.2727, 49, 36.625, 'Australia', 'Australia', 'Lahiru Thirimanne'),
(1299, '1', 31.1739, 31.5, 33.3333, 'Australia', 'Australia', 'Lahiru Thirimanne'),
(1300, '25*', 29.9167, 31.75, 30.5714, 'Bangladesh', 'Sri Lanka', 'Lahiru Thirimanne'),
(1301, '9', 30.9583, 45, 0, 'New Zealand', 'England', 'Lahiru Thirimanne'),
(1302, '57', 30.08, 48, 9, 'Australia', 'England', 'Lahiru Thirimanne'),
(1303, '7', 31.1154, 24.75, 33, 'India', 'England', 'Lahiru Thirimanne'),
(1304, '6', 30.2222, 24.75, 0, 'West Indies', 'West Indies', 'Lahiru Thirimanne'),
(1305, '23', 29.3571, 26, 6, 'West Indies', 'West Indies', 'Lahiru Thirimanne'),
(1306, '0', 29.1379, 20.4, 14.5, 'India', 'West Indies', 'Lahiru Thirimanne'),
(1307, '46', 28.1667, 18.6, 9.66667, 'India', 'West Indies', 'Lahiru Thirimanne'),
(1308, '17', 28.7419, 16.4, 34.1429, 'South Africa', 'Sri Lanka', 'Lahiru Thirimanne'),
(1309, '13', 28.375, 18.4, 32, 'South Africa', 'Sri Lanka', 'Lahiru Thirimanne'),
(1310, '1*', 27.9091, 19.8, 29.8889, 'South Africa', 'Sri Lanka', 'Lahiru Thirimanne'),
(1311, '68', 27.9394, 19.25, 30, 'South Africa', 'Sri Lanka', 'Lahiru Thirimanne'),
(1312, '2', 29.1176, 36.25, 33.8, 'New Zealand', 'Sri Lanka', 'Lahiru Thirimanne'),
(1313, '23', 28.3429, 25.25, 30.9091, 'New Zealand', 'Sri Lanka', 'Lahiru Thirimanne'),
(1314, '10', 28.1944, 26.75, 0, 'Pakistan', 'UAE', 'Lahiru Thirimanne'),
(1315, '18', 27.7027, 26, 26.5, 'Bangladesh', 'Bangladesh', 'Lahiru Thirimanne'),
(1316, '102', 27.4474, 24.2, 24.8, 'Pakistan', 'Bangladesh', 'Lahiru Thirimanne'),
(1317, '38', 29.359, 31, 37.6667, 'India', 'Bangladesh', 'Lahiru Thirimanne'),
(1318, '5', 29.575, 38.2, 37.7143, 'Afghanistan', 'Bangladesh', 'Lahiru Thirimanne'),
(1319, '33', 28.9756, 34.6, 33.625, 'Bangladesh', 'Bangladesh', 'Lahiru Thirimanne'),
(1320, '101', 29.0714, 39.2, 33.5556, 'Pakistan', 'Bangladesh', 'Lahiru Thirimanne'),
(1321, '8', 30.7442, 55.8, 0, 'Ireland', 'Ireland', 'Lahiru Thirimanne'),
(1322, '0', 30.2273, 37, 24.3333, 'England', 'England', 'Lahiru Thirimanne'),
(1323, '10', 29.5556, 29.4, 18.25, 'England', 'England', 'Lahiru Thirimanne'),
(1324, '7', 29.1304, 30.4, 16.6, 'England', 'England', 'Lahiru Thirimanne'),
(1325, '16', 28.6596, 25.2, 15, 'England', 'England', 'Lahiru Thirimanne'),
(1326, '60*', 28.3958, 8.2, 15.1429, 'England', 'England', 'Lahiru Thirimanne'),
(1327, '15', 29.6458, 23.25, 30.25, 'South Africa', 'Sri Lanka', 'Lahiru Thirimanne'),
(1328, '36', 29.3469, 27, 29.0769, 'South Africa', 'Sri Lanka', 'Lahiru Thirimanne'),
(1329, '22', 29.48, 33.5, 29.5714, 'South Africa', 'Sri Lanka', 'Lahiru Thirimanne'),
(1330, '59', 29.3333, 37.25, 0, 'India', 'India', 'Lahiru Thirimanne'),
(1331, '52', 29.9039, 48, 59, 'India', 'India', 'Lahiru Thirimanne'),
(1332, '27*', 30.3208, 36.8, 29.0667, 'England', 'Sri Lanka', 'Lahiru Thirimanne'),
(1333, '62*', 30.8302, 49, 30.8667, 'England', 'Sri Lanka', 'Lahiru Thirimanne'),
(1334, '19*', 32, 74, 35, 'England', 'Sri Lanka', 'Lahiru Thirimanne'),
(1335, '8', 32.3585, 109.5, 36.2667, 'England', 'Sri Lanka', 'Lahiru Thirimanne'),
(1336, '23', 31.9074, 84, 0, 'New Zealand', 'New Zealand', 'Lahiru Thirimanne'),
(1337, '2*', 31.7454, 69.5, 23, 'New Zealand', 'New Zealand', 'Lahiru Thirimanne'),
(1338, '19', 31.7818, 57, 25, 'New Zealand', 'New Zealand', 'Lahiru Thirimanne'),
(1339, '45', 31.5536, 23.6667, 22, 'New Zealand', 'New Zealand', 'Lahiru Thirimanne'),
(1340, '29', 31.7895, 24.25, 29.6667, 'New Zealand', 'New Zealand', 'Lahiru Thirimanne'),
(1341, '30', 31.7414, 29.5, 29.5, 'New Zealand', 'New Zealand', 'Lahiru Thirimanne'),
(1342, '65', 31.7119, 31.25, 29.6, 'New Zealand', 'New Zealand', 'Lahiru Thirimanne'),
(1343, '0', 32.2667, 37.6, 35.5, 'Afghanistan', 'New Zealand', 'Lahiru Thirimanne'),
(1344, '52', 31.7377, 33.8, 30.1, 'Bangladesh', 'Australia', 'Lahiru Thirimanne'),
(1345, '139*', 32.0645, 35.2, 30.4286, 'England', 'New Zealand', 'Lahiru Thirimanne'),
(1346, '1', 34.3064, 71.5, 32.0909, 'Australia', 'Australia', 'Lahiru Thirimanne'),
(1347, '4', 33.7778, 64.25, 29.5, 'Scotland', 'Australia', 'Lahiru Thirimanne'),
(1348, '41', 33.3125, 49, 27.5385, 'South Africa', 'Australia', 'Lahiru Thirimanne'),
(1349, '23', 33.4308, 59.25, 34.5, 'Pakistan', 'Sri Lanka', 'Lahiru Thirimanne'),
(1350, '4', 33.2727, 52, 33.8235, 'Pakistan', 'Sri Lanka', 'Lahiru Thirimanne'),
(1351, '56', 32.8358, 14.6, 32.1667, 'Pakistan', 'Sri Lanka', 'Lahiru Thirimanne'),
(1352, '90', 33.1765, 25.6, 33.4211, 'Pakistan', 'Sri Lanka', 'Lahiru Thirimanne'),
(1353, '30', 34, 42.8, 36.25, 'Pakistan', 'Sri Lanka', 'Lahiru Thirimanne'),
(1354, '17', 33.9429, 40.6, 35.9524, 'West Indies', 'Sri Lanka', 'Lahiru Thirimanne'),
(1355, '81*', 33.7042, 39.4, 35.0909, 'West Indies', 'Sri Lanka', 'Lahiru Thirimanne'),
(1356, '21', 34.8451, 68.5, 38.7727, 'West Indies', 'Sri Lanka', 'Lahiru Thirimanne'),
(1357, '1', 34.6528, 59.75, 50.2857, 'New Zealand', 'New Zealand', 'Lahiru Thirimanne'),
(1358, '1', 34.1918, 37.5, 44.125, 'New Zealand', 'New Zealand', 'Lahiru Thirimanne'),
(1359, '87*', 33.7432, 30.25, 39.3333, 'New Zealand', 'New Zealand', 'Lahiru Thirimanne'),
(1360, '2', 34.9189, 63.6667, 49, 'New Zealand', 'New Zealand', 'Lahiru Thirimanne'),
(1361, '80', 34.48, 28, 38, 'India', 'Sri Lanka', 'Lahiru Thirimanne'),
(1362, '18', 35.0789, 42.75, 39.75, 'India', 'Sri Lanka', 'Lahiru Thirimanne'),
(1363, '67', 34.8571, 47, 38.88, 'India', 'Sri Lanka', 'Lahiru Thirimanne'),
(1364, '53', 35.2692, 63.5, 10, 'Pakistan', 'UAE', 'Lahiru Thirimanne'),
(1365, '12', 35.4937, 44, 31.5, 'Pakistan', 'UAE', 'Lahiru Thirimanne'),
(1366, '28', 35.2, 46, 25, 'Pakistan', 'UAE', 'Lahiru Thirimanne'),
(1367, '62', 35.1111, 35.6, 25.75, 'Pakistan', 'UAE', 'Lahiru Thirimanne'),
(1368, '19', 35.439, 44.4, 33, 'Pakistan', 'UAE', 'Lahiru Thirimanne'),
(1369, '0', 35.241, 34.8, 55.5, 'India', 'India', 'Lahiru Thirimanne'),
(1370, '21', 34.8214, 24.2, 37, 'India', 'India', 'Lahiru Thirimanne'),
(1371, '0', 0, 0, 0, 'Australia', 'Sri Lanka', 'Avishka Fernando');
INSERT INTO `list` (`id`, `runs`, `overall`, `fivem`, `cavg`, `opp`, `ground`, `player`) VALUES
(1372, '10', 0, 0, 0, 'South Africa', 'South Africa', 'Avishka Fernando'),
(1373, '23', 5, 5, 10, 'South Africa', 'South Africa', 'Avishka Fernando'),
(1374, '29', 11, 11, 16.5, 'South Africa', 'South Africa', 'Avishka Fernando'),
(1375, '9', 15.5, 15.5, 20.6667, 'South Africa', 'South Africa', 'Avishka Fernando'),
(1376, '0', 0, 0, 0, 'Zimbabwe', 'Zimbabwe', 'Angelo Mathews'),
(1377, '31', 0, 0, 0, 'Zimbabwe', 'Zimbabwe', 'Angelo Mathews'),
(1378, '52*', 15.5, 15.5, 0, 'Zimbabwe', 'Bangladesh', 'Angelo Mathews'),
(1379, '2', 41.5, 41.5, 0, 'Bangladesh', 'Bangladesh', 'Angelo Mathews'),
(1380, '6', 28.3333, 28.3333, 0, 'India', 'Sri Lanka', 'Angelo Mathews'),
(1381, '43', 22.75, 22.75, 6, 'Pakistan', 'Sri Lanka', 'Angelo Mathews'),
(1382, '8', 26.8, 33.5, 24.5, 'Pakistan', 'Sri Lanka', 'Angelo Mathews'),
(1383, '5', 23.6667, 27.75, 19, 'Pakistan', 'Sri Lanka', 'Angelo Mathews'),
(1384, '51', 21, 12.8, 15.5, 'New Zealand', 'Sri Lanka', 'Angelo Mathews'),
(1385, '19', 24.75, 22.6, 22.6, 'India', 'Sri Lanka', 'Angelo Mathews'),
(1386, '14', 24.1111, 25.2, 22, 'India', 'Sri Lanka', 'Angelo Mathews'),
(1387, '15', 23.1, 19.4, 0, 'South Africa', 'South Africa', 'Angelo Mathews'),
(1388, '52', 22.3636, 20.8, 15, 'England', 'South Africa', 'Angelo Mathews'),
(1389, '2', 24.8333, 30.2, 33.5, 'New Zealand', 'South Africa', 'Angelo Mathews'),
(1390, '38', 23.0769, 20.4, 0, 'India', 'India', 'Angelo Mathews'),
(1391, '37*', 24.1429, 24.2, 38, 'India', 'India', 'Angelo Mathews'),
(1392, '75', 26.7857, 36, 15.5, 'India', 'Zimbabwe', 'Angelo Mathews'),
(1393, '55*', 30, 51, 20.8571, 'Pakistan', 'Sri Lanka', 'Angelo Mathews'),
(1394, '42*', 33.6667, 69, 28.7143, 'Bangladesh', 'Sri Lanka', 'Angelo Mathews'),
(1395, '0', 36.4667, 123.5, 34.7143, 'India', 'Sri Lanka', 'Angelo Mathews'),
(1396, '0', 34.1875, 104.5, 30.375, 'New Zealand', 'Sri Lanka', 'Angelo Mathews'),
(1397, '15', 32.1765, 57.3333, 27, 'India', 'Sri Lanka', 'Angelo Mathews'),
(1398, '1', 31.2222, 37.3333, 25.8, 'India', 'Sri Lanka', 'Angelo Mathews'),
(1399, '77*', 29.6316, 14.5, 0, 'Australia', 'Australia', 'Angelo Mathews'),
(1400, '17*', 33.6842, 23.25, 0, 'Australia', 'Australia', 'Angelo Mathews'),
(1401, '9', 34.5789, 36.6667, 0, 'Australia', 'Australia', 'Angelo Mathews'),
(1402, '36*', 33.3, 39.6667, 23.5455, 'West Indies', 'Sri Lanka', 'Angelo Mathews'),
(1403, '21', 35.1, 70, 26.8182, 'Canada', 'Sri Lanka', 'Angelo Mathews'),
(1404, '18', 34.4286, 80, 26.3333, 'Pakistan', 'Sri Lanka', 'Angelo Mathews'),
(1405, '0', 33.6818, 33.6667, 25.6923, 'Zimbabwe', 'Sri Lanka', 'Angelo Mathews'),
(1406, '41*', 32.2174, 21, 75, 'New Zealand', 'India', 'Angelo Mathews'),
(1407, '14*', 34, 38.6667, 23.8571, 'New Zealand', 'Sri Lanka', 'Angelo Mathews'),
(1408, '16', 34.6087, 31.3333, 0, 'England', 'England', 'Angelo Mathews'),
(1409, '46*', 33.8333, 29.6667, 16, 'England', 'England', 'Angelo Mathews'),
(1410, '1*', 35.75, 58.5, 62, 'England', 'England', 'Angelo Mathews'),
(1411, '39', 35.7917, 118, 63, 'England', 'England', 'Angelo Mathews'),
(1412, '62', 35.92, 58, 51, 'England', 'England', 'Angelo Mathews'),
(1413, '23', 36.9231, 54.6667, 0, 'Scotland', 'Scotland', 'Angelo Mathews'),
(1414, '15', 36.4074, 57, 24.8571, 'Australia', 'Sri Lanka', 'Angelo Mathews'),
(1415, '35', 35.6429, 35, 24.2, 'Australia', 'Sri Lanka', 'Angelo Mathews'),
(1416, '6', 35.6207, 34.8, 24.875, 'Australia', 'Sri Lanka', 'Angelo Mathews'),
(1417, '26', 34.6333, 28.2, 23.7647, 'Australia', 'Sri Lanka', 'Angelo Mathews'),
(1418, '10', 34.3548, 21, 0, 'Pakistan', 'UAE', 'Angelo Mathews'),
(1419, '3', 33.5938, 18.4, 10, 'Pakistan', 'UAE', 'Angelo Mathews'),
(1420, '32*', 32.6667, 16, 6.5, 'Pakistan', 'UAE', 'Angelo Mathews'),
(1421, '0', 33.6364, 19.25, 22.5, 'Pakistan', 'UAE', 'Angelo Mathews'),
(1422, '61', 32.6471, 17.75, 15, 'Pakistan', 'UAE', 'Angelo Mathews'),
(1423, '0', 33.4571, 26.5, 23, 'South Africa', 'South Africa', 'Angelo Mathews'),
(1424, '28', 32.5278, 24, 17.25, 'South Africa', 'South Africa', 'Angelo Mathews'),
(1425, '15', 32.4054, 30.25, 19.4, 'South Africa', 'South Africa', 'Angelo Mathews'),
(1426, '21*', 31.9474, 20.8, 18.6667, 'South Africa', 'South Africa', 'Angelo Mathews'),
(1427, '6', 32.5, 31.25, 22.1667, 'South Africa', 'South Africa', 'Angelo Mathews'),
(1428, '33*', 31.8205, 17.5, 103, 'India', 'Australia', 'Angelo Mathews'),
(1429, '64', 32.6667, 34.3333, 136, 'Australia', 'Australia', 'Angelo Mathews'),
(1430, '17', 33.45, 46.3333, 100, 'India', 'Australia', 'Angelo Mathews'),
(1431, '49*', 33.0488, 47, 72.3333, 'India', 'Australia', 'Angelo Mathews'),
(1432, '24', 34.2439, 56.3333, 88.6667, 'Australia', 'Australia', 'Angelo Mathews'),
(1433, '14', 34, 62.3333, 72.5, 'India', 'Australia', 'Angelo Mathews'),
(1434, '5', 33.5349, 42, 60.8, 'Australia', 'Australia', 'Angelo Mathews'),
(1435, '0', 32.8864, 27.25, 23.8889, 'Pakistan', 'Sri Lanka', 'Angelo Mathews'),
(1436, '10*', 32.1556, 23, 22.6316, 'Pakistan', 'Sri Lanka', 'Angelo Mathews'),
(1437, '80*', 32.3778, 13.25, 23.1579, 'Pakistan', 'Sri Lanka', 'Angelo Mathews'),
(1438, '7', 34.1556, 36.3333, 27.3684, 'India', 'Sri Lanka', 'Angelo Mathews'),
(1439, '71*', 33.5652, 34, 26.35, 'India', 'Sri Lanka', 'Angelo Mathews'),
(1440, '14', 35.1087, 84, 29.9, 'India', 'Sri Lanka', 'Angelo Mathews'),
(1441, '13', 34.6596, 91, 29.1429, 'India', 'Sri Lanka', 'Angelo Mathews'),
(1442, '7*', 34.2083, 61.6667, 28.4091, 'New Zealand', 'Sri Lanka', 'Angelo Mathews'),
(1443, '54*', 34.3542, 37.3333, 28.7273, 'New Zealand', 'Sri Lanka', 'Angelo Mathews'),
(1444, '2*', 35.4792, 79.5, 31.1818, 'New Zealand', 'Sri Lanka', 'Angelo Mathews'),
(1445, '0', 35.5208, 45, 31.2727, 'New Zealand', 'Sri Lanka', 'Angelo Mathews'),
(1446, '12', 34.7959, 38, 51.5, 'Australia', 'Australia', 'Angelo Mathews'),
(1447, '0', 34.34, 37.5, 45.8571, 'Australia', 'Australia', 'Angelo Mathews'),
(1448, '67', 33.6667, 22.6667, 40.125, 'Australia', 'Australia', 'Angelo Mathews'),
(1449, '6', 34.3077, 20.25, 29.913, 'Bangladesh', 'Sri Lanka', 'Angelo Mathews'),
(1450, '9', 33.7736, 17, 54.6667, 'New Zealand', 'England', 'Angelo Mathews'),
(1451, '12', 33.3148, 18.8, 43.25, 'Australia', 'England', 'Angelo Mathews'),
(1452, '51', 32.9273, 18.8, 37, 'India', 'England', 'Angelo Mathews'),
(1453, '55*', 33.25, 29, 0, 'West Indies', 'West Indies', 'Angelo Mathews'),
(1454, '44*', 34.2321, 33.25, 0, 'India', 'West Indies', 'Angelo Mathews'),
(1455, '30', 35.0179, 57, 0, 'West Indies', 'West Indies', 'Angelo Mathews'),
(1456, '10', 34.9298, 64, 129, 'India', 'West Indies', 'Angelo Mathews'),
(1457, '10', 34.5, 63.3333, 69.5, 'India', 'West Indies', 'Angelo Mathews'),
(1458, '14', 34.0848, 49.6667, 28.9167, 'South Africa', 'Sri Lanka', 'Angelo Mathews'),
(1459, '23', 33.75, 27, 28.32, 'South Africa', 'Sri Lanka', 'Angelo Mathews'),
(1460, '74*', 33.5738, 17.4, 28.1154, 'New Zealand', 'Sri Lanka', 'Angelo Mathews'),
(1461, '0', 34.7869, 32.75, 30.9615, 'New Zealand', 'Sri Lanka', 'Angelo Mathews'),
(1462, '31', 34.2258, 30.25, 26.5, 'Pakistan', 'UAE', 'Angelo Mathews'),
(1463, '47', 34.1746, 35.5, 27.4, 'Pakistan', 'UAE', 'Angelo Mathews'),
(1464, '44', 34.375, 43.75, 30.6667, 'Pakistan', 'UAE', 'Angelo Mathews'),
(1465, '38', 34.5231, 49, 32.5714, 'Pakistan', 'UAE', 'Angelo Mathews'),
(1466, '8', 34.5758, 32, 33.25, 'Pakistan', 'UAE', 'Angelo Mathews'),
(1467, '3', 34.1791, 33.6, 54, 'Bangladesh', 'Bangladesh', 'Angelo Mathews'),
(1468, '56*', 33.7206, 28, 28.5, 'Bangladesh', 'Bangladesh', 'Angelo Mathews'),
(1469, '20*', 34.5441, 37.25, 56.5, 'Bangladesh', 'Bangladesh', 'Angelo Mathews'),
(1470, '55*', 34.8382, 41.6667, 66.5, 'Pakistan', 'Bangladesh', 'Angelo Mathews'),
(1471, '6', 35.6471, 71, 94, 'India', 'Bangladesh', 'Angelo Mathews'),
(1472, '45*', 35.2174, 70, 64.6667, 'Afghanistan', 'Bangladesh', 'Angelo Mathews'),
(1473, '74*', 35.8696, 182, 79.6667, 'Bangladesh', 'Bangladesh', 'Angelo Mathews'),
(1474, '16*', 36.942, 200, 104.333, 'Pakistan', 'Bangladesh', 'Angelo Mathews'),
(1475, '30', 37.1739, 196, 0, 'Ireland', 'Ireland', 'Angelo Mathews'),
(1476, '18', 37.0714, 85.5, 39.3333, 'England', 'England', 'Angelo Mathews'),
(1477, '30', 36.8028, 91.5, 36.2857, 'England', 'England', 'Angelo Mathews'),
(1478, '11', 36.7083, 56, 35.5, 'England', 'England', 'Angelo Mathews'),
(1479, '30', 36.3562, 26.25, 32.7778, 'England', 'England', 'Angelo Mathews'),
(1480, '42*', 36.2703, 23.8, 32.5, 'England', 'England', 'Angelo Mathews'),
(1481, '13', 36.8378, 32.75, 29.8148, 'South Africa', 'Sri Lanka', 'Angelo Mathews'),
(1482, '34', 36.52, 31.5, 29.2143, 'South Africa', 'Sri Lanka', 'Angelo Mathews'),
(1483, '58', 36.4868, 32.5, 29.3793, 'South Africa', 'Sri Lanka', 'Angelo Mathews'),
(1484, '89', 36.7662, 44.25, 30.3333, 'Pakistan', 'Sri Lanka', 'Angelo Mathews'),
(1485, '93', 37.4359, 59, 32.2258, 'Pakistan', 'Sri Lanka', 'Angelo Mathews'),
(1486, '0*', 38.1392, 57.4, 34.125, 'Pakistan', 'Sri Lanka', 'Angelo Mathews'),
(1487, '23', 38.1392, 68.5, 116, 'India', 'India', 'Angelo Mathews'),
(1488, '92*', 37.95, 65.75, 69.5, 'India', 'India', 'Angelo Mathews'),
(1489, '10', 39.1, 99, 115.5, 'India', 'India', 'Angelo Mathews'),
(1490, '75', 38.7407, 72.6667, 80.3333, 'India', 'India', 'Angelo Mathews'),
(1491, '139*', 39.1829, 66.6667, 79, 'India', 'India', 'Angelo Mathews'),
(1492, '33', 40.8781, 113, 34.125, 'England', 'Sri Lanka', 'Angelo Mathews'),
(1493, '37', 40.7831, 116.333, 34.0909, 'England', 'Sri Lanka', 'Angelo Mathews'),
(1494, '51*', 40.7381, 73.5, 34.1765, 'England', 'Sri Lanka', 'Angelo Mathews'),
(1495, '40', 41.3452, 111.667, 35.6765, 'England', 'Sri Lanka', 'Angelo Mathews'),
(1496, '1', 41.3294, 100, 35.8, 'England', 'Sri Lanka', 'Angelo Mathews'),
(1497, '20', 40.8605, 40.5, 34.8333, 'England', 'Sri Lanka', 'Angelo Mathews'),
(1498, '15', 40.6207, 37.25, 0, 'New Zealand', 'New Zealand', 'Angelo Mathews'),
(1499, '39*', 40.3295, 31.75, 15, 'New Zealand', 'New Zealand', 'Angelo Mathews'),
(1500, '0', 40.7727, 28.75, 54, 'New Zealand', 'New Zealand', 'Angelo Mathews'),
(1501, '46', 40.3146, 18.75, 27, 'New Zealand', 'New Zealand', 'Angelo Mathews'),
(1502, '44', 40.3778, 30, 33.3333, 'Afghanistan', 'New Zealand', 'Angelo Mathews'),
(1503, '35', 40.4176, 36, 43.1111, 'Australia', 'Australia', 'Angelo Mathews'),
(1504, '51', 40.3587, 41, 42.3, 'Scotland', 'Australia', 'Angelo Mathews'),
(1505, '19', 40.4731, 35.2, 43.0909, 'South Africa', 'Australia', 'Angelo Mathews'),
(1506, '38', 40.2447, 39, 34.4324, 'Pakistan', 'Sri Lanka', 'Angelo Mathews'),
(1507, '8', 40.2211, 37.4, 34.5263, 'Pakistan', 'Sri Lanka', 'Angelo Mathews'),
(1508, '4', 39.8854, 30.2, 33.8461, 'Pakistan', 'Sri Lanka', 'Angelo Mathews'),
(1509, '12', 39.5155, 24, 33.1, 'Pakistan', 'Sri Lanka', 'Angelo Mathews'),
(1510, '70*', 39.2347, 16.2, 32.5854, 'Pakistan', 'Sri Lanka', 'Angelo Mathews'),
(1511, '13', 39.949, 33, 34.2927, 'West Indies', 'Sri Lanka', 'Angelo Mathews'),
(1512, '27*', 39.6768, 26.75, 33.7857, 'West Indies', 'Sri Lanka', 'Angelo Mathews'),
(1513, '0', 39.9495, 42, 36, 'New Zealand', 'New Zealand', 'Angelo Mathews'),
(1514, '17', 39.55, 40.6667, 28.8, 'New Zealand', 'New Zealand', 'Angelo Mathews'),
(1515, '95', 39.3267, 42.3333, 26.8333, 'New Zealand', 'New Zealand', 'Angelo Mathews'),
(1516, '49', 39.8726, 38, 30, 'Ireland', 'Ireland', 'Angelo Mathews'),
(1517, '24', 39.9612, 47, 39.5, 'Ireland', 'Ireland', 'Angelo Mathews'),
(1518, '73', 39.8077, 37, 36.7, 'England', 'England', 'Angelo Mathews'),
(1519, '44', 40.1238, 51.6, 40, 'England', 'England', 'Angelo Mathews'),
(1520, '56', 40.1604, 57, 40.3333, 'England', 'England', 'Angelo Mathews'),
(1521, '67*', 40.3084, 49.2, 41.5385, 'England', 'England', 'Angelo Mathews'),
(1522, '13', 40.9346, 66, 46.6923, 'England', 'England', 'Angelo Mathews'),
(1523, '0', 40.6759, 63.25, 34.4286, 'Australia', 'Sri Lanka', 'Angelo Mathews'),
(1524, '57', 40.3027, 45, 33.6279, 'Australia', 'Sri Lanka', 'Angelo Mathews'),
(1525, '2', 40.4545, 48.25, 34.1591, 'Australia', 'Sri Lanka', 'Angelo Mathews'),
(1526, '40', 40.1081, 34.75, 33.4444, 'Australia', 'Sri Lanka', 'Angelo Mathews'),
(1527, '52*', 40.1071, 22.4, 44.2857, 'India', 'England', 'Angelo Mathews'),
(1528, '39', 40.5714, 37.75, 48, 'Pakistan', 'England', 'Angelo Mathews'),
(1529, '43', 40.5575, 47.5, 33.587, 'Zimbabwe', 'Sri Lanka', 'Angelo Mathews'),
(1530, '28*', 40.5789, 44, 33.7872, 'Zimbabwe', 'Sri Lanka', 'Angelo Mathews'),
(1531, '42', 40.8246, 67.3333, 34.383, 'Zimbabwe', 'Sri Lanka', 'Angelo Mathews'),
(1532, '24', 40.8348, 68, 34.5417, 'Zimbabwe', 'Sri Lanka', 'Angelo Mathews'),
(1533, '36*', 40.6897, 44, 34.3265, 'India', 'Sri Lanka', 'Angelo Mathews'),
(1534, '20', 41, 57.6667, 35.0612, 'India', 'Sri Lanka', 'Angelo Mathews'),
(1535, '11', 40.8205, 50, 34.76, 'India', 'Sri Lanka', 'Angelo Mathews'),
(1536, '70', 40.5678, 33.25, 34.2941, 'India', 'Sri Lanka', 'Angelo Mathews'),
(1537, '55', 40.8151, 40.25, 34.9808, 'India', 'Sri Lanka', 'Angelo Mathews'),
(1538, '25*', 40.9333, 48, 113.75, 'India', 'India', 'Angelo Mathews'),
(1539, '111*', 41.1417, 45.25, 120, 'India', 'India', 'Angelo Mathews'),
(1540, '17', 42.0667, 90.6667, 147.75, 'India', 'India', 'Angelo Mathews'),
(1541, '42', 41.8595, 92.6667, 109.667, 'Zimbabwe', 'Bangladesh', 'Angelo Mathews'),
(1542, '5', 41.8607, 83.3333, 35.3585, 'South Africa', 'Sri Lanka', 'Angelo Mathews'),
(1543, '79*', 41.561, 66.6667, 34.7963, 'South Africa', 'Sri Lanka', 'Angelo Mathews'),
(1544, '32', 42.2033, 84.6667, 36.2593, 'South Africa', 'Sri Lanka', 'Angelo Mathews'),
(1545, '22', 42.121, 43.75, 36.1818, 'South Africa', 'Sri Lanka', 'Angelo Mathews'),
(1546, '97*', 41.96, 45, 35.9286, 'South Africa', 'Sri Lanka', 'Angelo Mathews'),
(1547, '16', 42.736, 78.3333, 30.4444, 'Bangladesh', 'UAE', 'Angelo Mathews'),
(1548, '22', 42.5238, 82, 29, 'Afghanistan', 'UAE', 'Angelo Mathews'),
(1549, '3*', 0, 0, 0, 'Ireland', 'Ireland', 'Dhananjaya de Silva '),
(1550, '2', 0, 0, 0, 'Australia', 'Sri Lanka', 'Dhananjaya de Silva '),
(1551, '7', 5, 5, 2, 'Australia', 'Sri Lanka', 'Dhananjaya de Silva '),
(1552, '12', 6, 6, 4.5, 'Australia', 'Sri Lanka', 'Dhananjaya de Silva '),
(1553, '76', 8, 8, 7, 'Australia', 'Sri Lanka', 'Dhananjaya de Silva '),
(1554, '34', 25, 25, 24.25, 'Australia', 'Sri Lanka', 'Dhananjaya de Silva '),
(1555, '78*', 26.8, 26.2, 0, 'Zimbabwe', 'Zimbabwe', 'Dhananjaya de Silva '),
(1556, '3', 42.4, 51.75, 0, 'West Indies', 'Zimbabwe', 'Dhananjaya de Silva '),
(1557, '58', 35.8333, 50.75, 81, 'West Indies', 'Zimbabwe', 'Dhananjaya de Silva '),
(1558, '0', 39, 62.25, 69.5, 'Zimbabwe', 'Zimbabwe', 'Dhananjaya de Silva '),
(1559, '28', 34.125, 43.25, 0, 'South Africa', 'South Africa', 'Dhananjaya de Silva '),
(1560, '1', 33.4444, 41.75, 28, 'South Africa', 'South Africa', 'Dhananjaya de Silva '),
(1561, '16', 30.2, 18, 14.5, 'South Africa', 'South Africa', 'Dhananjaya de Silva '),
(1562, '5', 28.9091, 20.6, 15, 'South Africa', 'South Africa', 'Dhananjaya de Silva '),
(1563, '11', 26.9167, 10, 12.5, 'South Africa', 'South Africa', 'Dhananjaya de Silva '),
(1564, '1', 25.6923, 12.2, 0, 'Pakistan', 'England', 'Dhananjaya de Silva '),
(1565, '84', 23.9286, 6.8, 26.2, 'South Africa', 'Sri Lanka', 'Dhananjaya de Silva '),
(1566, '10', 27.9333, 23.4, 35.8333, 'South Africa', 'Sri Lanka', 'Dhananjaya de Silva '),
(1567, '30', 26.8125, 22.2, 32.1429, 'South Africa', 'Sri Lanka', 'Dhananjaya de Silva '),
(1568, '0', 27, 27.2, 0, 'Bangladesh', 'UAE', 'Dhananjaya de Silva '),
(1569, '23', 25.5, 25, 0, 'Afghanistan', 'UAE', 'Dhananjaya de Silva '),
(1570, '36*', 25.3684, 29.4, 31.875, 'England', 'Sri Lanka', 'Dhananjaya de Silva '),
(1571, '3', 27.2632, 24.75, 36.375, 'England', 'Sri Lanka', 'Dhananjaya de Silva '),
(1572, '17', 26.05, 23, 32.6667, 'England', 'Sri Lanka', 'Dhananjaya de Silva '),
(1573, '19*', 25.619, 19.75, 31.1, 'England', 'Sri Lanka', 'Dhananjaya de Silva '),
(1574, '36', 26.5238, 32.6667, 0, 'New Zealand', 'New Zealand', 'Dhananjaya de Silva '),
(1575, '39', 26.9545, 37, 12.2, 'South Africa', 'South Africa', 'Dhananjaya de Silva '),
(1576, '15', 27.4783, 28.5, 16.6667, 'South Africa', 'South Africa', 'Dhananjaya de Silva '),
(1577, '22', 26.9583, 31.5, 16.4286, 'South Africa', 'South Africa', 'Dhananjaya de Silva '),
(1578, '12', 26.76, 32.75, 17.125, 'South Africa', 'South Africa', 'Dhananjaya de Silva '),
(1579, '4', 0, 0, 0, 'England', 'England', 'Dimuth Karunaratne '),
(1580, '60', 4, 4, 0, 'Scotland', 'Scotland', 'Dimuth Karunaratne '),
(1581, '0', 32, 32, 0, 'New Zealand', 'Sri Lanka', 'Dimuth Karunaratne '),
(1582, '4', 21.3333, 21.3333, 0, 'New Zealand', 'Sri Lanka', 'Dimuth Karunaratne '),
(1583, '16*', 17, 17, 0, 'Pakistan', 'UAE', 'Dimuth Karunaratne '),
(1584, '0', 21, 21, 0, 'Pakistan', 'UAE', 'Dimuth Karunaratne '),
(1585, '5', 16.8, 20, 0, 'New Zealand', 'New Zealand', 'Dimuth Karunaratne '),
(1586, '21', 14.8333, 6.25, 5, 'New Zealand', 'New Zealand', 'Dimuth Karunaratne '),
(1587, '5', 15.7143, 11.5, 13, 'New Zealand', 'New Zealand', 'Dimuth Karunaratne '),
(1588, '12', 14.375, 11.75, 10.3333, 'New Zealand', 'New Zealand', 'Dimuth Karunaratne '),
(1589, '26', 14.1111, 8.6, 10.75, 'New Zealand', 'New Zealand', 'Dimuth Karunaratne '),
(1590, '14', 15.3, 13.8, 13.8, 'New Zealand', 'New Zealand', 'Dimuth Karunaratne '),
(1591, '23', 15.1818, 15.6, 13.8333, 'Afghanistan', 'New Zealand', 'Dimuth Karunaratne '),
(1592, '0*', 0, 0, 0, 'Australia', 'West Indies', 'Tabraiz Shamsi'),
(1593, '0*', 0, 0, 0, 'India', 'South Africa', 'Tabraiz Shamsi'),
(1594, '0', 0, 0, 0, 'India', 'South Africa', 'Tabraiz Shamsi'),
(1595, '1*', 0, 0, 0, 'England', 'India', 'Imran Tahir'),
(1596, '0*', 0, 0, 0, 'New Zealand', 'Bangladesh', 'Imran Tahir'),
(1597, '1', 0, 0, 0, 'Pakistan', 'UAE', 'Imran Tahir'),
(1598, '3', 2, 2, 1, 'Pakistan', 'UAE', 'Imran Tahir'),
(1599, '0*', 2.5, 2.5, 0, 'Pakistan', 'South Africa', 'Imran Tahir'),
(1600, '0*', 2.5, 2.5, 0, 'Sri Lanka', 'Sri Lanka', 'Imran Tahir'),
(1601, '0*', 2.5, 2, 0, 'Zimbabwe', 'Zimbabwe', 'Imran Tahir'),
(1602, '23*', 2.5, 2, 0, 'Zimbabwe', 'Zimbabwe', 'Imran Tahir'),
(1603, '2', 14, 26, 0, 'Australia', 'Zimbabwe', 'Imran Tahir'),
(1604, '0*', 10, 25, 0, 'New Zealand', 'New Zealand', 'Imran Tahir'),
(1605, '22', 10, 25, 0, 'Australia', 'Australia', 'Imran Tahir'),
(1606, '8', 13, 23.5, 22, 'India', 'Australia', 'Imran Tahir'),
(1607, '0', 12, 18.3333, 0, 'Pakistan', 'New Zealand', 'Imran Tahir'),
(1608, '1*', 10, 8, 0, 'Bangladesh', 'Bangladesh', 'Imran Tahir'),
(1609, '4', 10.1667, 10.3333, 0, 'New Zealand', 'South Africa', 'Imran Tahir'),
(1610, '9', 9.28571, 8.75, 0, 'India', 'India', 'Imran Tahir'),
(1611, '4*', 9.25, 5.5, 10, 'India', 'India', 'Imran Tahir'),
(1612, '4*', 9.75, 6, 4, 'England', 'South Africa', 'Imran Tahir'),
(1613, '0', 10.25, 11, 0, 'West Indies', 'West Indies', 'Imran Tahir'),
(1614, '0', 9.11111, 7, 0, 'Australia', 'West Indies', 'Imran Tahir'),
(1615, '6', 8.2, 5.66667, 0, 'Australia', 'West Indies', 'Imran Tahir'),
(1616, '29', 8, 4.66667, 2, 'West Indies', 'West Indies', 'Imran Tahir'),
(1617, '0*', 9.75, 9.75, 0, 'New Zealand', 'New Zealand', 'Imran Tahir'),
(1618, '0*', 9.75, 8.75, 0, 'England', 'England', 'Imran Tahir'),
(1619, '1', 9.75, 11.6667, 0, 'India', 'England', 'Imran Tahir'),
(1620, '0', 9.07692, 12, 8, 'India', 'South Africa', 'Imran Tahir'),
(1621, '8', 8.42857, 10, 4, 'India', 'South Africa', 'Imran Tahir'),
(1622, '2', 8.4, 3, 5.33333, 'India', 'South Africa', 'Imran Tahir'),
(1623, '1', 8, 2.75, 4.5, 'Zimbabwe', 'South Africa', 'Imran Tahir'),
(1624, '11*', 7.58823, 2.4, 15, 'Australia', 'Australia', 'Imran Tahir'),
(1625, '5', 8.23529, 5.5, 3.8, 'Pakistan', 'South Africa', 'Imran Tahir'),
(1626, '1*', 8.05556, 6.75, 4, 'Sri Lanka', 'South Africa', 'Imran Tahir'),
(1627, '1', 0, 0, 0, 'Pakistan', 'England', 'Chris Morris'),
(1628, '3', 1, 1, 1, 'England', 'England', 'Chris Morris'),
(1629, '9*', 2, 2, 0, 'Sri Lanka', 'Sri Lanka', 'Chris Morris'),
(1630, '12', 6.5, 6.5, 0, 'Bangladesh', 'Bangladesh', 'Chris Morris'),
(1631, '9', 8.33333, 8.33333, 0, 'India', 'India', 'Chris Morris'),
(1632, '62', 8.5, 8.5, 0, 'England', 'South Africa', 'Chris Morris'),
(1633, '9', 19.2, 23.75, 0, 'West Indies', 'West Indies', 'Chris Morris'),
(1634, '40', 17.5, 25.25, 9, 'West Indies', 'West Indies', 'Chris Morris'),
(1635, '7', 20.7143, 26.4, 24.5, 'West Indies', 'West Indies', 'Chris Morris'),
(1636, '26', 19, 25.4, 62, 'Sri Lanka', 'South Africa', 'Chris Morris'),
(1637, '3*', 19.7778, 28.8, 44, 'Sri Lanka', 'South Africa', 'Chris Morris'),
(1638, '16', 20.1111, 21.25, 0, 'New Zealand', 'New Zealand', 'Chris Morris'),
(1639, '7', 19.7, 23, 16, 'New Zealand', 'New Zealand', 'Chris Morris'),
(1640, '28', 18.5455, 14.75, 11.5, 'New Zealand', 'New Zealand', 'Chris Morris'),
(1641, '5', 19.3333, 20, 2, 'England', 'England', 'Chris Morris'),
(1642, '35*', 18.2308, 14.75, 3, 'England', 'England', 'Chris Morris'),
(1643, '20', 20.9231, 22.75, 14.6667, 'Sri Lanka', 'England', 'Chris Morris'),
(1644, '28', 20.8571, 23.75, 16, 'Pakistan', 'England', 'Chris Morris'),
(1645, '4', 21.3333, 29, 18.4, 'India', 'England', 'Chris Morris'),
(1646, '37', 20.25, 23, 45.5, 'India', 'South Africa', 'Chris Morris'),
(1647, '14', 21.2353, 31, 42.6667, 'India', 'South Africa', 'Chris Morris'),
(1648, '14', 20.8333, 20.6, 35.5, 'India', 'South Africa', 'Chris Morris'),
(1649, '4', 20.4737, 19.4, 31.2, 'India', 'South Africa', 'Chris Morris'),
(1650, '8', 0, 0, 0, 'Sri Lanka', 'South Africa', 'Anrich Nortje'),
(1651, '6', 0, 0, 0, 'India', 'South Africa', 'Lungi Ngidi'),
(1652, '4*', 6, 6, 6, 'India', 'South Africa', 'Lungi Ngidi'),
(1653, '0*', 10, 10, 10, 'India', 'South Africa', 'Lungi Ngidi'),
(1654, '1*', 10, 10, 0, 'Sri Lanka', 'Sri Lanka', 'Lungi Ngidi'),
(1655, '4*', 11, 11, 10, 'Zimbabwe', 'South Africa', 'Lungi Ngidi'),
(1656, '19*', 15, 15, 0, 'Australia', 'Australia', 'Lungi Ngidi'),
(1657, '6', 34, 0, 14, 'Sri Lanka', 'South Africa', 'Lungi Ngidi'),
(1658, '10', 0, 0, 0, 'Bangladesh', 'Bangladesh', 'Kagiso Rabada'),
(1659, '1', 10, 10, 0, 'Bangladesh', 'West Indies', 'Kagiso Rabada'),
(1660, '19*', 5.5, 5.5, 0, 'India', 'India', 'Kagiso Rabada'),
(1661, '0*', 15, 15, 0, 'India', 'India', 'Kagiso Rabada'),
(1662, '8*', 15, 15, 0, 'India', 'India', 'Kagiso Rabada'),
(1663, '12', 19, 19, 0, 'England', 'South Africa', 'Kagiso Rabada'),
(1664, '0', 16.6667, 20, 12, 'England', 'South Africa', 'Kagiso Rabada'),
(1665, '1*', 12.5, 19.5, 1, 'West Indies', 'West Indies', 'Kagiso Rabada'),
(1666, '15*', 12.75, 10.5, 2, 'Australia', 'West Indies', 'Kagiso Rabada'),
(1667, '3*', 16.5, 18, 17, 'Australia', 'West Indies', 'Kagiso Rabada'),
(1668, '9', 17.25, 15.5, 20, 'West Indies', 'West Indies', 'Kagiso Rabada'),
(1669, '9*', 15.6, 14, 6, 'Australia', 'South Africa', 'Kagiso Rabada'),
(1670, '19', 17.4, 37, 0, 'England', 'England', 'Kagiso Rabada'),
(1671, '26', 17.6667, 27.5, 19, 'Pakistan', 'England', 'Kagiso Rabada'),
(1672, '5', 18.8571, 22, 22.5, 'India', 'England', 'Kagiso Rabada'),
(1673, '23*', 17.125, 17, 10.5, 'Bangladesh', 'South Africa', 'Kagiso Rabada'),
(1674, '1', 20, 27.3333, 22, 'India', 'South Africa', 'Kagiso Rabada'),
(1675, '1', 17.8889, 18.5, 15, 'India', 'South Africa', 'Kagiso Rabada'),
(1676, '12*', 16.2, 14, 11.5, 'India', 'South Africa', 'Kagiso Rabada'),
(1677, '3', 17.4, 14, 14.5, 'India', 'South Africa', 'Kagiso Rabada'),
(1678, '12*', 16.0909, 13.3333, 0, 'Sri Lanka', 'Sri Lanka', 'Kagiso Rabada'),
(1679, '9', 17.1818, 9.66667, 0, 'Australia', 'Australia', 'Kagiso Rabada'),
(1680, '0', 16.5, 12.3333, 12.2, 'Pakistan', 'South Africa', 'Kagiso Rabada'),
(1681, '3', 15.2308, 12, 10.1667, 'Sri Lanka', 'South Africa', 'Kagiso Rabada'),
(1682, '3', 0, 0, 0, 'Asia XI', 'South Africa', 'Dale Steyn'),
(1683, '1', 3, 3, 3, 'Asia XI', 'South Africa', 'Dale Steyn'),
(1684, '1*', 2, 2, 2, 'West Indies', 'South Africa', 'Dale Steyn'),
(1685, '3*', 2.5, 2.5, 0, 'England', 'England', 'Dale Steyn'),
(1686, '6', 4, 4, 0, 'England', 'England', 'Dale Steyn'),
(1687, '5*', 4.66667, 4.66667, 9, 'England', 'England', 'Dale Steyn'),
(1688, '1', 6.33333, 8, 2.5, 'Australia', 'South Africa', 'Dale Steyn'),
(1689, '0', 5, 8, 2, 'Australia', 'South Africa', 'Dale Steyn'),
(1690, '17*', 4, 5, 1.5, 'England', 'South Africa', 'Dale Steyn'),
(1691, '12', 7.4, 9.66667, 5.75, 'England', 'South Africa', 'Dale Steyn'),
(1692, '35', 8.16667, 11.6667, 0, 'India', 'India', 'Dale Steyn'),
(1693, '0', 12, 16.25, 35, 'India', 'India', 'Dale Steyn'),
(1694, '2*', 10.5, 16, 0, 'West Indies', 'West Indies', 'Dale Steyn'),
(1695, '0', 10.75, 22, 0, 'West Indies', 'West Indies', 'Dale Steyn'),
(1696, '7', 9.55556, 12.25, 7, 'India', 'South Africa', 'Dale Steyn'),
(1697, '6', 9.3, 11, 7, 'India', 'South Africa', 'Dale Steyn'),
(1698, '5', 9, 3.75, 6.85714, 'India', 'South Africa', 'Dale Steyn'),
(1699, '4*', 8.66667, 5, 6.625, 'India', 'South Africa', 'Dale Steyn'),
(1700, '0', 9, 5.5, 7.125, 'India', 'South Africa', 'Dale Steyn'),
(1701, '20', 8.30769, 5.5, 17.5, 'England', 'India', 'Dale Steyn'),
(1702, '8', 9.14286, 8.75, 0, 'New Zealand', 'Bangladesh', 'Dale Steyn'),
(1703, '5', 9.06667, 9.25, 6.33333, 'Australia', 'South Africa', 'Dale Steyn'),
(1704, '1', 8.8125, 9.25, 6.2, 'Sri Lanka', 'South Africa', 'Dale Steyn'),
(1705, '1', 8.35294, 6.8, 14, 'England', 'England', 'Dale Steyn'),
(1706, '3*', 7.94445, 7, 7.5, 'England', 'England', 'Dale Steyn'),
(1707, '0', 8.11111, 4.5, 5.72727, 'New Zealand', 'South Africa', 'Dale Steyn'),
(1708, '4', 7.68421, 2.5, 5.25, 'New Zealand', 'South Africa', 'Dale Steyn'),
(1709, '0', 7.5, 2.25, 5.15385, 'Pakistan', 'South Africa', 'Dale Steyn'),
(1710, '9', 7.14286, 2, 4.78571, 'Pakistan', 'South Africa', 'Dale Steyn'),
(1711, '2', 7.22727, 4, 0, 'Pakistan', 'UAE', 'Dale Steyn'),
(1712, '15', 7, 3, 5.06667, 'Pakistan', 'South Africa', 'Dale Steyn'),
(1713, '23', 7.33333, 6, 0, 'Sri Lanka', 'Sri Lanka', 'Dale Steyn'),
(1714, '10', 7.96, 9.8, 0, 'Zimbabwe', 'Zimbabwe', 'Dale Steyn'),
(1715, '5', 8.03846, 11.8, 10, 'Australia', 'Zimbabwe', 'Dale Steyn'),
(1716, '0', 7.92593, 11, 0, 'New Zealand', 'New Zealand', 'Dale Steyn'),
(1717, '6', 7.64286, 10.6, 0, 'Australia', 'Australia', 'Dale Steyn'),
(1718, '4*', 7.58621, 8.8, 6, 'Australia', 'Australia', 'Dale Steyn'),
(1719, '12', 7.72414, 6.25, 10, 'Australia', 'Australia', 'Dale Steyn'),
(1720, '0*', 7.86667, 6.75, 11, 'Australia', 'Australia', 'Dale Steyn'),
(1721, '6*', 7.86667, 7.33333, 5.6875, 'West Indies', 'South Africa', 'Dale Steyn'),
(1722, '1', 8.06667, 14, 11, 'India', 'Australia', 'Dale Steyn'),
(1723, '16', 7.83871, 11.5, 0, 'Pakistan', 'New Zealand', 'Dale Steyn'),
(1724, '2', 8.09375, 11.6667, 6.0625, 'New Zealand', 'South Africa', 'Dale Steyn'),
(1725, '13', 7.90909, 8.33333, 18.3333, 'India', 'India', 'Dale Steyn'),
(1726, '12', 8.05882, 9.5, 17, 'India', 'India', 'Dale Steyn'),
(1727, '6', 8.17143, 8.8, 16, 'India', 'India', 'Dale Steyn'),
(1728, '6*', 8.11111, 9.8, 5.82353, 'Australia', 'South Africa', 'Dale Steyn'),
(1729, '60', 8.27778, 9.75, 6.17647, 'Zimbabwe', 'South Africa', 'Dale Steyn'),
(1730, '4*', 9.67568, 24.25, 9.16667, 'Zimbabwe', 'South Africa', 'Dale Steyn'),
(1731, '3', 9.78378, 29.3333, 7.66667, 'Australia', 'Australia', 'Dale Steyn'),
(1732, '0', 9.60526, 26.3333, 9.38889, 'Pakistan', 'South Africa', 'Dale Steyn'),
(1733, '15', 0, 0, 0, 'Australia', 'South Africa', 'Dwaine Pretorius'),
(1734, '50', 15, 15, 0, 'New Zealand', 'New Zealand', 'Dwaine Pretorius'),
(1735, '11', 32.5, 32.5, 50, 'New Zealand', 'New Zealand', 'Dwaine Pretorius'),
(1736, '10', 25.3333, 25.3333, 30.5, 'New Zealand', 'New Zealand', 'Dwaine Pretorius'),
(1737, '0', 21.5, 21.5, 15, 'Bangladesh', 'South Africa', 'Dwaine Pretorius'),
(1738, '14', 17.2, 17.2, 0, 'Australia', 'Australia', 'Dwaine Pretorius'),
(1739, '1*', 16.6667, 17, 14, 'Australia', 'Australia', 'Dwaine Pretorius'),
(1740, '31', 16.8333, 9, 7.5, 'Sri Lanka', 'South Africa', 'Dwaine Pretorius'),
(1741, '13*', 0, 0, 0, 'Australia', 'South Africa', 'Andile Phehlukwayo'),
(1742, '42*', 0, 0, 0, 'Australia', 'South Africa', 'Andile Phehlukwayo'),
(1743, '11', 0, 0, 0, 'Australia', 'South Africa', 'Andile Phehlukwayo'),
(1744, '29*', 66, 66, 0, 'New Zealand', 'New Zealand', 'Andile Phehlukwayo'),
(1745, '29*', 95, 95, 0, 'New Zealand', 'New Zealand', 'Andile Phehlukwayo'),
(1746, '1*', 124, 124, 0, 'New Zealand', 'New Zealand', 'Andile Phehlukwayo'),
(1747, '4', 125, 112, 0, 'England', 'England', 'Andile Phehlukwayo'),
(1748, '4', 64.5, 37, 4, 'India', 'England', 'Andile Phehlukwayo'),
(1749, '0*', 44.3333, 33.5, 66, 'Bangladesh', 'South Africa', 'Andile Phehlukwayo'),
(1750, '5', 44.3333, 19, 66, 'Bangladesh', 'South Africa', 'Andile Phehlukwayo'),
(1751, '27*', 34.5, 4.66667, 35.5, 'India', 'South Africa', 'Andile Phehlukwayo'),
(1752, '3', 41.25, 13.3333, 49, 'India', 'South Africa', 'Andile Phehlukwayo'),
(1753, '23*', 33.6, 13, 33.6667, 'India', 'South Africa', 'Andile Phehlukwayo'),
(1754, '0', 38.2, 29, 41.3333, 'India', 'South Africa', 'Andile Phehlukwayo'),
(1755, '34', 31.8333, 19.3333, 31, 'India', 'South Africa', 'Andile Phehlukwayo'),
(1756, '7*', 32.1429, 29, 0, 'Sri Lanka', 'Sri Lanka', 'Andile Phehlukwayo'),
(1757, '24*', 33.1429, 22.3333, 0, 'Sri Lanka', 'Sri Lanka', 'Andile Phehlukwayo'),
(1758, '9', 36.5714, 44, 0, 'Sri Lanka', 'Sri Lanka', 'Andile Phehlukwayo'),
(1759, '3', 33.125, 24.6667, 40, 'Sri Lanka', 'Sri Lanka', 'Andile Phehlukwayo'),
(1760, '28', 29.7778, 25.6667, 31.6, 'Zimbabwe', 'South Africa', 'Andile Phehlukwayo'),
(1761, '0', 29.6, 23.6667, 31, 'Zimbabwe', 'South Africa', 'Andile Phehlukwayo'),
(1762, '69*', 26.9091, 16, 26.5714, 'Pakistan', 'South Africa', 'Andile Phehlukwayo'),
(1763, '11', 33.1818, 27.25, 36.4286, 'Pakistan', 'South Africa', 'Andile Phehlukwayo'),
(1764, '2', 31.3333, 27.75, 33.25, 'Sri Lanka', 'South Africa', 'Andile Phehlukwayo'),
(1765, '38*', 29.0769, 27.5, 29.7778, 'Sri Lanka', 'South Africa', 'Andile Phehlukwayo'),
(1766, '4', 0, 0, 0, 'Sri Lanka', 'Sri Lanka', 'JP Duminy'),
(1767, '22', 4, 4, 4, 'Sri Lanka', 'Sri Lanka', 'JP Duminy'),
(1768, '3', 13, 13, 13, 'Sri Lanka', 'Sri Lanka', 'JP Duminy'),
(1769, '0', 9.66667, 9.66667, 9.66667, 'Sri Lanka', 'Sri Lanka', 'JP Duminy'),
(1770, '0', 7.25, 7.25, 7.25, 'Sri Lanka', 'Sri Lanka', 'JP Duminy'),
(1771, '60', 5.8, 5.8, 0, 'Zimbabwe', 'South Africa', 'JP Duminy'),
(1772, '31*', 14.8333, 17, 60, 'Zimbabwe', 'South Africa', 'JP Duminy'),
(1773, '24*', 20, 23.5, 91, 'Zimbabwe', 'South Africa', 'JP Duminy'),
(1774, '11', 24, 38.3333, 0, 'India', 'Ireland', 'JP Duminy'),
(1775, '40', 22.1429, 42, 11, 'India', 'Ireland', 'JP Duminy'),
(1776, '0', 24.375, 55.3333, 25.5, 'India', 'Ireland', 'JP Duminy'),
(1777, '3', 21.6667, 35.3333, 0, 'Zimbabwe', 'Zimbabwe', 'JP Duminy'),
(1778, '24*', 19.8, 19.5, 3, 'Zimbabwe', 'Zimbabwe', 'JP Duminy'),
(1779, '6', 22.2, 19.5, 27, 'Zimbabwe', 'Zimbabwe', 'JP Duminy'),
(1780, '44', 20.7273, 18.25, 0, 'Pakistan', 'Pakistan', 'JP Duminy'),
(1781, '46', 22.6667, 19.25, 115, 'New Zealand', 'South Africa', 'JP Duminy'),
(1782, '23', 24.4615, 30.75, 80.5, 'New Zealand', 'South Africa', 'JP Duminy'),
(1783, '1', 24.3571, 35.75, 61.3333, 'New Zealand', 'South Africa', 'JP Duminy'),
(1784, '79*', 22.8, 24, 46.25, 'West Indies', 'South Africa', 'JP Duminy'),
(1785, '68', 28.0667, 48.25, 66, 'West Indies', 'South Africa', 'JP Duminy'),
(1786, '36*', 30.5625, 54.25, 66.4, 'West Indies', 'South Africa', 'JP Duminy'),
(1787, '44', 32.8125, 69, 73.6, 'West Indies', 'South Africa', 'JP Duminy'),
(1788, '49*', 33.4706, 76, 0, 'Bangladesh', 'Bangladesh', 'JP Duminy'),
(1789, '0*', 36.3529, 138, 0, 'Bangladesh', 'Bangladesh', 'JP Duminy'),
(1790, '18', 36.3529, 98.5, 0, 'England', 'England', 'JP Duminy'),
(1791, '8', 35.3333, 73.5, 18, 'England', 'England', 'JP Duminy'),
(1792, '18', 33.8947, 39.6667, 13, 'England', 'England', 'JP Duminy'),
(1793, '20', 33.1, 31, 14.6667, 'England', 'England', 'JP Duminy'),
(1794, '90', 32.4762, 16, 68.6667, 'Kenya', 'South Africa', 'JP Duminy'),
(1795, '10*', 35.0909, 30.8, 71.7143, 'Kenya', 'South Africa', 'JP Duminy'),
(1796, '36', 35.5455, 36.5, 73.1429, 'Bangladesh', 'South Africa', 'JP Duminy'),
(1797, '71', 35.5652, 43.5, 0, 'Australia', 'Australia', 'JP Duminy'),
(1798, '35', 37.0417, 56.75, 71, 'Australia', 'Australia', 'JP Duminy'),
(1799, '9', 36.96, 60.5, 53, 'Australia', 'Australia', 'JP Duminy'),
(1800, '60*', 35.8846, 40.25, 38.3333, 'Australia', 'Australia', 'JP Duminy'),
(1801, '15', 38.1923, 52.75, 68.5, 'Australia', 'South Africa', 'JP Duminy'),
(1802, '11*', 37.3333, 47.5, 62.5556, 'Australia', 'South Africa', 'JP Duminy'),
(1803, '32', 37.7407, 43.3333, 63.7778, 'Australia', 'South Africa', 'JP Duminy'),
(1804, '40', 37.5357, 42.3333, 60.6, 'Australia', 'South Africa', 'JP Duminy'),
(1805, '3', 37.6207, 52.6667, 58.7273, 'Australia', 'South Africa', 'JP Duminy'),
(1806, '0', 36.4667, 25.25, 54.0833, 'Sri Lanka', 'South Africa', 'JP Duminy'),
(1807, '11', 35.2903, 21.5, 49.9231, 'New Zealand', 'South Africa', 'JP Duminy'),
(1808, '24', 34.5312, 17.2, 47.1429, 'England', 'South Africa', 'JP Duminy'),
(1809, '111*', 34.2121, 15.6, 45.6, 'Zimbabwe', 'South Africa', 'JP Duminy'),
(1810, '41', 37.5758, 37.25, 53, 'England', 'South Africa', 'JP Duminy'),
(1811, '6', 37.6765, 46.75, 52.25, 'England', 'South Africa', 'JP Duminy'),
(1812, '6', 36.7714, 48.25, 49.5294, 'England', 'South Africa', 'JP Duminy'),
(1813, '0', 35.9167, 47, 0, 'India', 'India', 'JP Duminy'),
(1814, '15', 34.9459, 41, 0, 'West Indies', 'West Indies', 'JP Duminy'),
(1815, '32*', 34.4211, 13.6, 15, 'West Indies', 'West Indies', 'JP Duminy'),
(1816, '51', 35.2632, 14.75, 47, 'West Indies', 'West Indies', 'JP Duminy'),
(1817, '6*', 35.6667, 26, 47.1111, 'Zimbabwe', 'South Africa', 'JP Duminy'),
(1818, '15*', 35.8205, 34.6667, 47.4444, 'Zimbabwe', 'South Africa', 'JP Duminy'),
(1819, '129', 36.2051, 59.5, 48.2778, 'Zimbabwe', 'South Africa', 'JP Duminy'),
(1820, '10*', 38.525, 116.5, 0, 'Pakistan', 'UAE', 'JP Duminy'),
(1821, '54', 38.775, 105.5, 0, 'Pakistan', 'UAE', 'JP Duminy'),
(1822, '26', 39.1463, 107, 64, 'Pakistan', 'UAE', 'JP Duminy'),
(1823, '36', 38.8333, 78, 45, 'Pakistan', 'UAE', 'JP Duminy'),
(1824, '59*', 38.7674, 63.75, 42, 'Pakistan', 'UAE', 'JP Duminy'),
(1825, '73', 40.1395, 61.6667, 52.5263, 'India', 'South Africa', 'JP Duminy'),
(1826, '13', 40.8864, 62, 53.55, 'India', 'South Africa', 'JP Duminy'),
(1827, '52', 40.2667, 51.75, 51.619, 'India', 'South Africa', 'JP Duminy'),
(1828, '71*', 40.5217, 58.25, 51.6364, 'India', 'South Africa', 'JP Duminy'),
(1829, '35', 42.0652, 89.3333, 54.8636, 'India', 'South Africa', 'JP Duminy'),
(1830, '42*', 41.9149, 61, 0, 'West Indies', 'India', 'JP Duminy'),
(1831, '40', 42.8085, 71, 42, 'Netherlands', 'India', 'JP Duminy'),
(1832, '0', 42.75, 80, 41, 'England', 'India', 'JP Duminy'),
(1833, '23', 41.8775, 62.6667, 27.3333, 'India', 'India', 'JP Duminy'),
(1834, '99', 41.5, 35, 26.25, 'Ireland', 'India', 'JP Duminy'),
(1835, '17', 42.6274, 51, 0, 'Bangladesh', 'Bangladesh', 'JP Duminy'),
(1836, '3', 42.1346, 35.8, 66, 'New Zealand', 'Bangladesh', 'JP Duminy'),
(1837, '4', 41.3962, 28.4, 54, 'Australia', 'South Africa', 'JP Duminy'),
(1838, '56', 40.7037, 29.2, 51.9167, 'Australia', 'South Africa', 'JP Duminy'),
(1839, '35', 40.9818, 35.8, 52.08, 'Australia', 'South Africa', 'JP Duminy'),
(1840, '1', 40.875, 23, 51.4231, 'Sri Lanka', 'South Africa', 'JP Duminy'),
(1841, '66*', 40.1754, 19.8, 49.5556, 'Sri Lanka', 'South Africa', 'JP Duminy'),
(1842, '25', 41.3333, 40.5, 52, 'Sri Lanka', 'South Africa', 'JP Duminy'),
(1843, '36', 41.0517, 45.75, 51.0357, 'Sri Lanka', 'South Africa', 'JP Duminy'),
(1844, '5*', 40.9661, 40.75, 50.5172, 'Sri Lanka', 'South Africa', 'JP Duminy'),
(1845, '46', 41.0508, 44.3333, 0, 'New Zealand', 'New Zealand', 'JP Duminy'),
(1846, '43', 41.1333, 59.3333, 46, 'New Zealand', 'New Zealand', 'JP Duminy'),
(1847, '25', 41.1639, 38.75, 44.5, 'New Zealand', 'New Zealand', 'JP Duminy'),
(1848, '14', 40.9032, 38.75, 16, 'England', 'England', 'JP Duminy'),
(1849, '33', 40.4762, 33.25, 15.6, 'England', 'England', 'JP Duminy'),
(1850, '18', 40.3594, 32.2, 18.5, 'England', 'England', 'JP Duminy'),
(1851, '150*', 40.0154, 26.6, 0, 'Netherlands', 'Netherlands', 'JP Duminy'),
(1852, '14', 42.3231, 60, 18.4286, 'India', 'England', 'JP Duminy'),
(1853, '24', 41.8939, 57.25, 17.875, 'Pakistan', 'England', 'JP Duminy'),
(1854, '2', 41.6269, 59.75, 18.5556, 'West Indies', 'England', 'JP Duminy'),
(1855, '3', 41.0441, 52, 16.9, 'England', 'England', 'JP Duminy'),
(1856, '15', 40.4927, 48.25, 5.8, 'Sri Lanka', 'Sri Lanka', 'JP Duminy'),
(1857, '15', 40.1286, 11.6, 7.33333, 'Sri Lanka', 'Sri Lanka', 'JP Duminy'),
(1858, '23', 39.7747, 11.8, 8.42857, 'Sri Lanka', 'Sri Lanka', 'JP Duminy'),
(1859, '97', 39.5417, 11.6, 10.25, 'Sri Lanka', 'Sri Lanka', 'JP Duminy'),
(1860, '15', 40.3288, 30.6, 19.8889, 'Sri Lanka', 'Sri Lanka', 'JP Duminy'),
(1861, '20', 39.9865, 33, 61.6667, 'Pakistan', 'UAE', 'JP Duminy'),
(1862, '25', 39.72, 34, 51.25, 'Pakistan', 'UAE', 'JP Duminy'),
(1863, '64', 39.5263, 36, 46, 'Pakistan', 'UAE', 'JP Duminy'),
(1864, '25*', 39.8442, 44.2, 49, 'Pakistan', 'UAE', 'JP Duminy'),
(1865, '2', 40.1688, 37.25, 53.1667, 'Pakistan', 'UAE', 'JP Duminy'),
(1866, '49', 39.6795, 34, 50.6897, 'Pakistan', 'South Africa', 'JP Duminy'),
(1867, '15', 39.7975, 41.25, 50.6333, 'Pakistan', 'South Africa', 'JP Duminy'),
(1868, '16', 39.4875, 38.75, 49.4839, 'Pakistan', 'South Africa', 'JP Duminy'),
(1869, '59*', 39.1975, 26.75, 48.4375, 'India', 'South Africa', 'JP Duminy'),
(1870, '26', 39.9259, 35.25, 50.2812, 'India', 'South Africa', 'JP Duminy'),
(1871, '0', 39.7561, 41.25, 49.5455, 'India', 'South Africa', 'JP Duminy'),
(1872, '16', 39.2771, 29, 19.4, 'Sri Lanka', 'Sri Lanka', 'JP Duminy'),
(1873, '1', 39, 29.25, 19.0909, 'Sri Lanka', 'Sri Lanka', 'JP Duminy'),
(1874, '29', 38.5529, 25.5, 17.5833, 'Sri Lanka', 'Sri Lanka', 'JP Duminy'),
(1875, '22*', 38.4419, 14.4, 16.5, 'Zimbabwe', 'Zimbabwe', 'JP Duminy'),
(1876, '36', 38.6977, 17, 27.5, 'Zimbabwe', 'Zimbabwe', 'JP Duminy'),
(1877, '28*', 38.6667, 26, 30.3333, 'Zimbabwe', 'Zimbabwe', 'JP Duminy'),
(1878, '33*', 38.9885, 38.6667, 39.6667, 'Australia', 'Zimbabwe', 'JP Duminy'),
(1879, '2', 39.3678, 74, 50.6667, 'Zimbabwe', 'Zimbabwe', 'JP Duminy'),
(1880, '16', 38.9432, 60.5, 38.5, 'Australia', 'Zimbabwe', 'JP Duminy'),
(1881, '51', 38.6854, 38.3333, 34, 'Zimbabwe', 'Zimbabwe', 'JP Duminy'),
(1882, '0*', 38.8222, 43.3333, 36.8333, 'Australia', 'Zimbabwe', 'JP Duminy'),
(1883, '58*', 38.8222, 34, 38, 'New Zealand', 'New Zealand', 'JP Duminy'),
(1884, '19', 39.4667, 42.3333, 57.3333, 'New Zealand', 'New Zealand', 'JP Duminy'),
(1885, '12', 39.2418, 48, 48.0882, 'West Indies', 'South Africa', 'JP Duminy'),
(1886, '43', 38.9456, 46.6667, 47.0571, 'West Indies', 'South Africa', 'JP Duminy'),
(1887, '18*', 38.9893, 44, 46.9444, 'West Indies', 'South Africa', 'JP Duminy'),
(1888, '115*', 39.1828, 50, 47.75, 'Zimbabwe', 'New Zealand', 'JP Duminy'),
(1889, '6', 40.4193, 69, 58.3333, 'India', 'Australia', 'JP Duminy'),
(1890, '12', 40.0532, 64.6667, 76.5, 'Pakistan', 'New Zealand', 'JP Duminy'),
(1891, '23', 39.7579, 64.6667, 63.6, 'U.A.E.', 'New Zealand', 'JP Duminy'),
(1892, '8*', 39.5833, 58, 56.8333, 'New Zealand', 'New Zealand', 'JP Duminy'),
(1893, '13', 39.6667, 54.6667, 34.5, 'Bangladesh', 'Bangladesh', 'JP Duminy'),
(1894, '51', 39.3918, 15.5, 49, 'Bangladesh', 'West Indies', 'JP Duminy'),
(1895, '15', 39.5102, 26.75, 40.8, 'India', 'India', 'JP Duminy'),
(1896, '36', 39.2626, 27.5, 36.5, 'India', 'India', 'JP Duminy'),
(1897, '14', 39.23, 30.75, 36.4286, 'India', 'India', 'JP Duminy'),
(1898, '13', 38.9802, 25.8, 47.4444, 'England', 'South Africa', 'JP Duminy'),
(1899, '47', 38.7255, 25.8, 46.5135, 'England', 'South Africa', 'JP Duminy'),
(1900, '31', 38.8058, 25, 46.5263, 'England', 'South Africa', 'JP Duminy'),
(1901, '23', 38.7308, 28.2, 49.6667, 'West Indies', 'West Indies', 'JP Duminy'),
(1902, '13', 38.581, 25.6, 43, 'Australia', 'West Indies', 'JP Duminy'),
(1903, '41', 38.3396, 25.4, 37, 'Australia', 'West Indies', 'JP Duminy'),
(1904, '10*', 38.3645, 31, 37.6667, 'West Indies', 'West Indies', 'JP Duminy'),
(1905, '5', 38.4579, 29.5, 39.3333, 'West Indies', 'West Indies', 'JP Duminy'),
(1906, '52*', 38.1482, 23, 46.1282, 'Ireland', 'South Africa', 'JP Duminy'),
(1907, '9', 38.6296, 40.3333, 47.4615, 'Australia', 'South Africa', 'JP Duminy'),
(1908, '82', 38.3578, 39, 46.5, 'Australia', 'South Africa', 'JP Duminy'),
(1909, '20', 38.7546, 52.6667, 47.3658, 'Australia', 'South Africa', 'JP Duminy'),
(1910, '25', 38.5856, 42, 46.7143, 'Australia', 'South Africa', 'JP Duminy'),
(1911, '73', 38.4643, 47, 46.2093, 'Australia', 'South Africa', 'JP Duminy'),
(1912, '11', 38.7699, 41.8, 46.8182, 'Sri Lanka', 'South Africa', 'JP Duminy'),
(1913, '28*', 38.5263, 42.2, 46.0222, 'Sri Lanka', 'South Africa', 'JP Duminy'),
(1914, '20', 38.7719, 39.25, 46.6444, 'Sri Lanka', 'South Africa', 'JP Duminy'),
(1915, '10', 38.6087, 39.25, 46.0652, 'Sri Lanka', 'South Africa', 'JP Duminy'),
(1916, '1', 38.3621, 35.5, 58.1667, 'New Zealand', 'New Zealand', 'JP Duminy'),
(1917, '34', 38.0427, 17.5, 50, 'New Zealand', 'New Zealand', 'JP Duminy'),
(1918, '16', 38.0085, 23.25, 48, 'New Zealand', 'New Zealand', 'JP Duminy'),
(1919, '25', 37.8235, 16.2, 44.4444, 'New Zealand', 'New Zealand', 'JP Duminy'),
(1920, '3', 37.7167, 17.2, 42.5, 'New Zealand', 'New Zealand', 'JP Duminy'),
(1921, '15', 37.4297, 15.8, 15.6364, 'England', 'England', 'JP Duminy'),
(1922, '28*', 37.2459, 18.6, 15.5833, 'England', 'England', 'JP Duminy'),
(1923, '38*', 37.4754, 21.75, 17.9167, 'Sri Lanka', 'England', 'JP Duminy'),
(1924, '8', 37.7869, 36.3333, 21.0833, 'Pakistan', 'England', 'JP Duminy'),
(1925, '20*', 37.5447, 30.6667, 20.0769, 'India', 'England', 'JP Duminy'),
(1926, '30', 37.7073, 54.5, 45.2979, 'Bangladesh', 'South Africa', 'JP Duminy'),
(1927, '12', 37.6452, 62, 44.9792, 'India', 'South Africa', 'JP Duminy'),
(1928, '25', 37.44, 36, 44.3061, 'India', 'South Africa', 'JP Duminy'),
(1929, '51', 37.3413, 23.75, 43.92, 'India', 'South Africa', 'JP Duminy'),
(1930, '10', 37.4488, 34.5, 44.0588, 'India', 'South Africa', 'JP Duminy'),
(1931, '1', 37.2344, 25.6, 43.4039, 'India', 'South Africa', 'JP Duminy'),
(1932, '53*', 36.9535, 19.8, 18.4615, 'Sri Lanka', 'Sri Lanka', 'JP Duminy'),
(1933, '32', 37.3643, 35, 22.5385, 'Sri Lanka', 'Sri Lanka', 'JP Duminy'),
(1934, '92', 37.3231, 36.75, 23.2143, 'Sri Lanka', 'Sri Lanka', 'JP Duminy'),
(1935, '38', 37.7405, 47, 27.8, 'Sri Lanka', 'Sri Lanka', 'JP Duminy'),
(1936, '12', 37.7424, 54, 28.4375, 'Sri Lanka', 'Sri Lanka', 'JP Duminy'),
(1937, '16*', 37.5489, 56.75, 42.6038, 'Zimbabwe', 'South Africa', 'JP Duminy'),
(1938, '5', 37.6692, 47.5, 42.9057, 'Zimbabwe', 'South Africa', 'JP Duminy'),
(1939, '1', 37.4254, 40.75, 42.2037, 'Zimbabwe', 'South Africa', 'JP Duminy'),
(1940, '31*', 37.1556, 18, 41.4545, 'Sri Lanka', 'South Africa', 'JP Duminy'),
(1941, '23*', 0, 0, 0, 'West Indies', 'West Indies', 'David Miller'),
(1942, '26*', 0, 0, 0, 'West Indies', 'West Indies', 'David Miller'),
(1943, '5', 0, 0, 0, 'West Indies', 'West Indies', 'David Miller'),
(1944, '51', 54, 54, 0, 'Zimbabwe', 'South Africa', 'David Miller'),
(1945, '33*', 52.5, 52.5, 51, 'Zimbabwe', 'South Africa', 'David Miller'),
(1946, '6', 69, 69, 0, 'Pakistan', 'UAE', 'David Miller'),
(1947, '6', 48, 40.3333, 6, 'Pakistan', 'UAE', 'David Miller'),
(1948, '0', 37.5, 25.25, 6, 'Pakistan', 'UAE', 'David Miller'),
(1949, '9', 30, 24, 84, 'India', 'South Africa', 'David Miller'),
(1950, '27', 26.5, 13.5, 46.5, 'India', 'South Africa', 'David Miller'),
(1951, '11', 26.5714, 9.6, 40, 'Australia', 'South Africa', 'David Miller'),
(1952, '59', 24.625, 10.6, 32.75, 'Australia', 'South Africa', 'David Miller'),
(1953, '11*', 28.4444, 21.2, 38, 'Australia', 'South Africa', 'David Miller'),
(1954, '14', 29.6667, 29.25, 40.2, 'New Zealand', 'South Africa', 'David Miller'),
(1955, '15', 28.1, 30.5, 35.8333, 'New Zealand', 'South Africa', 'David Miller'),
(1956, '67', 26.9091, 27.5, 32.8571, 'Pakistan', 'South Africa', 'David Miller'),
(1957, '20*', 30.25, 41.5, 37.125, 'Pakistan', 'South Africa', 'David Miller'),
(1958, '0', 31.9167, 42.3333, 0, 'India', 'England', 'David Miller'),
(1959, '19', 29.4615, 29, 0, 'Pakistan', 'England', 'David Miller'),
(1960, '38', 28.7143, 30.25, 9.5, 'West Indies', 'England', 'David Miller'),
(1961, '56*', 29.3333, 36, 19, 'England', 'England', 'David Miller'),
(1962, '14', 33.0667, 44.3333, 0, 'Sri Lanka', 'Sri Lanka', 'David Miller'),
(1963, '22*', 31.875, 31.75, 14, 'Sri Lanka', 'Sri Lanka', 'David Miller'),
(1964, '85*', 33.25, 49.6667, 36, 'Sri Lanka', 'Sri Lanka', 'David Miller'),
(1965, '1', 38.5625, 107.5, 121, 'Sri Lanka', 'Sri Lanka', 'David Miller'),
(1966, '0', 36.3529, 89, 61, 'Sri Lanka', 'Sri Lanka', 'David Miller'),
(1967, '37', 34.3333, 40.6667, 4, 'Pakistan', 'UAE', 'David Miller'),
(1968, '11', 34.4737, 48.3333, 12.25, 'Pakistan', 'UAE', 'David Miller'),
(1969, '34', 33.3, 33.5, 12, 'Pakistan', 'UAE', 'David Miller'),
(1970, '5', 33.3333, 16.6, 15.6667, 'Pakistan', 'UAE', 'David Miller'),
(1971, '15', 32.0455, 17.4, 14.1429, 'Pakistan', 'UAE', 'David Miller'),
(1972, '4', 31.3043, 20.4, 39.625, 'Pakistan', 'South Africa', 'David Miller'),
(1973, '2*', 30.1667, 13.8, 35.6667, 'Pakistan', 'South Africa', 'David Miller'),
(1974, '24', 30.25, 15, 35.8889, 'Pakistan', 'South Africa', 'David Miller'),
(1975, '5*', 30, 12.5, 34.7, 'India', 'South Africa', 'David Miller'),
(1976, '0', 30.2, 16.6667, 35.2, 'India', 'South Africa', 'David Miller'),
(1977, '56*', 29.0385, 11.6667, 32, 'India', 'South Africa', 'David Miller'),
(1978, '36*', 31.1923, 43.5, 40.6667, 'Sri Lanka', 'Sri Lanka', 'David Miller'),
(1979, '4', 32.5769, 60.5, 52.6667, 'Sri Lanka', 'Sri Lanka', 'David Miller'),
(1980, '4*', 31.5185, 50.5, 40.5, 'Sri Lanka', 'Sri Lanka', 'David Miller'),
(1981, '45', 31.6667, 50, 0, 'Zimbabwe', 'Zimbabwe', 'David Miller'),
(1982, '13*', 32.1429, 72.5, 45, 'Zimbabwe', 'Zimbabwe', 'David Miller'),
(1983, '0', 32.6071, 51, 58, 'Zimbabwe', 'Zimbabwe', 'David Miller'),
(1984, '3', 31.4828, 22, 29, 'Australia', 'Zimbabwe', 'David Miller'),
(1985, '10*', 30.5333, 21.6667, 20.3333, 'Zimbabwe', 'Zimbabwe', 'David Miller'),
(1986, '7', 30.8667, 23.6667, 0, 'New Zealand', 'New Zealand', 'David Miller'),
(1987, '17', 30.0968, 11, 7, 'New Zealand', 'New Zealand', 'David Miller'),
(1988, '65', 29.6875, 9.25, 0, 'Australia', 'Australia', 'David Miller'),
(1989, '22*', 30.7576, 25.5, 65, 'Australia', 'Australia', 'David Miller'),
(1990, '3', 31.4242, 40.3333, 87, 'Australia', 'Australia', 'David Miller'),
(1991, '45', 30.5882, 28.5, 45, 'Australia', 'Australia', 'David Miller'),
(1992, '5', 31, 38, 45, 'Australia', 'Australia', 'David Miller'),
(1993, '70', 30.2778, 35, 37.0909, 'West Indies', 'South Africa', 'David Miller'),
(1994, '0*', 31.3514, 36.25, 39.8333, 'West Indies', 'South Africa', 'David Miller'),
(1995, '130*', 31.3514, 30.75, 39.8333, 'West Indies', 'South Africa', 'David Miller'),
(1996, '23', 34.8649, 83.3333, 50.6667, 'West Indies', 'South Africa', 'David Miller'),
(1997, '138*', 34.5526, 76, 12, 'Zimbabwe', 'New Zealand', 'David Miller'),
(1998, '22', 38.1842, 180.5, 35, 'India', 'Australia', 'David Miller'),
(1999, '20', 37.7692, 156.5, 32.4, 'West Indies', 'Australia', 'David Miller'),
(2000, '46*', 37.325, 111, 30.3333, 'Ireland', 'Australia', 'David Miller'),
(2001, '0', 38.475, 83, 81, 'Pakistan', 'New Zealand', 'David Miller'),
(2002, '49', 37.5366, 75.3333, 54, 'U.A.E.', 'New Zealand', 'David Miller'),
(2003, '49', 37.8095, 34.25, 52.75, 'New Zealand', 'New Zealand', 'David Miller'),
(2004, '9', 38.0698, 41, 0, 'Bangladesh', 'Bangladesh', 'David Miller'),
(2005, '44', 37.4091, 38.25, 54, 'Bangladesh', 'West Indies', 'David Miller'),
(2006, '14', 37.5556, 30.2, 48.5385, 'New Zealand', 'South Africa', 'David Miller'),
(2007, '5', 37.0435, 33, 46.0714, 'New Zealand', 'South Africa', 'David Miller'),
(2008, '36', 36.3617, 24.2, 43.3333, 'New Zealand', 'South Africa', 'David Miller'),
(2009, '13', 36.3542, 21.6, 0, 'India', 'India', 'David Miller'),
(2010, '0', 35.8775, 22.4, 13, 'India', 'India', 'David Miller'),
(2011, '33', 35.16, 13.6, 6.5, 'India', 'India', 'David Miller'),
(2012, '6', 35.1176, 17.4, 15.3333, 'India', 'India', 'David Miller'),
(2013, '22*', 34.5577, 17.6, 13, 'India', 'India', 'David Miller'),
(2014, '14', 34.9808, 18.5, 42.875, 'Ireland', 'South Africa', 'David Miller'),
(2015, '10*', 34.5849, 18.75, 41.1765, 'Australia', 'South Africa', 'David Miller'),
(2016, '26', 34.7736, 28.3333, 41.7647, 'Australia', 'South Africa', 'David Miller'),
(2017, '118*', 34.6111, 26, 40.8889, 'Australia', 'South Africa', 'David Miller'),
(2018, '39', 36.7963, 95, 47.4444, 'Australia', 'South Africa', 'David Miller'),
(2019, '117*', 36.8364, 69, 47, 'Sri Lanka', 'South Africa', 'David Miller'),
(2020, '28', 38.9636, 155, 52, 'New Zealand', 'New Zealand', 'David Miller'),
(2021, '3', 38.7679, 109.333, 48, 'New Zealand', 'New Zealand', 'David Miller'),
(2022, '1', 38.1404, 101.667, 41.5714, 'New Zealand', 'New Zealand', 'David Miller'),
(2023, '45*', 37.5, 47, 36.5, 'New Zealand', 'New Zealand', 'David Miller'),
(2024, '11', 38.2759, 64.6667, 37.6667, 'England', 'England', 'David Miller'),
(2025, '71*', 37.8136, 22, 31, 'England', 'England', 'David Miller'),
(2026, '18', 39.0169, 43.6667, 48.75, 'Sri Lanka', 'England', 'David Miller'),
(2027, '75*', 38.6667, 48.6667, 42.6, 'Pakistan', 'England', 'David Miller'),
(2028, '1', 39.9167, 110, 57.6, 'India', 'England', 'David Miller'),
(2029, '7', 39.2787, 58.6667, 53.1579, 'India', 'South Africa', 'David Miller'),
(2030, '0', 38.7581, 57.3333, 50.85, 'India', 'South Africa', 'David Miller'),
(2031, '25', 38.1429, 25.25, 48.4286, 'India', 'South Africa', 'David Miller'),
(2032, '39', 37.9375, 27, 47.3636, 'India', 'South Africa', 'David Miller'),
(2033, '36', 37.9538, 14.4, 47, 'India', 'South Africa', 'David Miller'),
(2034, '10', 37.9242, 21.4, 41.5, 'Sri Lanka', 'Sri Lanka', 'David Miller'),
(2035, '3', 37.5075, 22, 35.2, 'Sri Lanka', 'Sri Lanka', 'David Miller'),
(2036, '51', 37, 22.6, 29.8333, 'Sri Lanka', 'Sri Lanka', 'David Miller'),
(2037, '21', 37.2029, 27.8, 32.8571, 'Sri Lanka', 'Sri Lanka', 'David Miller'),
(2038, '2*', 36.9714, 24.2, 38, 'Australia', 'Australia', 'David Miller'),
(2039, '51', 37, 21.75, 38.3333, 'Australia', 'Australia', 'David Miller'),
(2040, '139', 37.1972, 32, 40.1429, 'Australia', 'Australia', 'David Miller'),
(2041, '16*', 38.6111, 66, 46.5417, 'Pakistan', 'South Africa', 'David Miller'),
(2042, '31', 38.8333, 76.3333, 47.2083, 'Pakistan', 'South Africa', 'David Miller'),
(2043, '4', 38.726, 79.6667, 46.56, 'Pakistan', 'South Africa', 'David Miller'),
(2044, '25', 38.2568, 60.25, 44.9231, 'Sri Lanka', 'South Africa', 'David Miller'),
(2045, '41*', 38.08, 53.75, 44.1852, 'Sri Lanka', 'South Africa', 'David Miller'),
(2046, '25*', 38.6267, 39, 45.7037, 'Sri Lanka', 'South Africa', 'David Miller'),
(2047, '93', 0, 0, 0, 'Pakistan', 'South Africa', 'Rassie van der Dussen'),
(2048, '80*', 93, 93, 93, 'Pakistan', 'South Africa', 'Rassie van der Dussen');
INSERT INTO `list` (`id`, `runs`, `overall`, `fivem`, `cavg`, `opp`, `ground`, `player`) VALUES
(2049, '18', 173, 173, 173, 'Pakistan', 'South Africa', 'Rassie van der Dussen'),
(2050, '50*', 95.5, 95.5, 95.5, 'Pakistan', 'South Africa', 'Rassie van der Dussen'),
(2051, '32*', 120.5, 120.5, 120.5, 'Sri Lanka', 'South Africa', 'Rassie van der Dussen'),
(2052, '2', 136.5, 136.5, 136.5, 'Sri Lanka', 'South Africa', 'Rassie van der Dussen'),
(2053, '50', 91.6667, 91, 91.6667, 'Sri Lanka', 'South Africa', 'Rassie van der Dussen'),
(2054, '28*', 81.25, 50.6667, 81.25, 'Sri Lanka', 'South Africa', 'Rassie van der Dussen'),
(2055, '66', 0, 0, 0, 'Bangladesh', 'South Africa', 'Aiden Markram'),
(2056, '9', 66, 66, 66, 'India', 'South Africa', 'Aiden Markram'),
(2057, '8', 37.5, 37.5, 37.5, 'India', 'South Africa', 'Aiden Markram'),
(2058, '32', 27.6667, 27.6667, 27.6667, 'India', 'South Africa', 'Aiden Markram'),
(2059, '22', 28.75, 28.75, 28.75, 'India', 'South Africa', 'Aiden Markram'),
(2060, '32', 27.4, 27.4, 27.4, 'India', 'South Africa', 'Aiden Markram'),
(2061, '24', 28.1667, 20.6, 28.1667, 'India', 'South Africa', 'Aiden Markram'),
(2062, '0', 27.5714, 23.6, 0, 'Sri Lanka', 'Sri Lanka', 'Aiden Markram'),
(2063, '3', 24.125, 22, 0, 'Sri Lanka', 'Sri Lanka', 'Aiden Markram'),
(2064, '20', 21.7778, 16.2, 1.5, 'Sri Lanka', 'Sri Lanka', 'Aiden Markram'),
(2065, '27', 21.6, 15.8, 27.5714, 'Zimbabwe', 'South Africa', 'Aiden Markram'),
(2066, '35', 22.0909, 14.8, 27.5, 'Zimbabwe', 'South Africa', 'Aiden Markram'),
(2067, '42', 23.1667, 17, 28.3333, 'Zimbabwe', 'South Africa', 'Aiden Markram'),
(2068, '36', 24.6154, 25.4, 0, 'Australia', 'Australia', 'Aiden Markram'),
(2069, '19', 25.4286, 32, 36, 'Australia', 'Australia', 'Aiden Markram'),
(2070, '32', 25, 31.8, 27.5, 'Australia', 'Australia', 'Aiden Markram'),
(2071, '29', 25.4375, 32.8, 29.7, 'Sri Lanka', 'South Africa', 'Aiden Markram'),
(2072, '67*', 25.6471, 31.6, 29.6364, 'Sri Lanka', 'South Africa', 'Aiden Markram'),
(2073, '9*', 0, 0, 0, 'Bangladesh', 'West Indies', 'Hashim Amla'),
(2074, '16', 0, 0, 0, 'Bangladesh', 'Bangladesh', 'Hashim Amla'),
(2075, '46', 25, 25, 0, 'England', 'England', 'Hashim Amla'),
(2076, '34', 35.5, 35.5, 46, 'England', 'England', 'Hashim Amla'),
(2077, '3*', 35, 35, 40, 'England', 'England', 'Hashim Amla'),
(2078, '7', 36, 36, 0, 'Kenya', 'South Africa', 'Hashim Amla'),
(2079, '78', 28.75, 26.5, 7, 'Kenya', 'South Africa', 'Hashim Amla'),
(2080, '35', 38.6, 42, 42.5, 'Bangladesh', 'South Africa', 'Hashim Amla'),
(2081, '140', 38, 39.25, 40, 'Bangladesh', 'South Africa', 'Hashim Amla'),
(2082, '1', 52.5714, 65.75, 0, 'Australia', 'Australia', 'Hashim Amla'),
(2083, '8', 46.125, 52.2, 1, 'Australia', 'Australia', 'Hashim Amla'),
(2084, '13', 41.8889, 52.4, 4.5, 'Australia', 'Australia', 'Hashim Amla'),
(2085, '80*', 39, 39.4, 7.33333, 'Australia', 'Australia', 'Hashim Amla'),
(2086, '97', 47, 60.5, 34, 'Australia', 'Australia', 'Hashim Amla'),
(2087, '7', 51.5455, 49.75, 65, 'Australia', 'South Africa', 'Hashim Amla'),
(2088, '2', 47.8333, 51.25, 53.4, 'Sri Lanka', 'South Africa', 'Hashim Amla'),
(2089, '38', 44.3077, 49.75, 44.8333, 'New Zealand', 'South Africa', 'Hashim Amla'),
(2090, '80', 43.8571, 56, 43.8571, 'Zimbabwe', 'South Africa', 'Hashim Amla'),
(2091, '57', 46.2667, 44.8, 48.375, 'England', 'South Africa', 'Hashim Amla'),
(2092, '86', 46.9375, 36.8, 49.3333, 'England', 'South Africa', 'Hashim Amla'),
(2093, '11', 49.2353, 52.6, 53, 'England', 'South Africa', 'Hashim Amla'),
(2094, '34', 47.1111, 54.4, 0, 'India', 'India', 'Hashim Amla'),
(2095, '87', 46.4211, 53.6, 34, 'India', 'India', 'Hashim Amla'),
(2096, '102', 48.45, 55, 0, 'West Indies', 'West Indies', 'Hashim Amla'),
(2097, '92', 51, 64, 111, 'West Indies', 'West Indies', 'Hashim Amla'),
(2098, '34', 52.8636, 65.2, 101.5, 'West Indies', 'West Indies', 'Hashim Amla'),
(2099, '129', 52.0435, 69.8, 79, 'West Indies', 'West Indies', 'Hashim Amla'),
(2100, '45', 55.25, 88.8, 91.5, 'West Indies', 'West Indies', 'Hashim Amla'),
(2101, '110', 54.84, 80.4, 49.1818, 'Zimbabwe', 'South Africa', 'Hashim Amla'),
(2102, '110', 56.9615, 82, 54.25, 'Zimbabwe', 'South Africa', 'Hashim Amla'),
(2103, '24', 58.9259, 85.6, 58.5385, 'Zimbabwe', 'South Africa', 'Hashim Amla'),
(2104, '35', 57.6786, 83.6, 0, 'Pakistan', 'UAE', 'Hashim Amla'),
(2105, '65', 56.8965, 64.8, 35, 'Pakistan', 'UAE', 'Hashim Amla'),
(2106, '119*', 57.1667, 68.8, 50, 'Pakistan', 'UAE', 'Hashim Amla'),
(2107, '10', 61.1333, 88.25, 109.5, 'Pakistan', 'UAE', 'Hashim Amla'),
(2108, '62', 59.4839, 63.25, 76.3333, 'Pakistan', 'UAE', 'Hashim Amla'),
(2109, '50', 59.5625, 72.75, 56.0714, 'India', 'South Africa', 'Hashim Amla'),
(2110, '4', 59.2727, 76.5, 55.6667, 'India', 'South Africa', 'Hashim Amla'),
(2111, '16', 57.6471, 61.25, 52.4375, 'India', 'South Africa', 'Hashim Amla'),
(2112, '64', 56.4571, 28.4, 50.2941, 'India', 'South Africa', 'Hashim Amla'),
(2113, '116*', 56.6667, 39.2, 51.0556, 'India', 'South Africa', 'Hashim Amla'),
(2114, '14', 59.8889, 62.5, 60.5, 'West Indies', 'India', 'Hashim Amla'),
(2115, '113', 58.6487, 53.5, 45, 'Netherlands', 'India', 'Hashim Amla'),
(2116, '42', 60.0789, 80.75, 62, 'England', 'India', 'Hashim Amla'),
(2117, '61', 59.6154, 87.25, 58, 'India', 'India', 'Hashim Amla'),
(2118, '18', 59.65, 86.5, 58.5, 'Ireland', 'India', 'Hashim Amla'),
(2119, '51', 58.6342, 49.6, 16, 'Bangladesh', 'Bangladesh', 'Hashim Amla'),
(2120, '7', 58.4524, 57, 33.5, 'New Zealand', 'Bangladesh', 'Hashim Amla'),
(2121, '24', 57.2558, 35.8, 57.5, 'Australia', 'South Africa', 'Hashim Amla'),
(2122, '0', 56.5, 32.2, 55.7368, 'Australia', 'South Africa', 'Hashim Amla'),
(2123, '52', 55.2444, 20, 52.95, 'Australia', 'South Africa', 'Hashim Amla'),
(2124, '112', 55.1739, 26.8, 52.9048, 'Sri Lanka', 'South Africa', 'Hashim Amla'),
(2125, '55', 56.383, 39, 55.5909, 'Sri Lanka', 'South Africa', 'Hashim Amla'),
(2126, '8', 56.3542, 48.6, 0, 'New Zealand', 'New Zealand', 'Hashim Amla'),
(2127, '92', 55.3674, 45.4, 8, 'New Zealand', 'New Zealand', 'Hashim Amla'),
(2128, '76', 56.1, 63.8, 50, 'New Zealand', 'New Zealand', 'Hashim Amla'),
(2129, '150', 56.4902, 68.6, 41.5, 'England', 'England', 'Hashim Amla'),
(2130, '43', 58.2885, 76.2, 77.6667, 'England', 'England', 'Hashim Amla'),
(2131, '45', 58, 73.8, 69, 'England', 'England', 'Hashim Amla'),
(2132, '97*', 57.7593, 81.2, 64.2, 'England', 'England', 'Hashim Amla'),
(2133, '13', 59.5556, 102.75, 55.5652, 'New Zealand', 'South Africa', 'Hashim Amla'),
(2134, '43', 58.7091, 87, 53.7917, 'Pakistan', 'South Africa', 'Hashim Amla'),
(2135, '17', 58.4286, 60.25, 53.36, 'Pakistan', 'South Africa', 'Hashim Amla'),
(2136, '122', 57.7018, 53.75, 51.9615, 'Pakistan', 'South Africa', 'Hashim Amla'),
(2137, '0', 58.8103, 73, 54.5556, 'Pakistan', 'South Africa', 'Hashim Amla'),
(2138, '22', 57.8136, 39, 52.6071, 'Pakistan', 'South Africa', 'Hashim Amla'),
(2139, '20', 57.2167, 40.8, 0, 'Netherlands', 'Netherlands', 'Hashim Amla'),
(2140, '22', 56.6066, 36.2, 83.6, 'India', 'England', 'Hashim Amla'),
(2141, '81', 56.0484, 37.2, 73.3333, 'Pakistan', 'England', 'Hashim Amla'),
(2142, '23', 56.4444, 29, 74.4286, 'West Indies', 'England', 'Hashim Amla'),
(2143, '1', 55.9219, 33.6, 68, 'England', 'England', 'Hashim Amla'),
(2144, '77', 55.0769, 29.4, 0, 'Sri Lanka', 'Sri Lanka', 'Hashim Amla'),
(2145, '18', 55.4091, 40.8, 77, 'Sri Lanka', 'Sri Lanka', 'Hashim Amla'),
(2146, '10', 54.8507, 40, 72.75, 'Pakistan', 'UAE', 'Hashim Amla'),
(2147, '46', 54.1912, 25.8, 60.2, 'Pakistan', 'UAE', 'Hashim Amla'),
(2148, '3', 54.0725, 30.4, 57.8333, 'Pakistan', 'UAE', 'Hashim Amla'),
(2149, '3', 53.3429, 30.8, 51.5517, 'Pakistan', 'South Africa', 'Hashim Amla'),
(2150, '98', 52.6338, 16, 49.9333, 'Pakistan', 'South Africa', 'Hashim Amla'),
(2151, '41', 53.2639, 32, 51.4839, 'Pakistan', 'South Africa', 'Hashim Amla'),
(2152, '65', 53.0959, 38.2, 51.1562, 'India', 'South Africa', 'Hashim Amla'),
(2153, '100', 53.2568, 42, 51.5758, 'India', 'South Africa', 'Hashim Amla'),
(2154, '13', 53.88, 61.4, 53, 'India', 'South Africa', 'Hashim Amla'),
(2155, '109', 53.3421, 63.4, 47.5, 'Sri Lanka', 'Sri Lanka', 'Hashim Amla'),
(2156, '101', 54.0649, 65.6, 68, 'Sri Lanka', 'Sri Lanka', 'Hashim Amla'),
(2157, '48', 54.6667, 77.6, 76.25, 'Sri Lanka', 'Sri Lanka', 'Hashim Amla'),
(2158, '122*', 54.5823, 74.2, 0, 'Zimbabwe', 'Zimbabwe', 'Hashim Amla'),
(2159, '15', 56.1266, 98.25, 0, 'Zimbabwe', 'Zimbabwe', 'Hashim Amla'),
(2160, '24', 55.6125, 98.75, 137, 'Australia', 'Zimbabwe', 'Hashim Amla'),
(2161, '66', 55.2222, 77.5, 80.5, 'Zimbabwe', 'Zimbabwe', 'Hashim Amla'),
(2162, '17', 55.3537, 68.75, 75.6667, 'Australia', 'Zimbabwe', 'Hashim Amla'),
(2163, '14', 54.8916, 61, 61, 'Zimbabwe', 'Zimbabwe', 'Hashim Amla'),
(2164, '51', 54.4048, 27.2, 51.6, 'Australia', 'Zimbabwe', 'Hashim Amla'),
(2165, '38', 54.3647, 34.4, 58.6667, 'New Zealand', 'New Zealand', 'Hashim Amla'),
(2166, '119', 54.1744, 37.2, 53.5, 'New Zealand', 'New Zealand', 'Hashim Amla'),
(2167, '12', 54.9195, 47.8, 66.6, 'New Zealand', 'New Zealand', 'Hashim Amla'),
(2168, '8', 54.4318, 46.8, 49.75, 'Australia', 'Australia', 'Hashim Amla'),
(2169, '10', 53.9101, 45.6, 41.4, 'Australia', 'Australia', 'Hashim Amla'),
(2170, '102', 53.4222, 37.4, 36.1667, 'Australia', 'Australia', 'Hashim Amla'),
(2171, '18', 53.956, 50.2, 45.5714, 'Australia', 'Australia', 'Hashim Amla'),
(2172, '18', 53.5652, 30, 42.125, 'Australia', 'Australia', 'Hashim Amla'),
(2173, '66', 53.1828, 31.2, 51.8571, 'West Indies', 'South Africa', 'Hashim Amla'),
(2174, '153*', 53.3191, 42.8, 52.25, 'West Indies', 'South Africa', 'Hashim Amla'),
(2175, '61*', 54.9468, 89.25, 56.5, 'West Indies', 'South Africa', 'Hashim Amla'),
(2176, '133', 55.5957, 105.333, 58.1944, 'West Indies', 'South Africa', 'Hashim Amla'),
(2177, '11', 56.4105, 143.667, 57.5, 'Zimbabwe', 'New Zealand', 'Hashim Amla'),
(2178, '22', 55.9375, 141.333, 39.4444, 'India', 'Australia', 'Hashim Amla'),
(2179, '65', 55.5876, 126.667, 37.7, 'West Indies', 'Australia', 'Hashim Amla'),
(2180, '159', 55.6837, 73, 40.1818, 'Ireland', 'Australia', 'Hashim Amla'),
(2181, '38', 56.7273, 78, 50.8571, 'Pakistan', 'New Zealand', 'Hashim Amla'),
(2182, '12', 56.54, 59, 49.25, 'U.A.E.', 'New Zealand', 'Hashim Amla'),
(2183, '16', 56.099, 59.2, 50.0833, 'Sri Lanka', 'Australia', 'Hashim Amla'),
(2184, '10', 55.7059, 58, 45.1111, 'New Zealand', 'New Zealand', 'Hashim Amla'),
(2185, '14', 55.2621, 47, 24.6667, 'Bangladesh', 'Bangladesh', 'Hashim Amla'),
(2186, '22', 54.8654, 18, 22, 'Bangladesh', 'Bangladesh', 'Hashim Amla'),
(2187, '15', 54.5524, 14.8, 82.2, 'Bangladesh', 'West Indies', 'Hashim Amla'),
(2188, '124', 54.1792, 15.4, 60.2162, 'New Zealand', 'South Africa', 'Hashim Amla'),
(2189, '8', 54.8318, 37, 61.8947, 'New Zealand', 'South Africa', 'Hashim Amla'),
(2190, '44', 54.3982, 36.6, 60.5128, 'New Zealand', 'South Africa', 'Hashim Amla'),
(2191, '37', 54.3027, 42.6, 52.7143, 'India', 'India', 'Hashim Amla'),
(2192, '17', 54.1455, 45.6, 50.75, 'India', 'India', 'Hashim Amla'),
(2193, '5', 53.8108, 46, 47, 'India', 'India', 'Hashim Amla'),
(2194, '7', 53.375, 22.2, 42.8, 'India', 'India', 'Hashim Amla'),
(2195, '23', 52.9646, 22, 39.5455, 'India', 'India', 'Hashim Amla'),
(2196, '6', 52.7018, 17.8, 60.1, 'England', 'South Africa', 'Hashim Amla'),
(2197, '4', 52.2957, 11.6, 58.7805, 'England', 'South Africa', 'Hashim Amla'),
(2198, '127', 51.8793, 9, 57.4762, 'England', 'South Africa', 'Hashim Amla'),
(2199, '0', 52.5214, 33.4, 59.093, 'England', 'South Africa', 'Hashim Amla'),
(2200, '59', 52.0763, 32, 57.75, 'England', 'South Africa', 'Hashim Amla'),
(2201, '20', 52.1344, 39.2, 71, 'West Indies', 'West Indies', 'Hashim Amla'),
(2202, '35', 51.8667, 42, 63.7143, 'Australia', 'West Indies', 'Hashim Amla'),
(2203, '60', 51.7273, 48.2, 60.125, 'Australia', 'West Indies', 'Hashim Amla'),
(2204, '110', 51.7951, 34.8, 60.1111, 'West Indies', 'West Indies', 'Hashim Amla'),
(2205, '0*', 52.2683, 56.8, 65.1, 'Australia', 'West Indies', 'Hashim Amla'),
(2206, '16', 52.2683, 56.25, 65.1, 'West Indies', 'West Indies', 'Hashim Amla'),
(2207, '45', 51.9758, 55.25, 57.7778, 'Australia', 'South Africa', 'Hashim Amla'),
(2208, '4', 51.92, 57.75, 57.5, 'Australia', 'South Africa', 'Hashim Amla'),
(2209, '25', 51.5397, 43.75, 56.3617, 'Australia', 'South Africa', 'Hashim Amla'),
(2210, '57', 51.3307, 22.5, 55.7083, 'Sri Lanka', 'South Africa', 'Hashim Amla'),
(2211, '15', 51.375, 29.4, 55.7347, 'Sri Lanka', 'South Africa', 'Hashim Amla'),
(2212, '34', 51.093, 29.2, 54.92, 'Sri Lanka', 'South Africa', 'Hashim Amla'),
(2213, '1', 50.9615, 27, 54.5098, 'Sri Lanka', 'South Africa', 'Hashim Amla'),
(2214, '154', 50.5802, 26.4, 53.4808, 'Sri Lanka', 'South Africa', 'Hashim Amla'),
(2215, '35', 51.3636, 52.2, 41.6, 'New Zealand', 'New Zealand', 'Hashim Amla'),
(2216, '10', 51.2406, 47.8, 41, 'New Zealand', 'New Zealand', 'Hashim Amla'),
(2217, '7', 50.9328, 46.8, 38.4167, 'New Zealand', 'New Zealand', 'Hashim Amla'),
(2218, '40', 50.6074, 41.4, 36, 'New Zealand', 'New Zealand', 'Hashim Amla'),
(2219, '8', 50.5294, 49.2, 36.2857, 'New Zealand', 'New Zealand', 'Hashim Amla'),
(2220, '73', 50.219, 20, 60.5556, 'England', 'England', 'Hashim Amla'),
(2221, '24', 50.3841, 27.6, 61.8, 'England', 'England', 'Hashim Amla'),
(2222, '55', 50.1942, 30.4, 58.3636, 'England', 'England', 'Hashim Amla'),
(2223, '103', 50.2286, 40, 58.0833, 'Sri Lanka', 'England', 'Hashim Amla'),
(2224, '16', 50.6028, 52.6, 61.5385, 'Pakistan', 'England', 'Hashim Amla'),
(2225, '35', 50.3591, 54.2, 58.2857, 'India', 'England', 'Hashim Amla'),
(2226, '110*', 50.2518, 46.6, 55.3774, 'Bangladesh', 'South Africa', 'Hashim Amla'),
(2227, '85', 51.021, 79.75, 57.4528, 'Bangladesh', 'South Africa', 'Hashim Amla'),
(2228, '16', 51.2569, 87.25, 57.963, 'India', 'South Africa', 'Hashim Amla'),
(2229, '23', 51.0138, 65.5, 57.2, 'India', 'South Africa', 'Hashim Amla'),
(2230, '1', 50.8219, 67.25, 56.5893, 'India', 'South Africa', 'Hashim Amla'),
(2231, '33', 50.483, 58.75, 55.614, 'India', 'South Africa', 'Hashim Amla'),
(2232, '71', 50.3649, 31.6, 55.2241, 'India', 'South Africa', 'Hashim Amla'),
(2233, '10', 50.5034, 28.8, 55.4915, 'India', 'South Africa', 'Hashim Amla'),
(2234, '19', 50.2333, 27.6, 70.6, 'Sri Lanka', 'Sri Lanka', 'Hashim Amla'),
(2235, '43', 50.0265, 26.8, 62, 'Sri Lanka', 'Sri Lanka', 'Hashim Amla'),
(2236, '59', 49.9803, 35.2, 59.2857, 'Sri Lanka', 'Sri Lanka', 'Hashim Amla'),
(2237, '40', 50.0392, 40.4, 59.25, 'Sri Lanka', 'Sri Lanka', 'Hashim Amla'),
(2238, '0', 49.974, 34.2, 57.1111, 'Sri Lanka', 'Sri Lanka', 'Hashim Amla'),
(2239, '108*', 49.6516, 32.2, 54.7333, 'Pakistan', 'South Africa', 'Hashim Amla'),
(2240, '8', 50.3484, 62.5, 56.5333, 'Pakistan', 'South Africa', 'Hashim Amla'),
(2241, '25', 50.0769, 53.75, 55.7377, 'Pakistan', 'South Africa', 'Hashim Amla'),
(2242, '59', 49.9172, 45.25, 55.2419, 'Pakistan', 'South Africa', 'Hashim Amla'),
(2243, '14', 49.9747, 50, 55.3016, 'Pakistan', 'South Africa', 'Hashim Amla'),
(2244, '18', 0, 0, 0, 'New Zealand', 'South Africa', 'Quinton de Kock '),
(2245, '25', 18, 18, 18, 'New Zealand', 'South Africa', 'Quinton de Kock '),
(2246, '31', 21.5, 21.5, 21.5, 'New Zealand', 'South Africa', 'Quinton de Kock '),
(2247, '3', 24.6667, 24.6667, 24.6667, 'Pakistan', 'South Africa', 'Quinton de Kock '),
(2248, '20', 19.25, 19.25, 0, 'Sri Lanka', 'Sri Lanka', 'Quinton de Kock '),
(2249, '8', 19.4, 19.4, 20, 'Sri Lanka', 'Sri Lanka', 'Quinton de Kock '),
(2250, '27', 17.5, 17.4, 14, 'Sri Lanka', 'Sri Lanka', 'Quinton de Kock '),
(2251, '40', 18.8571, 17.8, 0, 'Pakistan', 'UAE', 'Quinton de Kock '),
(2252, '112', 21.5, 19.6, 40, 'Pakistan', 'UAE', 'Quinton de Kock '),
(2253, '34', 31.5556, 41.4, 76, 'Pakistan', 'UAE', 'Quinton de Kock '),
(2254, '19', 31.8, 44.2, 19.25, 'Pakistan', 'South Africa', 'Quinton de Kock '),
(2255, '47', 30.6364, 46.4, 19.2, 'Pakistan', 'South Africa', 'Quinton de Kock '),
(2256, '15', 32, 50.4, 23.8333, 'Pakistan', 'South Africa', 'Quinton de Kock '),
(2257, '135', 30.6923, 45.4, 22.5714, 'India', 'South Africa', 'Quinton de Kock '),
(2258, '106', 38.1429, 50, 36.625, 'India', 'South Africa', 'Quinton de Kock '),
(2259, '101', 42.6667, 64.4, 44.3333, 'India', 'South Africa', 'Quinton de Kock '),
(2260, '27', 46.3125, 80.8, 18.3333, 'Sri Lanka', 'Sri Lanka', 'Quinton de Kock '),
(2261, '4', 45.1765, 76.8, 20.5, 'Sri Lanka', 'Sri Lanka', 'Quinton de Kock '),
(2262, '128', 42.8889, 74.6, 17.2, 'Sri Lanka', 'Sri Lanka', 'Quinton de Kock '),
(2263, '63', 47.3684, 73.2, 0, 'Zimbabwe', 'Zimbabwe', 'Quinton de Kock '),
(2264, '38', 48.15, 64.6, 63, 'Zimbabwe', 'Zimbabwe', 'Quinton de Kock '),
(2265, '84', 47.6667, 52, 50.5, 'Zimbabwe', 'Zimbabwe', 'Quinton de Kock '),
(2266, '19', 49.3182, 63.4, 61.6667, 'Australia', 'Zimbabwe', 'Quinton de Kock '),
(2267, '76', 48, 66.4, 51, 'Zimbabwe', 'Zimbabwe', 'Quinton de Kock '),
(2268, '1', 49.1667, 56, 56, 'Australia', 'Zimbabwe', 'Quinton de Kock '),
(2269, '2', 47.24, 43.6, 46.8333, 'Zimbabwe', 'Zimbabwe', 'Quinton de Kock '),
(2270, '7', 45.5, 36.4, 40.4286, 'Australia', 'Zimbabwe', 'Quinton de Kock '),
(2271, '9', 44.0741, 21, 0, 'New Zealand', 'New Zealand', 'Quinton de Kock '),
(2272, '26', 42.8214, 19, 9, 'New Zealand', 'New Zealand', 'Quinton de Kock '),
(2273, '80*', 42.2414, 9, 17.5, 'New Zealand', 'New Zealand', 'Quinton de Kock '),
(2274, '2', 45, 31, 0, 'Australia', 'Australia', 'Quinton de Kock '),
(2275, '4', 43.5667, 31, 2, 'Australia', 'Australia', 'Quinton de Kock '),
(2276, '47', 42.2903, 30.25, 3, 'Australia', 'Australia', 'Quinton de Kock '),
(2277, '17', 42.4375, 39.75, 17.6667, 'Australia', 'Australia', 'Quinton de Kock '),
(2278, '107', 41.6667, 37.5, 17.5, 'Australia', 'Australia', 'Quinton de Kock '),
(2279, '4', 43.5882, 35.4, 50, 'West Indies', 'South Africa', 'Quinton de Kock '),
(2280, '7', 42.4571, 35.8, 57.5, 'Zimbabwe', 'New Zealand', 'Quinton de Kock '),
(2281, '7', 41.4722, 36.4, 35.4, 'India', 'Australia', 'Quinton de Kock '),
(2282, '12', 40.5405, 28.4, 30.6667, 'West Indies', 'Australia', 'Quinton de Kock '),
(2283, '1', 39.7895, 27.4, 28, 'Ireland', 'Australia', 'Quinton de Kock '),
(2284, '0', 38.7949, 6.2, 40.6667, 'Pakistan', 'New Zealand', 'Quinton de Kock '),
(2285, '26', 37.825, 5.4, 30.5, 'U.A.E.', 'New Zealand', 'Quinton de Kock '),
(2286, '78*', 37.5366, 9.2, 24.625, 'Sri Lanka', 'Australia', 'Quinton de Kock '),
(2287, '14', 39.439, 29.25, 29.6, 'New Zealand', 'New Zealand', 'Quinton de Kock '),
(2288, '35', 38.8333, 29.75, 0, 'Bangladesh', 'Bangladesh', 'Quinton de Kock '),
(2289, '2', 38.7442, 38.25, 35, 'Bangladesh', 'Bangladesh', 'Quinton de Kock '),
(2290, '7', 37.9091, 38.75, 0, 'Bangladesh', 'West Indies', 'Quinton de Kock '),
(2291, '29', 37.2222, 34, 0, 'India', 'India', 'Quinton de Kock '),
(2292, '34', 37.0435, 17.4, 29, 'India', 'India', 'Quinton de Kock '),
(2293, '103', 36.9787, 21.4, 31.5, 'India', 'India', 'Quinton de Kock '),
(2294, '43', 38.3542, 35, 55.3333, 'India', 'India', 'Quinton de Kock '),
(2295, '109', 38.449, 43.2, 52.25, 'India', 'India', 'Quinton de Kock '),
(2296, '138*', 39.86, 63.6, 45.8182, 'England', 'South Africa', 'Quinton de Kock '),
(2297, '22', 42.62, 106.75, 58.3636, 'England', 'South Africa', 'Quinton de Kock '),
(2298, '135', 42.2157, 103.75, 55.3333, 'England', 'South Africa', 'Quinton de Kock '),
(2299, '27', 44, 111.75, 61.4615, 'England', 'South Africa', 'Quinton de Kock '),
(2300, '4', 43.6792, 107.75, 59, 'England', 'South Africa', 'Quinton de Kock '),
(2301, '30', 42.9444, 81.5, 7, 'West Indies', 'West Indies', 'Quinton de Kock '),
(2302, '18', 42.7091, 43.6, 18.5, 'Australia', 'West Indies', 'Quinton de Kock '),
(2303, '19', 42.2679, 42.8, 18.3333, 'Australia', 'West Indies', 'Quinton de Kock '),
(2304, '71', 41.8596, 19.6, 18.5, 'West Indies', 'West Indies', 'Quinton de Kock '),
(2305, '5*', 42.3621, 28.4, 29, 'Australia', 'West Indies', 'Quinton de Kock '),
(2306, '6', 42.4483, 35.75, 30, 'West Indies', 'West Indies', 'Quinton de Kock '),
(2307, '82', 41.8305, 29.75, 55.3333, 'Ireland', 'South Africa', 'Quinton de Kock '),
(2308, '178', 42.5, 45.75, 57, 'Australia', 'South Africa', 'Quinton de Kock '),
(2309, '22', 44.7213, 85.5, 64.1177, 'Australia', 'South Africa', 'Quinton de Kock '),
(2310, '70', 44.3548, 73.25, 61.7778, 'Australia', 'South Africa', 'Quinton de Kock '),
(2311, '18', 44.7619, 71.6, 62.2105, 'Australia', 'South Africa', 'Quinton de Kock '),
(2312, '12', 44.3438, 74, 60, 'Australia', 'South Africa', 'Quinton de Kock '),
(2313, '34', 43.8461, 60, 57.7143, 'Sri Lanka', 'South Africa', 'Quinton de Kock '),
(2314, '17', 43.697, 31.2, 56.6364, 'Sri Lanka', 'South Africa', 'Quinton de Kock '),
(2315, '8', 43.2985, 30.2, 54.913, 'Sri Lanka', 'South Africa', 'Quinton de Kock '),
(2316, '55', 42.7794, 17.8, 52.9583, 'Sri Lanka', 'South Africa', 'Quinton de Kock '),
(2317, '109', 42.9565, 25.2, 53.04, 'Sri Lanka', 'South Africa', 'Quinton de Kock '),
(2318, '69', 43.9, 44.6, 27, 'New Zealand', 'New Zealand', 'Quinton de Kock '),
(2319, '57', 44.2535, 51.6, 33, 'New Zealand', 'New Zealand', 'Quinton de Kock '),
(2320, '68', 44.4306, 59.6, 36, 'New Zealand', 'New Zealand', 'Quinton de Kock '),
(2321, '0', 44.7534, 71.6, 39.5556, 'New Zealand', 'New Zealand', 'Quinton de Kock '),
(2322, '6', 44.1487, 60.6, 35.6, 'New Zealand', 'New Zealand', 'Quinton de Kock '),
(2323, '5', 43.64, 40, 0, 'England', 'England', 'Quinton de Kock '),
(2324, '98', 43.1316, 27.2, 5, 'England', 'England', 'Quinton de Kock '),
(2325, '34', 43.8442, 35.4, 51.5, 'England', 'England', 'Quinton de Kock '),
(2326, '23', 43.7179, 28.6, 45.6667, 'Sri Lanka', 'England', 'Quinton de Kock '),
(2327, '33', 43.4557, 33.2, 40, 'Pakistan', 'England', 'Quinton de Kock '),
(2328, '53', 43.325, 38.6, 38.6, 'India', 'England', 'Quinton de Kock '),
(2329, '168*', 43.4444, 48.2, 55.1923, 'Bangladesh', 'South Africa', 'Quinton de Kock '),
(2330, '46', 45.5185, 77.75, 61.6539, 'Bangladesh', 'South Africa', 'Quinton de Kock '),
(2331, '73', 45.5244, 80.75, 61.0741, 'Bangladesh', 'South Africa', 'Quinton de Kock '),
(2332, '34', 45.8554, 93.25, 61.5, 'India', 'South Africa', 'Quinton de Kock '),
(2333, '20', 45.7143, 93.5, 60.5517, 'India', 'South Africa', 'Quinton de Kock '),
(2334, '47', 45.4118, 85.25, 35.6667, 'Sri Lanka', 'Sri Lanka', 'Quinton de Kock '),
(2335, '87', 45.4302, 44, 37.2857, 'Sri Lanka', 'Sri Lanka', 'Quinton de Kock '),
(2336, '2', 45.9081, 52.2, 43.5, 'Sri Lanka', 'Sri Lanka', 'Quinton de Kock '),
(2337, '23', 45.4091, 38, 38.8889, 'Sri Lanka', 'Sri Lanka', 'Quinton de Kock '),
(2338, '54', 45.1573, 35.8, 37.3, 'Sri Lanka', 'Sri Lanka', 'Quinton de Kock '),
(2339, '47', 45.2556, 42.6, 34.375, 'Australia', 'Australia', 'Quinton de Kock '),
(2340, '9', 45.2747, 42.6, 35.7778, 'Australia', 'Australia', 'Quinton de Kock '),
(2341, '4', 44.8804, 27, 33.1, 'Australia', 'Australia', 'Quinton de Kock '),
(2342, '33', 44.4409, 27.4, 59.2, 'Pakistan', 'South Africa', 'Quinton de Kock '),
(2343, '0', 44.3191, 29.4, 58.3548, 'Pakistan', 'South Africa', 'Quinton de Kock '),
(2344, '83', 43.8526, 18.6, 56.5312, 'Pakistan', 'South Africa', 'Quinton de Kock '),
(2345, '81', 44.2604, 25.8, 57.3333, 'Sri Lanka', 'South Africa', 'Quinton de Kock '),
(2346, '94', 44.6392, 40.2, 58.0294, 'Sri Lanka', 'South Africa', 'Quinton de Kock '),
(2347, '121', 45.1429, 58.2, 59.0571, 'Sri Lanka', 'South Africa', 'Quinton de Kock '),
(2348, '51', 45.9091, 75.8, 60.7778, 'Sri Lanka', 'South Africa', 'Quinton de Kock '),
(2349, '6', 45.96, 86, 60.5135, 'Sri Lanka', 'South Africa', 'Quinton de Kock '),
(2350, '60', 0, 0, 0, 'India', 'South Africa', 'Faf du Plessis '),
(2351, '1', 60, 60, 60, 'India', 'South Africa', 'Faf du Plessis '),
(2352, '8', 30.5, 30.5, 30.5, 'India', 'South Africa', 'Faf du Plessis '),
(2353, '18*', 23, 23, 0, 'Netherlands', 'India', 'Faf du Plessis '),
(2354, '17', 29, 29, 0, 'England', 'India', 'Faf du Plessis '),
(2355, '25*', 26, 26, 35, 'India', 'India', 'Faf du Plessis '),
(2356, '11', 32.25, 23, 60, 'Ireland', 'India', 'Faf du Plessis '),
(2357, '52', 28, 26.3333, 0, 'Bangladesh', 'Bangladesh', 'Faf du Plessis '),
(2358, '36', 32, 41, 52, 'New Zealand', 'Bangladesh', 'Faf du Plessis '),
(2359, '27', 32.5714, 35.25, 23, 'Australia', 'South Africa', 'Faf du Plessis '),
(2360, '12', 31.875, 37.75, 24, 'Australia', 'South Africa', 'Faf du Plessis '),
(2361, '21', 29.6667, 27.6, 21.6, 'Australia', 'South Africa', 'Faf du Plessis '),
(2362, '10', 28.8, 29.6, 21.5, 'Sri Lanka', 'South Africa', 'Faf du Plessis '),
(2363, '18', 27.0909, 21.2, 19.8571, 'Sri Lanka', 'South Africa', 'Faf du Plessis '),
(2364, '72', 26.3333, 17.6, 19.625, 'Sri Lanka', 'South Africa', 'Faf du Plessis '),
(2365, '5', 29.8461, 26.6, 25.4444, 'Sri Lanka', 'South Africa', 'Faf du Plessis '),
(2366, '24', 28.0714, 25.2, 23.4, 'Sri Lanka', 'South Africa', 'Faf du Plessis '),
(2367, '66*', 27.8, 25.8, 0, 'New Zealand', 'New Zealand', 'Faf du Plessis '),
(2368, '34', 32.2, 46.25, 0, 'New Zealand', 'New Zealand', 'Faf du Plessis '),
(2369, '19', 32.3125, 50.25, 100, 'New Zealand', 'New Zealand', 'Faf du Plessis '),
(2370, '22*', 31.5294, 37, 0, 'England', 'England', 'Faf du Plessis '),
(2371, '1', 32.8235, 55, 0, 'England', 'England', 'Faf du Plessis '),
(2372, '1', 31.0556, 47.3333, 23, 'England', 'England', 'Faf du Plessis '),
(2373, '3', 29.4737, 19.25, 12, 'England', 'England', 'Faf du Plessis '),
(2374, '57', 28.15, 11.5, 23.4545, 'New Zealand', 'South Africa', 'Faf du Plessis '),
(2375, '2', 29.5238, 21, 26.25, 'New Zealand', 'South Africa', 'Faf du Plessis '),
(2376, '19', 28.2727, 12.8, 24.3846, 'New Zealand', 'South Africa', 'Faf du Plessis '),
(2377, '26', 27.8696, 16.4, 24, 'Pakistan', 'South Africa', 'Faf du Plessis '),
(2378, '17', 27.7917, 21.4, 24.1333, 'Pakistan', 'South Africa', 'Faf du Plessis '),
(2379, '45', 27.36, 24.2, 23.6875, 'Pakistan', 'South Africa', 'Faf du Plessis '),
(2380, '62*', 28.0385, 21.8, 0, 'Netherlands', 'Netherlands', 'Faf du Plessis '),
(2381, '30', 30.4231, 42.25, 9, 'India', 'England', 'Faf du Plessis '),
(2382, '28', 30.4074, 45, 14.25, 'Pakistan', 'England', 'Faf du Plessis '),
(2383, '35', 30.3214, 45.5, 17, 'West Indies', 'England', 'Faf du Plessis '),
(2384, '26', 30.4828, 50, 20, 'England', 'England', 'Faf du Plessis '),
(2385, '4', 30.3333, 45.25, 0, 'Sri Lanka', 'Sri Lanka', 'Faf du Plessis '),
(2386, '8', 29.4839, 24.6, 4, 'Sri Lanka', 'Sri Lanka', 'Faf du Plessis '),
(2387, '16', 28.8125, 20.2, 6, 'Sri Lanka', 'Sri Lanka', 'Faf du Plessis '),
(2388, '23', 28.4242, 17.8, 9.33333, 'Sri Lanka', 'Sri Lanka', 'Faf du Plessis '),
(2389, '6', 28.2647, 15.4, 12.75, 'Sri Lanka', 'Sri Lanka', 'Faf du Plessis '),
(2390, '12', 27.6286, 11.4, 0, 'Pakistan', 'UAE', 'Faf du Plessis '),
(2391, '12', 27.1944, 13, 12, 'Pakistan', 'UAE', 'Faf du Plessis '),
(2392, '55', 26.7838, 13.8, 12, 'Pakistan', 'UAE', 'Faf du Plessis '),
(2393, '10', 27.5263, 21.6, 26.3333, 'Pakistan', 'UAE', 'Faf du Plessis '),
(2394, '46', 27.0769, 19, 22.25, 'Pakistan', 'UAE', 'Faf du Plessis '),
(2395, '59', 27.55, 27, 0, 'Zimbabwe', 'Zimbabwe', 'Faf du Plessis '),
(2396, '55', 28.3171, 36.4, 59, 'Zimbabwe', 'Zimbabwe', 'Faf du Plessis '),
(2397, '40', 28.9524, 45, 57, 'Zimbabwe', 'Zimbabwe', 'Faf du Plessis '),
(2398, '106', 29.2093, 42, 51.3333, 'Australia', 'Zimbabwe', 'Faf du Plessis '),
(2399, '15', 30.9545, 61.2, 65, 'Zimbabwe', 'Zimbabwe', 'Faf du Plessis '),
(2400, '126', 30.6, 55, 55, 'Australia', 'Zimbabwe', 'Faf du Plessis '),
(2401, '121', 32.6739, 68.4, 66.8333, 'Zimbabwe', 'Zimbabwe', 'Faf du Plessis '),
(2402, '96', 34.5532, 81.6, 74.5714, 'Australia', 'Zimbabwe', 'Faf du Plessis '),
(2403, '8', 35.8333, 92.8, 59.5, 'New Zealand', 'New Zealand', 'Faf du Plessis '),
(2404, '67', 35.2653, 73.2, 42.3333, 'New Zealand', 'New Zealand', 'Faf du Plessis '),
(2405, '31', 35.9, 83.6, 0, 'Australia', 'Australia', 'Faf du Plessis '),
(2406, '19', 35.8039, 64.6, 31, 'Australia', 'Australia', 'Faf du Plessis '),
(2407, '17', 35.4808, 44.2, 25, 'Australia', 'Australia', 'Faf du Plessis '),
(2408, '28', 35.1321, 28.4, 22.3333, 'Australia', 'Australia', 'Faf du Plessis '),
(2409, '2', 35, 32.4, 23.75, 'Australia', 'Australia', 'Faf du Plessis '),
(2410, '0', 34.4, 19.4, 24.9412, 'West Indies', 'South Africa', 'Faf du Plessis '),
(2411, '51*', 33.7857, 13.2, 23.5556, 'West Indies', 'South Africa', 'Faf du Plessis '),
(2412, '4', 34.6964, 24.5, 26.3889, 'West Indies', 'South Africa', 'Faf du Plessis '),
(2413, '16', 34.1579, 21.25, 25.2105, 'West Indies', 'South Africa', 'Faf du Plessis '),
(2414, '24', 33.8448, 18.25, 48.5, 'Zimbabwe', 'New Zealand', 'Faf du Plessis '),
(2415, '55', 33.678, 23.75, 19.4, 'India', 'Australia', 'Faf du Plessis '),
(2416, '62', 34.0333, 37.5, 25.3333, 'West Indies', 'Australia', 'Faf du Plessis '),
(2417, '109', 34.4918, 32.2, 30.5714, 'Ireland', 'Australia', 'Faf du Plessis '),
(2418, '27', 35.6936, 53.2, 43.6, 'Pakistan', 'New Zealand', 'Faf du Plessis '),
(2419, '21*', 35.5556, 55.4, 40.375, 'Sri Lanka', 'Australia', 'Faf du Plessis '),
(2420, '82', 35.8889, 68.5, 40.8333, 'New Zealand', 'New Zealand', 'Faf du Plessis '),
(2421, '63*', 36.6094, 75.25, 44, 'Bangladesh', 'Bangladesh', 'Faf du Plessis '),
(2422, '41', 37.5938, 100.667, 75.5, 'Bangladesh', 'Bangladesh', 'Faf du Plessis '),
(2423, '6', 37.6461, 78, 0, 'Bangladesh', 'West Indies', 'Faf du Plessis '),
(2424, '62', 37.1667, 71, 35.5, 'India', 'India', 'Faf du Plessis '),
(2425, '51', 37.5373, 63.5, 44.3333, 'India', 'India', 'Faf du Plessis '),
(2426, '60', 37.7353, 55.75, 46, 'India', 'India', 'Faf du Plessis '),
(2427, '17', 38.058, 44, 48.8, 'India', 'India', 'Faf du Plessis '),
(2428, '133*', 37.7571, 39.2, 43.5, 'India', 'India', 'Faf du Plessis '),
(2429, '55', 39.6571, 80.75, 24.75, 'England', 'South Africa', 'Faf du Plessis '),
(2430, '46', 39.8732, 79, 26.1905, 'England', 'South Africa', 'Faf du Plessis '),
(2431, '33*', 39.9583, 77.75, 27.0909, 'England', 'South Africa', 'Faf du Plessis '),
(2432, '34', 40.4167, 94.6667, 28.5909, 'England', 'South Africa', 'Faf du Plessis '),
(2433, '0', 40.3288, 100.333, 28.8261, 'England', 'South Africa', 'Faf du Plessis '),
(2434, '63', 39.7838, 42, 6, 'Australia', 'West Indies', 'Faf du Plessis '),
(2435, '73*', 40.0933, 44, 34.5, 'West Indies', 'West Indies', 'Faf du Plessis '),
(2436, '3', 41.0667, 67.6667, 71, 'West Indies', 'West Indies', 'Faf du Plessis '),
(2437, '21', 40.5658, 43.25, 27.625, 'Ireland', 'South Africa', 'Faf du Plessis '),
(2438, '26', 40.3117, 40, 27.36, 'Australia', 'South Africa', 'Faf du Plessis '),
(2439, '111', 40.1282, 46.5, 27.3077, 'Australia', 'South Africa', 'Faf du Plessis '),
(2440, '33', 41.0253, 58.5, 30.4074, 'Australia', 'South Africa', 'Faf du Plessis '),
(2441, '69', 40.925, 38.8, 30.5, 'Australia', 'South Africa', 'Faf du Plessis '),
(2442, '11', 41.2716, 52, 31.8276, 'Australia', 'South Africa', 'Faf du Plessis '),
(2443, '55*', 40.9024, 50, 31.1333, 'Sri Lanka', 'South Africa', 'Faf du Plessis '),
(2444, '105', 41.5732, 69.75, 32.9667, 'Sri Lanka', 'South Africa', 'Faf du Plessis '),
(2445, '24', 42.3373, 68.25, 35.2903, 'Sri Lanka', 'South Africa', 'Faf du Plessis '),
(2446, '185', 42.119, 66, 34.9375, 'Sri Lanka', 'South Africa', 'Faf du Plessis '),
(2447, '41', 43.8, 95, 39.4849, 'Sri Lanka', 'South Africa', 'Faf du Plessis '),
(2448, '14', 43.7674, 102.5, 46.7143, 'New Zealand', 'New Zealand', 'Faf du Plessis '),
(2449, '11', 43.4253, 73.8, 42.625, 'New Zealand', 'New Zealand', 'Faf du Plessis '),
(2450, '36', 43.0568, 55, 39.1111, 'New Zealand', 'New Zealand', 'Faf du Plessis '),
(2451, '67', 42.9775, 57.4, 38.8, 'New Zealand', 'New Zealand', 'Faf du Plessis '),
(2452, '51*', 43.2444, 33.8, 41.3636, 'New Zealand', 'New Zealand', 'Faf du Plessis '),
(2453, '67', 43.8111, 44.75, 20.8571, 'England', 'England', 'Faf du Plessis '),
(2454, '16', 44.0659, 58, 26.625, 'England', 'England', 'Faf du Plessis '),
(2455, '5', 43.7609, 59.25, 25.4444, 'England', 'England', 'Faf du Plessis '),
(2456, '75', 43.3441, 51.5, 23.4, 'Sri Lanka', 'England', 'Faf du Plessis '),
(2457, '26', 43.6809, 53.5, 28.0909, 'Pakistan', 'England', 'Faf du Plessis '),
(2458, '36', 43.4947, 37.8, 27.9167, 'India', 'England', 'Faf du Plessis '),
(2459, '0', 43.4167, 31.6, 39.5294, 'Bangladesh', 'South Africa', 'Faf du Plessis '),
(2460, '91*', 42.9691, 28.4, 38.4, 'Bangladesh', 'South Africa', 'Faf du Plessis '),
(2461, '120', 43.9072, 57, 41, 'India', 'South Africa', 'Faf du Plessis '),
(2462, '47', 44.6837, 68.25, 11.4, 'Sri Lanka', 'Sri Lanka', 'Faf du Plessis '),
(2463, '49', 44.7071, 73.5, 17.3333, 'Sri Lanka', 'Sri Lanka', 'Faf du Plessis '),
(2464, '10', 44.75, 76.75, 21.8571, 'Sri Lanka', 'Sri Lanka', 'Faf du Plessis '),
(2465, '26', 44.4059, 79.25, 43.1944, 'Zimbabwe', 'South Africa', 'Faf du Plessis '),
(2466, '10*', 44.2255, 50.4, 43, 'Australia', 'Australia', 'Faf du Plessis '),
(2467, '47', 44.3235, 35.5, 44.25, 'Australia', 'Australia', 'Faf du Plessis '),
(2468, '125', 44.3495, 35.5, 44.5556, 'Australia', 'Australia', 'Faf du Plessis '),
(2469, '8', 45.125, 54.5, 42.7297, 'Pakistan', 'South Africa', 'Faf du Plessis '),
(2470, '40*', 44.7714, 54, 41.8158, 'Pakistan', 'South Africa', 'Faf du Plessis '),
(2471, '57', 45.1524, 76.6667, 42.8684, 'Pakistan', 'South Africa', 'Faf du Plessis '),
(2472, '50*', 45.2641, 69.25, 43.2308, 'Pakistan', 'South Africa', 'Faf du Plessis '),
(2473, '112*', 45.7359, 93.3333, 44.5128, 'Sri Lanka', 'South Africa', 'Faf du Plessis '),
(2474, '57', 46.7924, 133.5, 47.3846, 'Sri Lanka', 'South Africa', 'Faf du Plessis '),
(2475, '36', 46.8879, 158, 47.625, 'Sri Lanka', 'South Africa', 'Faf du Plessis '),
(2476, '43', 46.787, 104, 47.3415, 'Sri Lanka', 'South Africa', 'Faf du Plessis '),
(2477, '24', 46.7523, 99.3333, 47.2381, 'Sri Lanka', 'South Africa', 'Faf du Plessis '),
(2478, '26', 0, 0, 0, 'West Indies', 'West Indies', 'Haris Sohail'),
(2479, '17', 26, 26, 26, 'West Indies', 'West Indies', 'Haris Sohail'),
(2480, '2', 21.5, 21.5, 0, 'Zimbabwe', 'Zimbabwe', 'Haris Sohail'),
(2481, '85*', 15, 15, 0, 'New Zealand', 'UAE', 'Haris Sohail'),
(2482, '33', 43.3333, 43.3333, 0, 'New Zealand', 'UAE', 'Haris Sohail'),
(2483, '39', 40.75, 40.75, 118, 'New Zealand', 'UAE', 'Haris Sohail'),
(2484, '13', 40.4, 44, 78.5, 'New Zealand', 'UAE', 'Haris Sohail'),
(2485, '65', 35.8333, 43, 56.6667, 'New Zealand', 'UAE', 'Haris Sohail'),
(2486, '23', 40, 58.75, 0, 'New Zealand', 'New Zealand', 'Haris Sohail'),
(2487, '6', 37.875, 34.6, 23, 'New Zealand', 'New Zealand', 'Haris Sohail'),
(2488, '36', 34.3333, 29.2, 0, 'India', 'Australia', 'Haris Sohail'),
(2489, '0', 34.5, 28.6, 14.5, 'West Indies', 'New Zealand', 'Haris Sohail'),
(2490, '27', 31.3636, 26, 36, 'Zimbabwe', 'Australia', 'Haris Sohail'),
(2491, '70', 31, 18.4, 9.66667, 'U.A.E.', 'New Zealand', 'Haris Sohail'),
(2492, '3', 34, 27.8, 31.5, 'Ireland', 'Australia', 'Haris Sohail'),
(2493, '41', 31.7857, 27.2, 22, 'Australia', 'Australia', 'Haris Sohail'),
(2494, '51', 32.4, 28.2, 0, 'Bangladesh', 'Bangladesh', 'Haris Sohail'),
(2495, '44', 33.5625, 38.4, 51, 'Bangladesh', 'Bangladesh', 'Haris Sohail'),
(2496, '52', 34.1765, 41.8, 47.5, 'Bangladesh', 'Bangladesh', 'Haris Sohail'),
(2497, '89*', 35.1667, 38.2, 0, 'Zimbabwe', 'Pakistan', 'Haris Sohail'),
(2498, '52*', 40.1111, 69.25, 0, 'Zimbabwe', 'Pakistan', 'Haris Sohail'),
(2499, '50', 43, 96, 24.75, 'New Zealand', 'New Zealand', 'Haris Sohail'),
(2500, '63', 43.3684, 95.6667, 29.8, 'New Zealand', 'New Zealand', 'Haris Sohail'),
(2501, '13', 44.35, 102, 58.75, 'Afghanistan', 'UAE', 'Haris Sohail'),
(2502, '60', 42.8571, 89, 49.6, 'New Zealand', 'UAE', 'Haris Sohail'),
(2503, '101*', 43.6364, 59.5, 51.3333, 'Australia', 'UAE', 'Haris Sohail'),
(2504, '34', 48.2273, 71.75, 68.1667, 'Australia', 'UAE', 'Haris Sohail'),
(2505, '1', 47.6087, 67.75, 63.2857, 'Australia', 'UAE', 'Haris Sohail'),
(2506, '25', 45.6667, 52.25, 55.5, 'Australia', 'UAE', 'Haris Sohail'),
(2507, '130', 44.84, 55.25, 52.1111, 'Australia', 'UAE', 'Haris Sohail'),
(2508, '14*', 48.1154, 72.75, 0, 'England', 'England', 'Haris Sohail'),
(2509, '14', 48.6539, 51, 0, 'England', 'England', 'Haris Sohail'),
(2510, '41', 47.3704, 46, 28, 'England', 'England', 'Haris Sohail'),
(2511, '0', 0, 0, 0, 'Australia', 'UAE', 'Mohammad Hasnain'),
(2512, '1*', 0, 0, 0, 'West Indies', 'West Indies', 'Junaid Khan'),
(2513, '1', 0, 0, 0, 'West Indies', 'West Indies', 'Junaid Khan'),
(2514, '0*', 2, 2, 0, 'England', 'UAE', 'Junaid Khan'),
(2515, '0*', 2, 2, 0, 'India', 'India', 'Junaid Khan'),
(2516, '0', 2, 2, 0, 'India', 'India', 'Junaid Khan'),
(2517, '0*', 1, 1, 0, 'South Africa', 'South Africa', 'Junaid Khan'),
(2518, '9', 1, 0.5, 0, 'South Africa', 'South Africa', 'Junaid Khan'),
(2519, '25', 3.66667, 4.5, 9, 'South Africa', 'South Africa', 'Junaid Khan'),
(2520, '2*', 9, 11.3333, 0, 'Ireland', 'Ireland', 'Junaid Khan'),
(2521, '0', 9.5, 12, 0, 'West Indies', 'England', 'Junaid Khan'),
(2522, '4', 7.6, 12, 0, 'South Africa', 'England', 'Junaid Khan'),
(2523, '0', 7, 10, 2, 'India', 'England', 'Junaid Khan'),
(2524, '4', 6, 7.75, 0, 'South Africa', 'UAE', 'Junaid Khan'),
(2525, '1*', 5.75, 2.5, 4, 'South Africa', 'UAE', 'Junaid Khan'),
(2526, '0*', 5.875, 2.25, 17, 'South Africa', 'South Africa', 'Junaid Khan'),
(2527, '1*', 5.875, 3, 17, 'South Africa', 'South Africa', 'Junaid Khan'),
(2528, '0', 6, 3, 5, 'Sri Lanka', 'UAE', 'Junaid Khan'),
(2529, '1*', 5.33333, 3, 0, 'Sri Lanka', 'Bangladesh', 'Junaid Khan'),
(2530, '1*', 5.44445, 3, 0, 'India', 'Bangladesh', 'Junaid Khan'),
(2531, '1', 5.55555, 3, 0, 'Sri Lanka', 'Sri Lanka', 'Junaid Khan'),
(2532, '0', 5.1, 2, 0, 'Bangladesh', 'Bangladesh', 'Junaid Khan'),
(2533, '4', 4.63636, 1, 2, 'Bangladesh', 'Bangladesh', 'Junaid Khan'),
(2534, '5*', 4.58333, 2.33333, 0, 'Zimbabwe', 'Pakistan', 'Junaid Khan'),
(2535, '0', 5, 3.66667, 0, 'Australia', 'Australia', 'Junaid Khan'),
(2536, '0*', 4.61539, 2.5, 0, 'Australia', 'Australia', 'Junaid Khan'),
(2537, '0*', 4.61539, 3, 2.5, 'Sri Lanka', 'UAE', 'Junaid Khan'),
(2538, '3*', 4.61539, 4.5, 2.5, 'Bangladesh', 'UAE', 'Junaid Khan'),
(2539, '0*', 4.84615, 8, 4, 'New Zealand', 'UAE', 'Junaid Khan'),
(2540, '5', 4.84615, 3, 4, 'Australia', 'UAE', 'Junaid Khan'),
(2541, '0*', 4.85714, 8, 4.33333, 'Australia', 'UAE', 'Junaid Khan'),
(2542, '0*', 4.85714, 8, 1.33333, 'England', 'England', 'Junaid Khan'),
(2543, '14*', 0, 0, 0, 'Bangladesh', 'UAE', 'Shaheen Afridi'),
(2544, '0', 0, 0, 0, 'New Zealand', 'UAE', 'Shaheen Afridi'),
(2545, '1*', 14, 14, 0, 'South Africa', 'South Africa', 'Shaheen Afridi'),
(2546, '0*', 15, 15, 0, 'South Africa', 'South Africa', 'Shaheen Afridi'),
(2547, '7', 15, 15, 0, 'England', 'England', 'Shaheen Afridi'),
(2548, '15', 0, 0, 0, 'Sri Lanka', 'England', 'Faheem Ashraf'),
(2549, '5*', 15, 15, 0, 'Sri Lanka', 'UAE', 'Faheem Ashraf'),
(2550, '17*', 20, 20, 0, 'New Zealand', 'New Zealand', 'Faheem Ashraf'),
(2551, '7', 37, 37, 0, 'New Zealand', 'New Zealand', 'Faheem Ashraf'),
(2552, '10', 22, 22, 24, 'New Zealand', 'New Zealand', 'Faheem Ashraf'),
(2553, '1', 18, 18, 17, 'New Zealand', 'New Zealand', 'Faheem Ashraf'),
(2554, '23', 13.75, 13.3333, 11.6667, 'New Zealand', 'New Zealand', 'Faheem Ashraf'),
(2555, '0', 15.6, 14.5, 0, 'Zimbabwe', 'Zimbabwe', 'Faheem Ashraf'),
(2556, '21', 13, 8.2, 0, 'India', 'UAE', 'Faheem Ashraf'),
(2557, '5', 14.1429, 11, 26, 'New Zealand', 'UAE', 'Faheem Ashraf'),
(2558, '0', 13, 10, 0, 'South Africa', 'South Africa', 'Faheem Ashraf'),
(2559, '28', 11.5556, 9.8, 15.5, 'Australia', 'UAE', 'Faheem Ashraf'),
(2560, '14', 13.2, 10.8, 19.6667, 'Australia', 'UAE', 'Faheem Ashraf'),
(2561, '3', 13.2727, 13.6, 15, 'England', 'England', 'Faheem Ashraf'),
(2562, '13', 12.4167, 10, 9, 'England', 'England', 'Faheem Ashraf'),
(2563, '0', 0, 0, 0, 'England', 'England', 'Hasan Ali'),
(2564, '4', 0, 0, 0, 'England', 'England', 'Hasan Ali'),
(2565, '9', 2, 2, 2, 'England', 'England', 'Hasan Ali'),
(2566, '2*', 4.33333, 4.33333, 0, 'West Indies', 'UAE', 'Hasan Ali'),
(2567, '1*', 5, 5, 0, 'Australia', 'Australia', 'Hasan Ali'),
(2568, '8*', 5.33333, 5.33333, 0, 'Australia', 'Australia', 'Hasan Ali'),
(2569, '13', 8, 12, 0, 'Australia', 'Australia', 'Hasan Ali'),
(2570, '0', 9.25, 16.5, 4.33333, 'India', 'England', 'Hasan Ali'),
(2571, '11*', 7.4, 12, 0, 'Sri Lanka', 'UAE', 'Hasan Ali'),
(2572, '7', 9.6, 16.5, 0, 'Sri Lanka', 'UAE', 'Hasan Ali'),
(2573, '51', 9.16667, 13, 0, 'New Zealand', 'New Zealand', 'Hasan Ali'),
(2574, '1', 15.1429, 20.5, 51, 'New Zealand', 'New Zealand', 'Hasan Ali'),
(2575, '1', 13.375, 17.5, 26, 'New Zealand', 'New Zealand', 'Hasan Ali'),
(2576, '0', 12, 17.75, 0, 'Zimbabwe', 'Zimbabwe', 'Hasan Ali'),
(2577, '1', 10.8, 12, 20, 'India', 'UAE', 'Hasan Ali'),
(2578, '6*', 9.90909, 10.8, 10.5, 'Afghanistan', 'UAE', 'Hasan Ali'),
(2579, '2*', 10.4545, 2.25, 13.5, 'India', 'UAE', 'Hasan Ali'),
(2580, '8', 10.6364, 3.33333, 14.5, 'Bangladesh', 'UAE', 'Hasan Ali'),
(2581, '16', 10.4167, 5.66667, 12.3333, 'New Zealand', 'UAE', 'Hasan Ali'),
(2582, '2', 10.8462, 11, 13.25, 'New Zealand', 'UAE', 'Hasan Ali'),
(2583, '59', 10.2143, 11.3333, 0, 'South Africa', 'South Africa', 'Hasan Ali'),
(2584, '1', 13.4667, 21.75, 59, 'South Africa', 'South Africa', 'Hasan Ali'),
(2585, '4*', 12.6875, 17.2, 3.25, 'England', 'England', 'Hasan Ali'),
(2586, '18*', 12.9375, 20.5, 4.25, 'England', 'England', 'Hasan Ali'),
(2587, '1', 14.0625, 28, 8.75, 'England', 'England', 'Hasan Ali'),
(2588, '15', 0, 0, 0, 'Sri Lanka', 'Sri Lanka', 'Imad Wasim'),
(2589, '61', 15, 15, 0, 'Zimbabwe', 'Zimbabwe', 'Imad Wasim'),
(2590, '1', 38, 38, 0, 'New Zealand', 'New Zealand', 'Imad Wasim'),
(2591, '0*', 25.6667, 25.6667, 0, 'Ireland', 'Ireland', 'Imad Wasim'),
(2592, '17*', 25.6667, 25.6667, 0, 'England', 'England', 'Imad Wasim'),
(2593, '63*', 31.3333, 31.3333, 0, 'England', 'England', 'Imad Wasim'),
(2594, '57*', 52.3333, 71, 0, 'England', 'England', 'Imad Wasim'),
(2595, '16*', 71.3333, 138, 0, 'England', 'England', 'Imad Wasim'),
(2596, '24', 76.6667, 0, 0, 'West Indies', 'UAE', 'Imad Wasim'),
(2597, '11', 63.5, 177, 24, 'West Indies', 'UAE', 'Imad Wasim'),
(2598, '4', 53, 85.5, 17.5, 'West Indies', 'UAE', 'Imad Wasim'),
(2599, '29', 44.8333, 37.3333, 0, 'Australia', 'Australia', 'Imad Wasim'),
(2600, '9', 42.5714, 21, 29, 'Australia', 'Australia', 'Imad Wasim'),
(2601, '25', 38.375, 15.4, 19, 'Australia', 'Australia', 'Imad Wasim'),
(2602, '6*', 36.8889, 15.6, 0, 'West Indies', 'West Indies', 'Imad Wasim'),
(2603, '43*', 37.5556, 18.25, 0, 'West Indies', 'West Indies', 'Imad Wasim'),
(2604, '0', 42.3333, 37.3333, 0, 'India', 'England', 'Imad Wasim'),
(2605, '4', 38.1, 27.6667, 153, 'Sri Lanka', 'England', 'Imad Wasim'),
(2606, '25*', 35, 26, 78.5, 'India', 'England', 'Imad Wasim'),
(2607, '10*', 37.2727, 39, 13, 'Sri Lanka', 'UAE', 'Imad Wasim'),
(2608, '10', 38.1818, 41, 16.3333, 'Sri Lanka', 'UAE', 'Imad Wasim'),
(2609, '50', 35.8333, 16.3333, 14.75, 'New Zealand', 'UAE', 'Imad Wasim'),
(2610, '43*', 36.9231, 33, 0, 'South Africa', 'South Africa', 'Imad Wasim'),
(2611, '47*', 40.2308, 69, 0, 'South Africa', 'South Africa', 'Imad Wasim'),
(2612, '28*', 43.8461, 80, 21.8, 'Australia', 'UAE', 'Imad Wasim'),
(2613, '19*', 46, 89, 27.4, 'Australia', 'UAE', 'Imad Wasim'),
(2614, '43', 47.4615, 187, 31.2, 'Australia', 'UAE', 'Imad Wasim'),
(2615, '1', 47.1429, 180, 33.1667, 'Australia', 'UAE', 'Imad Wasim'),
(2616, '50*', 44.0667, 69, 28.5714, 'Australia', 'UAE', 'Imad Wasim'),
(2617, '8', 47.4, 70.5, 91, 'England', 'England', 'Imad Wasim'),
(2618, '22', 44.9375, 40.3333, 63.3333, 'England', 'England', 'Imad Wasim'),
(2619, '12', 43.5882, 31, 53, 'England', 'England', 'Imad Wasim'),
(2620, '14*', 0, 0, 0, 'India', 'England', 'Shadab Khan'),
(2621, '52*', 0, 0, 0, 'Sri Lanka', 'UAE', 'Shadab Khan'),
(2622, '28', 0, 0, 0, 'New Zealand', 'New Zealand', 'Shadab Khan'),
(2623, '52', 94, 94, 28, 'New Zealand', 'New Zealand', 'Shadab Khan'),
(2624, '0', 73, 73, 40, 'New Zealand', 'New Zealand', 'Shadab Khan'),
(2625, '6*', 48.6667, 48.6667, 26.6667, 'New Zealand', 'New Zealand', 'Shadab Khan'),
(2626, '54', 50.6667, 46, 28.6667, 'New Zealand', 'New Zealand', 'Shadab Khan'),
(2627, '2*', 51.5, 35, 0, 'Zimbabwe', 'Zimbabwe', 'Shadab Khan'),
(2628, '8', 52, 38, 0, 'India', 'UAE', 'Shadab Khan'),
(2629, '10', 43.2, 23.3333, 60, 'India', 'UAE', 'Shadab Khan'),
(2630, '4', 37.6667, 26.6667, 35, 'Bangladesh', 'UAE', 'Shadab Khan'),
(2631, '7', 32.8571, 19.5, 24.6667, 'New Zealand', 'UAE', 'Shadab Khan'),
(2632, '2*', 29.625, 7.75, 20.25, 'New Zealand', 'UAE', 'Shadab Khan'),
(2633, '18*', 29.875, 7.75, 0, 'South Africa', 'South Africa', 'Shadab Khan'),
(2634, '18', 32.125, 13.6667, 0, 'South Africa', 'South Africa', 'Shadab Khan'),
(2635, '19', 30.5556, 16.3333, 36, 'South Africa', 'South Africa', 'Shadab Khan'),
(2636, '12', 0, 0, 0, 'Zimbabwe', 'UAE', 'Mohammad Hafeez'),
(2637, '50', 12, 12, 12, 'Sri Lanka', 'UAE', 'Mohammad Hafeez'),
(2638, '36', 31, 31, 31, 'Kenya', 'UAE', 'Mohammad Hafeez'),
(2639, '2', 32.6667, 32.6667, 32.6667, 'Zimbabwe', 'UAE', 'Mohammad Hafeez'),
(2640, '53', 25, 25, 0, 'Sri Lanka', 'Sri Lanka', 'Mohammad Hafeez'),
(2641, '0', 30.6, 30.6, 53, 'New Zealand', 'Sri Lanka', 'Mohammad Hafeez'),
(2642, '20', 25.5, 28.2, 26.5, 'Sri Lanka', 'Sri Lanka', 'Mohammad Hafeez'),
(2643, '3', 24.7143, 22.2, 24.3333, 'New Zealand', 'Sri Lanka', 'Mohammad Hafeez'),
(2644, '0', 22, 15.6, 19, 'New Zealand', 'Sri Lanka', 'Mohammad Hafeez'),
(2645, '69', 19.5556, 15.2, 0, 'England', 'England', 'Mohammad Hafeez'),
(2646, '14', 24.5, 18.4, 69, 'England', 'England', 'Mohammad Hafeez'),
(2647, '19', 23.5455, 21.2, 41.5, 'England', 'England', 'Mohammad Hafeez'),
(2648, '27', 23.1667, 21, 0, 'Bangladesh', 'Pakistan', 'Mohammad Hafeez'),
(2649, '26', 23.4615, 25.8, 27, 'Bangladesh', 'Pakistan', 'Mohammad Hafeez'),
(2650, '2', 23.6429, 31, 26.5, 'Bangladesh', 'Pakistan', 'Mohammad Hafeez'),
(2651, '9', 22.2, 17.6, 18.3333, 'Bangladesh', 'Pakistan', 'Mohammad Hafeez'),
(2652, '44', 21.375, 16.6, 16, 'Bangladesh', 'Pakistan', 'Mohammad Hafeez'),
(2653, '5', 22.7059, 21.6, 21.6, 'South Africa', 'Pakistan', 'Mohammad Hafeez'),
(2654, '7', 21.7222, 17.2, 18.8333, 'South Africa', 'Pakistan', 'Mohammad Hafeez'),
(2655, '20', 20.9474, 13.4, 17.1429, 'South Africa', 'Pakistan', 'Mohammad Hafeez'),
(2656, '1', 20.9, 17, 17.5, 'South Africa', 'Pakistan', 'Mohammad Hafeez'),
(2657, '0', 19.9524, 15.4, 15.6667, 'South Africa', 'Pakistan', 'Mohammad Hafeez'),
(2658, '0', 19.0455, 6.6, 0, 'Australia', 'Australia', 'Mohammad Hafeez'),
(2659, '2', 18.2174, 5.6, 0, 'West Indies', 'Australia', 'Mohammad Hafeez'),
(2660, '13', 17.5417, 4.6, 1, 'Australia', 'Australia', 'Mohammad Hafeez'),
(2661, '41', 17.36, 3.2, 5, 'West Indies', 'Australia', 'Mohammad Hafeez'),
(2662, '13', 18.2692, 11.2, 14, 'Australia', 'Australia', 'Mohammad Hafeez'),
(2663, '6', 18.0741, 13.8, 13.8, 'Australia', 'Australia', 'Mohammad Hafeez'),
(2664, '42', 17.6429, 15, 0, 'India', 'India', 'Mohammad Hafeez'),
(2665, '7', 18.4828, 23, 42, 'India', 'India', 'Mohammad Hafeez'),
(2666, '18*', 18.1, 21.8, 34, 'England', 'England', 'Mohammad Hafeez'),
(2667, '1', 18.7, 21.5, 40, 'England', 'England', 'Mohammad Hafeez'),
(2668, '20', 18.129, 18.5, 30.25, 'England', 'England', 'Mohammad Hafeez'),
(2669, '8', 18.1875, 22, 28.2, 'England', 'England', 'Mohammad Hafeez'),
(2670, '18', 17.8788, 13.5, 24.8333, 'England', 'England', 'Mohammad Hafeez'),
(2671, '22', 17.8824, 16.25, 24.5, 'Sri Lanka', 'India', 'Mohammad Hafeez'),
(2672, '43', 18, 13.8, 23.6667, 'New Zealand', 'India', 'Mohammad Hafeez'),
(2673, '1', 18.6944, 22.2, 28.5, 'South Africa', 'India', 'Mohammad Hafeez'),
(2674, '0', 18.2162, 18.4, 14.1, 'West Indies', 'Pakistan', 'Mohammad Hafeez'),
(2675, '31', 17.7368, 16.8, 12.8182, 'West Indies', 'Pakistan', 'Mohammad Hafeez'),
(2676, '1', 18.0769, 19.4, 14.3333, 'West Indies', 'Pakistan', 'Mohammad Hafeez'),
(2677, '92', 17.65, 15.2, 13.3077, 'West Indies', 'Pakistan', 'Mohammad Hafeez'),
(2678, '21', 19.4634, 25, 0, 'South Africa', 'South Africa', 'Mohammad Hafeez'),
(2679, '0', 19.5, 29, 21, 'South Africa', 'South Africa', 'Mohammad Hafeez'),
(2680, '11', 19.0465, 29, 0, 'West Indies', 'West Indies', 'Mohammad Hafeez'),
(2681, '4', 18.8636, 25, 11, 'Ireland', 'West Indies', 'Mohammad Hafeez'),
(2682, '34', 18.5333, 25.6, 25, 'Sri Lanka', 'UAE', 'Mohammad Hafeez'),
(2683, '6', 18.8696, 14, 18.9286, 'South Africa', 'Pakistan', 'Mohammad Hafeez'),
(2684, '30', 18.5958, 11, 23.8571, 'England', 'England', 'Mohammad Hafeez'),
(2685, '43', 18.8333, 17, 24.625, 'England', 'England', 'Mohammad Hafeez'),
(2686, '1', 19.3265, 23.4, 26.6667, 'England', 'England', 'Mohammad Hafeez'),
(2687, '64', 18.96, 22.8, 24.1, 'England', 'England', 'Mohammad Hafeez'),
(2688, '29', 19.8431, 28.8, 27.7273, 'England', 'England', 'Mohammad Hafeez'),
(2689, '68', 20.0192, 33.4, 26.8, 'South Africa', 'UAE', 'Mohammad Hafeez'),
(2690, '30', 20.9245, 41, 33.6667, 'South Africa', 'UAE', 'Mohammad Hafeez'),
(2691, '4', 21.0926, 38.4, 33.1429, 'South Africa', 'UAE', 'Mohammad Hafeez'),
(2692, '42', 20.7818, 39, 29.5, 'South Africa', 'UAE', 'Mohammad Hafeez'),
(2693, '59', 21.1607, 34.6, 30.8889, 'South Africa', 'UAE', 'Mohammad Hafeez'),
(2694, '0', 21.8246, 40.6, 0, 'New Zealand', 'New Zealand', 'Mohammad Hafeez'),
(2695, '4*', 21.4483, 27, 0, 'New Zealand', 'New Zealand', 'Mohammad Hafeez'),
(2696, '115', 21.5172, 27.25, 4, 'New Zealand', 'New Zealand', 'Mohammad Hafeez'),
(2697, '12', 23.1017, 55, 59.5, 'New Zealand', 'New Zealand', 'Mohammad Hafeez'),
(2698, '14', 22.9167, 47.5, 43.6667, 'New Zealand', 'New Zealand', 'Mohammad Hafeez'),
(2699, '21', 22.7705, 36.25, 36.25, 'New Zealand', 'New Zealand', 'Mohammad Hafeez'),
(2700, '9', 22.7419, 41.5, 15.2, 'Kenya', 'Sri Lanka', 'Mohammad Hafeez'),
(2701, '32', 22.5238, 34.2, 14.1667, 'Sri Lanka', 'Sri Lanka', 'Mohammad Hafeez'),
(2702, '11', 22.6719, 17.6, 16.7143, 'Canada', 'Sri Lanka', 'Mohammad Hafeez'),
(2703, '5', 22.4923, 17.4, 16, 'New Zealand', 'Sri Lanka', 'Mohammad Hafeez'),
(2704, '49', 22.2273, 15.6, 14.7778, 'Zimbabwe', 'Sri Lanka', 'Mohammad Hafeez'),
(2705, '5', 22.6269, 21.2, 18.2, 'Australia', 'Sri Lanka', 'Mohammad Hafeez'),
(2706, '61*', 22.3676, 20.4, 0, 'West Indies', 'Bangladesh', 'Mohammad Hafeez'),
(2707, '43', 23.2647, 32.75, 23, 'India', 'India', 'Mohammad Hafeez'),
(2708, '54', 23.5507, 40.75, 7.5, 'West Indies', 'West Indies', 'Mohammad Hafeez'),
(2709, '32', 23.9857, 53, 23, 'West Indies', 'West Indies', 'Mohammad Hafeez'),
(2710, '5', 24.0986, 48.75, 25.25, 'West Indies', 'West Indies', 'Mohammad Hafeez'),
(2711, '121', 23.8333, 48.75, 21.2, 'West Indies', 'West Indies', 'Mohammad Hafeez'),
(2712, '55', 25.1644, 51, 37.8333, 'West Indies', 'West Indies', 'Mohammad Hafeez'),
(2713, '52', 25.5676, 53.4, 0, 'Ireland', 'Ireland', 'Mohammad Hafeez'),
(2714, '0', 25.92, 53, 52, 'Ireland', 'Ireland', 'Mohammad Hafeez'),
(2715, '26', 25.579, 46.6, 0, 'Zimbabwe', 'Zimbabwe', 'Mohammad Hafeez'),
(2716, '139*', 25.5844, 50.8, 26, 'Zimbabwe', 'Zimbabwe', 'Mohammad Hafeez'),
(2717, '23', 27.3896, 68, 165, 'Zimbabwe', 'Zimbabwe', 'Mohammad Hafeez'),
(2718, '5', 27.3333, 60, 33.7, 'Sri Lanka', 'UAE', 'Mohammad Hafeez');
INSERT INTO `list` (`id`, `runs`, `overall`, `fivem`, `cavg`, `opp`, `ground`, `player`) VALUES
(2719, '4', 27.0506, 48.25, 31.0909, 'Sri Lanka', 'UAE', 'Mohammad Hafeez'),
(2720, '83', 26.7625, 49.25, 28.8333, 'Sri Lanka', 'UAE', 'Mohammad Hafeez'),
(2721, '27', 27.4568, 63.5, 33, 'Sri Lanka', 'UAE', 'Mohammad Hafeez'),
(2722, '14', 27.4512, 28.4, 32.5714, 'Sri Lanka', 'UAE', 'Mohammad Hafeez'),
(2723, '22', 27.2892, 26.6, 0, 'Bangladesh', 'Bangladesh', 'Mohammad Hafeez'),
(2724, '32', 27.2262, 30, 83, 'Bangladesh', 'Bangladesh', 'Mohammad Hafeez'),
(2725, '0', 27.2824, 35.6, 40.2857, 'Bangladesh', 'West Indies', 'Mohammad Hafeez'),
(2726, '8', 26.9651, 19, 31.3333, 'Afghanistan', 'UAE', 'Mohammad Hafeez'),
(2727, '5', 26.7471, 15.2, 29.875, 'England', 'UAE', 'Mohammad Hafeez'),
(2728, '26', 26.5, 13.4, 28.4118, 'England', 'UAE', 'Mohammad Hafeez'),
(2729, '29', 26.4944, 14.2, 28.2778, 'England', 'UAE', 'Mohammad Hafeez'),
(2730, '1', 26.5222, 13.6, 28.3158, 'England', 'UAE', 'Mohammad Hafeez'),
(2731, '89', 26.2418, 13.8, 57.5, 'Bangladesh', 'Bangladesh', 'Mohammad Hafeez'),
(2732, '11', 26.9239, 30, 68, 'Sri Lanka', 'Bangladesh', 'Mohammad Hafeez'),
(2733, '105', 26.7527, 31.2, 53.75, 'India', 'Bangladesh', 'Mohammad Hafeez'),
(2734, '40', 27.5851, 47, 64, 'Bangladesh', 'Bangladesh', 'Mohammad Hafeez'),
(2735, '37', 27.7158, 49.2, 17, 'Sri Lanka', 'Sri Lanka', 'Mohammad Hafeez'),
(2736, '14', 27.8125, 56.4, 18.6667, 'Sri Lanka', 'Sri Lanka', 'Mohammad Hafeez'),
(2737, '0', 27.6701, 41.4, 18.3077, 'Sri Lanka', 'Sri Lanka', 'Mohammad Hafeez'),
(2738, '0', 27.3878, 39.2, 17, 'Sri Lanka', 'Sri Lanka', 'Mohammad Hafeez'),
(2739, '6', 27.1111, 18.2, 15.8667, 'Sri Lanka', 'Sri Lanka', 'Mohammad Hafeez'),
(2740, '4', 26.9, 11.4, 26.95, 'Australia', 'UAE', 'Mohammad Hafeez'),
(2741, '23', 26.6733, 4.8, 25.8571, 'Australia', 'UAE', 'Mohammad Hafeez'),
(2742, '78', 26.6373, 6.6, 25.7273, 'Australia', 'UAE', 'Mohammad Hafeez'),
(2743, '0', 27.1359, 22.2, 26.3333, 'India', 'India', 'Mohammad Hafeez'),
(2744, '76', 26.875, 22.2, 22.5714, 'India', 'India', 'Mohammad Hafeez'),
(2745, '21', 27.3429, 36.2, 29.25, 'India', 'India', 'Mohammad Hafeez'),
(2746, '25', 27.283, 39.6, 10.5, 'South Africa', 'South Africa', 'Mohammad Hafeez'),
(2747, '31', 27.2617, 40, 15.3333, 'South Africa', 'South Africa', 'Mohammad Hafeez'),
(2748, '57', 27.2963, 30.6, 19.25, 'South Africa', 'South Africa', 'Mohammad Hafeez'),
(2749, '0', 27.5688, 42, 26.8, 'South Africa', 'South Africa', 'Mohammad Hafeez'),
(2750, '5', 27.3182, 26.8, 22.3333, 'South Africa', 'South Africa', 'Mohammad Hafeez'),
(2751, '18', 27.1171, 23.6, 0, 'Scotland', 'Scotland', 'Mohammad Hafeez'),
(2752, '122*', 27.0357, 22.2, 26, 'Ireland', 'Ireland', 'Mohammad Hafeez'),
(2753, '2', 28.125, 50.5, 87, 'Ireland', 'Ireland', 'Mohammad Hafeez'),
(2754, '4', 27.8938, 36.75, 27.8333, 'West Indies', 'England', 'Mohammad Hafeez'),
(2755, '7', 27.6842, 37.75, 26, 'South Africa', 'England', 'Mohammad Hafeez'),
(2756, '27', 27.5044, 38.25, 24.6429, 'India', 'England', 'Mohammad Hafeez'),
(2757, '1', 27.5, 40.5, 35.25, 'West Indies', 'West Indies', 'Mohammad Hafeez'),
(2758, '20', 27.2735, 8.2, 31.4444, 'West Indies', 'West Indies', 'Mohammad Hafeez'),
(2759, '14', 27.2119, 11.8, 30.3, 'West Indies', 'West Indies', 'Mohammad Hafeez'),
(2760, '59', 27.1008, 13.8, 28.8182, 'West Indies', 'West Indies', 'Mohammad Hafeez'),
(2761, '11', 27.3667, 24.2, 31.3333, 'West Indies', 'West Indies', 'Mohammad Hafeez'),
(2762, '70', 27.2314, 21, 94, 'Zimbabwe', 'Zimbabwe', 'Mohammad Hafeez'),
(2763, '136*', 27.582, 34.8, 86, 'Zimbabwe', 'Zimbabwe', 'Mohammad Hafeez'),
(2764, '26*', 28.6967, 72.5, 131.333, 'Zimbabwe', 'Zimbabwe', 'Mohammad Hafeez'),
(2765, '28', 28.9098, 100.667, 28, 'South Africa', 'UAE', 'Mohammad Hafeez'),
(2766, '26', 28.9024, 90.3333, 28, 'South Africa', 'UAE', 'Mohammad Hafeez'),
(2767, '15', 28.879, 95.3333, 27.92, 'South Africa', 'UAE', 'Mohammad Hafeez'),
(2768, '33', 28.768, 77, 27.4231, 'South Africa', 'UAE', 'Mohammad Hafeez'),
(2769, '6', 28.8016, 32, 27.6296, 'South Africa', 'UAE', 'Mohammad Hafeez'),
(2770, '5', 28.622, 21.6, 19.8571, 'South Africa', 'South Africa', 'Mohammad Hafeez'),
(2771, '8', 28.4375, 17, 18, 'South Africa', 'South Africa', 'Mohammad Hafeez'),
(2772, '122', 28.2791, 13.4, 26.8571, 'Sri Lanka', 'UAE', 'Mohammad Hafeez'),
(2773, '32', 29, 34.8, 30.1379, 'Sri Lanka', 'UAE', 'Mohammad Hafeez'),
(2774, '140*', 29.0229, 34.6, 30.2, 'Sri Lanka', 'UAE', 'Mohammad Hafeez'),
(2775, '113*', 30.0916, 76.75, 34.8667, 'Sri Lanka', 'UAE', 'Mohammad Hafeez'),
(2776, '41', 30.9542, 138.333, 38.6333, 'Sri Lanka', 'UAE', 'Mohammad Hafeez'),
(2777, '18', 31.0303, 149.333, 60, 'Sri Lanka', 'Bangladesh', 'Mohammad Hafeez'),
(2778, '10', 30.9323, 114.667, 54, 'Afghanistan', 'Bangladesh', 'Mohammad Hafeez'),
(2779, '75', 30.7761, 107.333, 48.5, 'India', 'Bangladesh', 'Mohammad Hafeez'),
(2780, '52', 31.1037, 64.25, 51.4444, 'Bangladesh', 'Bangladesh', 'Mohammad Hafeez'),
(2781, '3', 31.2574, 39.2, 51.5, 'Sri Lanka', 'Bangladesh', 'Mohammad Hafeez'),
(2782, '21', 31.0511, 31.6, 15.25, 'Sri Lanka', 'Sri Lanka', 'Mohammad Hafeez'),
(2783, '62', 30.9783, 32.2, 15.5882, 'Sri Lanka', 'Sri Lanka', 'Mohammad Hafeez'),
(2784, '1', 31.2014, 42.6, 18.1667, 'Sri Lanka', 'Sri Lanka', 'Mohammad Hafeez'),
(2785, '6', 30.9857, 27.8, 38.7097, 'New Zealand', 'UAE', 'Mohammad Hafeez'),
(2786, '76', 30.8085, 18.6, 37.6875, 'New Zealand', 'UAE', 'Mohammad Hafeez'),
(2787, '33', 31.1268, 33.2, 38.8485, 'New Zealand', 'UAE', 'Mohammad Hafeez'),
(2788, '3', 31.1399, 35.6, 38.6765, 'New Zealand', 'UAE', 'Mohammad Hafeez'),
(2789, '0', 30.9444, 23.8, 33.2, 'New Zealand', 'New Zealand', 'Mohammad Hafeez'),
(2790, '86', 30.731, 23.6, 27.6667, 'New Zealand', 'New Zealand', 'Mohammad Hafeez'),
(2791, '4', 31.1096, 39.6, 47.0909, 'Bangladesh', 'Bangladesh', 'Mohammad Hafeez'),
(2792, '0', 30.9252, 25.2, 43.5, 'Bangladesh', 'Bangladesh', 'Mohammad Hafeez'),
(2793, '4', 30.7162, 18.6, 40.1539, 'Bangladesh', 'Bangladesh', 'Mohammad Hafeez'),
(2794, '86', 30.5369, 18.8, 18.0667, 'Zimbabwe', 'Pakistan', 'Mohammad Hafeez'),
(2795, '15', 30.9067, 36, 22.3125, 'Zimbabwe', 'Pakistan', 'Mohammad Hafeez'),
(2796, '80', 30.8013, 21.8, 21.8824, 'Zimbabwe', 'Pakistan', 'Mohammad Hafeez'),
(2797, '103', 31.125, 37, 17.2632, 'Sri Lanka', 'Sri Lanka', 'Mohammad Hafeez'),
(2798, '9', 31.5948, 57.6, 21.55, 'Sri Lanka', 'Sri Lanka', 'Mohammad Hafeez'),
(2799, '54', 31.448, 58.6, 20.9524, 'Sri Lanka', 'Sri Lanka', 'Mohammad Hafeez'),
(2800, '70', 31.5935, 52.2, 22.4545, 'Sri Lanka', 'Sri Lanka', 'Mohammad Hafeez'),
(2801, '37', 31.8397, 63.2, 24.5217, 'Sri Lanka', 'Sri Lanka', 'Mohammad Hafeez'),
(2802, '10', 31.8726, 54.6, 140, 'Zimbabwe', 'Zimbabwe', 'Mohammad Hafeez'),
(2803, '27', 31.7342, 36, 107.5, 'Zimbabwe', 'Zimbabwe', 'Mohammad Hafeez'),
(2804, '13', 31.7044, 39.6, 91.4, 'Zimbabwe', 'Zimbabwe', 'Mohammad Hafeez'),
(2805, '102*', 31.5875, 31.4, 37.6571, 'England', 'UAE', 'Mohammad Hafeez'),
(2806, '0', 32.225, 47.25, 40.5714, 'England', 'UAE', 'Mohammad Hafeez'),
(2807, '45', 32.0248, 38, 39.4444, 'England', 'UAE', 'Mohammad Hafeez'),
(2808, '37', 32.1049, 46.75, 39.5946, 'England', 'UAE', 'Mohammad Hafeez'),
(2809, '42', 32.135, 49.25, 36, 'New Zealand', 'New Zealand', 'Mohammad Hafeez'),
(2810, '76', 32.1951, 56.5, 36.75, 'New Zealand', 'New Zealand', 'Mohammad Hafeez'),
(2811, '37', 32.4606, 40, 58.6667, 'Ireland', 'Ireland', 'Mohammad Hafeez'),
(2812, '11', 32.4879, 47.4, 24.8, 'England', 'England', 'Mohammad Hafeez'),
(2813, '4', 32.3593, 40.6, 12.5, 'Australia', 'Australia', 'Mohammad Hafeez'),
(2814, '72', 32.1905, 34, 11.2857, 'Australia', 'Australia', 'Mohammad Hafeez'),
(2815, '4', 32.426, 40, 18.875, 'Australia', 'Australia', 'Mohammad Hafeez'),
(2816, '40', 32.2588, 25.6, 17.2222, 'Australia', 'Australia', 'Mohammad Hafeez'),
(2817, '3', 32.3041, 26.2, 19.5, 'Australia', 'Australia', 'Mohammad Hafeez'),
(2818, '88', 32.1337, 24.6, 29.7692, 'West Indies', 'West Indies', 'Mohammad Hafeez'),
(2819, '32', 32.4566, 41.4, 33.9286, 'West Indies', 'West Indies', 'Mohammad Hafeez'),
(2820, '81', 32.454, 33.4, 33.8, 'West Indies', 'West Indies', 'Mohammad Hafeez'),
(2821, '33', 32.7314, 48.8, 23.9375, 'India', 'England', 'Mohammad Hafeez'),
(2822, '26', 32.733, 47.4, 24.4706, 'South Africa', 'England', 'Mohammad Hafeez'),
(2823, '1', 32.6949, 52, 24.5556, 'Sri Lanka', 'England', 'Mohammad Hafeez'),
(2824, '31*', 32.5168, 34.6, 23.3158, 'England', 'England', 'Mohammad Hafeez'),
(2825, '57*', 32.691, 43, 24.9474, 'India', 'England', 'Mohammad Hafeez'),
(2826, '32', 33.0112, 49.3333, 39.5263, 'Sri Lanka', 'UAE', 'Mohammad Hafeez'),
(2827, '8', 33.0056, 49, 39.3333, 'Sri Lanka', 'UAE', 'Mohammad Hafeez'),
(2828, '34*', 32.8667, 43, 38.55, 'Sri Lanka', 'UAE', 'Mohammad Hafeez'),
(2829, '9', 33.0556, 81, 39.4, 'Sri Lanka', 'UAE', 'Mohammad Hafeez'),
(2830, '1', 32.9226, 46.6667, 41.1111, 'New Zealand', 'New Zealand', 'Mohammad Hafeez'),
(2831, '60', 32.7472, 21, 37.1, 'New Zealand', 'New Zealand', 'Mohammad Hafeez'),
(2832, '0', 32.8962, 28, 39.1818, 'New Zealand', 'New Zealand', 'Mohammad Hafeez'),
(2833, '81', 32.7174, 26, 35.9167, 'New Zealand', 'New Zealand', 'Mohammad Hafeez'),
(2834, '6', 32.9784, 30.2, 39.3846, 'New Zealand', 'New Zealand', 'Mohammad Hafeez'),
(2835, '0', 32.8333, 29.6, 38.6585, 'New Zealand', 'UAE', 'Mohammad Hafeez'),
(2836, '27*', 32.6577, 29.4, 37.7381, 'New Zealand', 'UAE', 'Mohammad Hafeez'),
(2837, '19', 32.8021, 28.5, 38.381, 'New Zealand', 'UAE', 'Mohammad Hafeez'),
(2838, '71*', 32.7287, 33.25, 16.8889, 'South Africa', 'South Africa', 'Mohammad Hafeez'),
(2839, '9', 33.1064, 41, 24.7778, 'South Africa', 'South Africa', 'Mohammad Hafeez'),
(2840, '52', 32.9788, 42, 23.2, 'South Africa', 'South Africa', 'Mohammad Hafeez'),
(2841, '17', 33.0789, 59.3333, 25.8182, 'South Africa', 'South Africa', 'Mohammad Hafeez'),
(2842, '59', 32.9948, 42, 27.9474, 'England', 'England', 'Mohammad Hafeez'),
(2843, '112', 0, 0, 0, 'Australia', 'UAE', 'Abid Ali'),
(2844, '0', 112, 112, 112, 'Australia', 'UAE', 'Abid Ali'),
(2845, '100', 0, 0, 0, 'Sri Lanka', 'UAE', 'Imam-ul-Haq'),
(2846, '2', 100, 100, 100, 'Sri Lanka', 'UAE', 'Imam-ul-Haq'),
(2847, '45*', 51, 51, 51, 'Sri Lanka', 'UAE', 'Imam-ul-Haq'),
(2848, '2', 73.5, 73.5, 0, 'New Zealand', 'New Zealand', 'Imam-ul-Haq'),
(2849, '128', 49.6667, 49.6667, 0, 'Zimbabwe', 'Zimbabwe', 'Imam-ul-Haq'),
(2850, '44', 69.25, 69.25, 128, 'Zimbabwe', 'Zimbabwe', 'Imam-ul-Haq'),
(2851, '0', 64.2, 55.25, 86, 'Zimbabwe', 'Zimbabwe', 'Imam-ul-Haq'),
(2852, '113', 53.5, 54.75, 57.3333, 'Zimbabwe', 'Zimbabwe', 'Imam-ul-Haq'),
(2853, '110', 62, 57.4, 71.25, 'Zimbabwe', 'Zimbabwe', 'Imam-ul-Haq'),
(2854, '50*', 68, 79, 73.5, 'Hong Kong', 'UAE', 'Imam-ul-Haq'),
(2855, '2', 74.25, 79.25, 98.5, 'India', 'UAE', 'Imam-ul-Haq'),
(2856, '80', 66.2222, 68.75, 66.3333, 'Afghanistan', 'UAE', 'Imam-ul-Haq'),
(2857, '10', 67.6, 88.75, 69.75, 'India', 'UAE', 'Imam-ul-Haq'),
(2858, '83', 62.3636, 63, 57.8, 'Bangladesh', 'UAE', 'Imam-ul-Haq'),
(2859, '34', 64.0833, 56.25, 62, 'New Zealand', 'UAE', 'Imam-ul-Haq'),
(2860, '16*', 61.7692, 41.8, 58, 'New Zealand', 'UAE', 'Imam-ul-Haq'),
(2861, '86', 63, 55.75, 0, 'South Africa', 'South Africa', 'Imam-ul-Haq'),
(2862, '5', 64.6429, 57.25, 86, 'South Africa', 'South Africa', 'Imam-ul-Haq'),
(2863, '101', 60.6667, 56, 45.5, 'South Africa', 'South Africa', 'Imam-ul-Haq'),
(2864, '71', 63.1875, 60.5, 64, 'South Africa', 'South Africa', 'Imam-ul-Haq'),
(2865, '8', 63.6471, 69.75, 65.75, 'South Africa', 'South Africa', 'Imam-ul-Haq'),
(2866, '17', 60.5556, 54.2, 60.2857, 'Australia', 'UAE', 'Imam-ul-Haq'),
(2867, '0', 58.2632, 40.4, 54.875, 'Australia', 'UAE', 'Imam-ul-Haq'),
(2868, '46', 55.35, 39.4, 48.7778, 'Australia', 'UAE', 'Imam-ul-Haq'),
(2869, '42*', 54.9048, 28.4, 0, 'England', 'England', 'Imam-ul-Haq'),
(2870, '35', 56.9048, 28.25, 0, 'England', 'England', 'Imam-ul-Haq'),
(2871, '151', 55.9091, 35, 77, 'England', 'England', 'Imam-ul-Haq'),
(2872, '6*', 60.0435, 68.5, 114, 'England', 'England', 'Imam-ul-Haq'),
(2873, '31', 0, 0, 0, 'South Africa', 'England', 'Fakhar Zaman'),
(2874, '50', 31, 31, 31, 'Sri Lanka', 'England', 'Fakhar Zaman'),
(2875, '57', 40.5, 40.5, 40.5, 'England', 'England', 'Fakhar Zaman'),
(2876, '114', 46, 46, 46, 'India', 'England', 'Fakhar Zaman'),
(2877, '43', 63, 63, 0, 'Sri Lanka', 'UAE', 'Fakhar Zaman'),
(2878, '11', 59, 59, 43, 'Sri Lanka', 'UAE', 'Fakhar Zaman'),
(2879, '29', 51, 55, 27, 'Sri Lanka', 'UAE', 'Fakhar Zaman'),
(2880, '17', 47.8571, 50.8, 27.6667, 'Sri Lanka', 'UAE', 'Fakhar Zaman'),
(2881, '48', 44, 42.8, 25, 'Sri Lanka', 'UAE', 'Fakhar Zaman'),
(2882, '82*', 44.4444, 29.6, 0, 'New Zealand', 'New Zealand', 'Fakhar Zaman'),
(2883, '2', 53.5556, 46.75, 0, 'New Zealand', 'New Zealand', 'Fakhar Zaman'),
(2884, '54', 48.4, 44.5, 84, 'New Zealand', 'New Zealand', 'Fakhar Zaman'),
(2885, '12', 48.9091, 50.75, 69, 'New Zealand', 'New Zealand', 'Fakhar Zaman'),
(2886, '60', 45.8333, 49.5, 0, 'Zimbabwe', 'Zimbabwe', 'Fakhar Zaman'),
(2887, '117*', 46.9231, 52.5, 60, 'Zimbabwe', 'Zimbabwe', 'Fakhar Zaman'),
(2888, '43*', 55.9231, 61.25, 177, 'Zimbabwe', 'Zimbabwe', 'Fakhar Zaman'),
(2889, '210*', 59.2308, 95.3333, 220, 'Zimbabwe', 'Zimbabwe', 'Fakhar Zaman'),
(2890, '85', 75.3846, 221, 430, 'Zimbabwe', 'Zimbabwe', 'Fakhar Zaman'),
(2891, '24', 76.0714, 257.5, 29.6, 'Hong Kong', 'UAE', 'Fakhar Zaman'),
(2892, '0', 72.6, 239.5, 28.6667, 'India', 'UAE', 'Fakhar Zaman'),
(2893, '0', 68.0625, 120.667, 24.5714, 'Afghanistan', 'UAE', 'Fakhar Zaman'),
(2894, '31', 64.0588, 79.75, 21.5, 'India', 'UAE', 'Fakhar Zaman'),
(2895, '1', 62.2222, 28, 22.5556, 'Bangladesh', 'UAE', 'Fakhar Zaman'),
(2896, '1', 59, 11.2, 20.4, 'New Zealand', 'UAE', 'Fakhar Zaman'),
(2897, '88', 56.1, 6.6, 18.6364, 'New Zealand', 'UAE', 'Fakhar Zaman'),
(2898, '65', 57.619, 24.2, 24.4167, 'New Zealand', 'UAE', 'Fakhar Zaman'),
(2899, '25', 57.9545, 37.2, 0, 'South Africa', 'South Africa', 'Fakhar Zaman'),
(2900, '26', 56.5217, 36, 25, 'South Africa', 'South Africa', 'Fakhar Zaman'),
(2901, '2', 55.25, 41, 25.5, 'South Africa', 'South Africa', 'Fakhar Zaman'),
(2902, '44', 53.12, 41.2, 17.6667, 'South Africa', 'South Africa', 'Fakhar Zaman'),
(2903, '70', 52.7692, 32.4, 24.25, 'South Africa', 'South Africa', 'Fakhar Zaman'),
(2904, '3', 53.4074, 33.4, 63, 'England', 'England', 'Fakhar Zaman'),
(2905, '138', 51.6071, 29, 51, 'England', 'England', 'Fakhar Zaman'),
(2906, '2', 54.5862, 51.4, 65.5, 'England', 'England', 'Fakhar Zaman'),
(2907, '57', 52.8333, 51.4, 56.4286, 'England', 'England', 'Fakhar Zaman'),
(2908, '0', 0, 0, 0, 'Sri Lanka', 'UAE', 'Shoaib Malik'),
(2909, '3*', 0, 0, 0, 'Sri Lanka', 'UAE', 'Shoaib Malik'),
(2910, '12', 3, 3, 3, 'Sri Lanka', 'UAE', 'Shoaib Malik'),
(2911, '5', 7.5, 7.5, 0, 'India', 'Australia', 'Shoaib Malik'),
(2912, '3*', 6.66667, 6.66667, 7.5, 'South Africa', 'UAE', 'Shoaib Malik'),
(2913, '28', 7.66667, 7.66667, 0, 'South Africa', 'Sri Lanka', 'Shoaib Malik'),
(2914, '24', 12.75, 17, 9, 'Sri Lanka', 'UAE', 'Shoaib Malik'),
(2915, '0', 15, 18, 14, 'Sri Lanka', 'UAE', 'Shoaib Malik'),
(2916, '44', 12.5, 15, 10.5, 'Sri Lanka', 'UAE', 'Shoaib Malik'),
(2917, '9', 17, 24.75, 0, 'England', 'England', 'Shoaib Malik'),
(2918, '17*', 16, 21, 17.2, 'Sri Lanka', 'UAE', 'Shoaib Malik'),
(2919, '111*', 18.125, 23.5, 20.6, 'West Indies', 'UAE', 'Shoaib Malik'),
(2920, '37', 32, 60.3333, 42.8, 'West Indies', 'UAE', 'Shoaib Malik'),
(2921, '115', 32.5556, 72.6667, 0, 'New Zealand', 'Pakistan', 'Shoaib Malik'),
(2922, '27', 40.8, 96.3333, 5, 'Australia', 'Australia', 'Shoaib Malik'),
(2923, '12', 39.5455, 102.333, 0, 'South Africa', 'Morocco', 'Shoaib Malik'),
(2924, '25', 37.25, 75.5, 0, 'Australia', 'Kenya', 'Shoaib Malik'),
(2925, '3', 36.3077, 43.2, 25, 'Kenya', 'Kenya', 'Shoaib Malik'),
(2926, '1', 33.9286, 36.4, 14, 'Australia', 'Kenya', 'Shoaib Malik'),
(2927, '37', 31.7333, 13.6, 9.66667, 'Australia', 'Kenya', 'Shoaib Malik'),
(2928, '1', 32.0625, 15.6, 28, 'Sri Lanka', 'Sri Lanka', 'Shoaib Malik'),
(2929, '13', 30.2353, 13.4, 41.8333, 'Zimbabwe', 'UAE', 'Shoaib Malik'),
(2930, '76', 29.2778, 11, 37.7143, 'Kenya', 'UAE', 'Shoaib Malik'),
(2931, '20', 31.7368, 25.6, 14.5, 'Sri Lanka', 'Sri Lanka', 'Shoaib Malik'),
(2932, '9', 31.15, 29.4, 16.3333, 'New Zealand', 'Sri Lanka', 'Shoaib Malik'),
(2933, '33', 30.0952, 23.8, 14.5, 'Sri Lanka', 'Sri Lanka', 'Shoaib Malik'),
(2934, '74', 30.2273, 30.2, 18.2, 'New Zealand', 'Sri Lanka', 'Shoaib Malik'),
(2935, '34', 32.1304, 42.4, 27.5, 'New Zealand', 'Sri Lanka', 'Shoaib Malik'),
(2936, '24', 32.2083, 34, 9, 'England', 'England', 'Shoaib Malik'),
(2937, '2', 31.88, 34.8, 16.5, 'England', 'England', 'Shoaib Malik'),
(2938, '23', 30.7308, 33.4, 11.6667, 'England', 'England', 'Shoaib Malik'),
(2939, '6', 30.4444, 31.4, 115, 'Bangladesh', 'Pakistan', 'Shoaib Malik'),
(2940, '21', 29.5714, 17.8, 60.5, 'Bangladesh', 'Pakistan', 'Shoaib Malik'),
(2941, '17', 29.2759, 15.2, 47.3333, 'Bangladesh', 'Pakistan', 'Shoaib Malik'),
(2942, '31', 28.8667, 13.8, 39.75, 'Bangladesh', 'Pakistan', 'Shoaib Malik'),
(2943, '82*', 28.9355, 19.6, 38, 'South Africa', 'Pakistan', 'Shoaib Malik'),
(2944, '45', 31.5806, 39.25, 54.4, 'South Africa', 'Pakistan', 'Shoaib Malik'),
(2945, '18', 32, 49, 52.8333, 'South Africa', 'Pakistan', 'Shoaib Malik'),
(2946, '5', 31.5758, 48.25, 47.8571, 'South Africa', 'Pakistan', 'Shoaib Malik'),
(2947, '20', 30.7941, 45.25, 42.5, 'South Africa', 'Pakistan', 'Shoaib Malik'),
(2948, '9', 30.4857, 42.5, 40, 'New Zealand', 'Pakistan', 'Shoaib Malik'),
(2949, '23', 29.8889, 19.4, 36.9, 'New Zealand', 'Pakistan', 'Shoaib Malik'),
(2950, '15', 29.7027, 15, 35.6364, 'New Zealand', 'Pakistan', 'Shoaib Malik'),
(2951, '16*', 29.3158, 14.4, 33.9167, 'New Zealand', 'Pakistan', 'Shoaib Malik'),
(2952, '4', 29.7368, 20.75, 35.25, 'New Zealand', 'Pakistan', 'Shoaib Malik'),
(2953, '4', 29.0769, 16.75, 0, 'New Zealand', 'New Zealand', 'Shoaib Malik'),
(2954, '9*', 28.45, 15.5, 4, 'New Zealand', 'New Zealand', 'Shoaib Malik'),
(2955, '0', 28.675, 16, 13, 'New Zealand', 'New Zealand', 'Shoaib Malik'),
(2956, '0', 27.9756, 11, 6.5, 'New Zealand', 'New Zealand', 'Shoaib Malik'),
(2957, '0', 27.3095, 4.25, 4.33333, 'New Zealand', 'New Zealand', 'Shoaib Malik'),
(2958, '7', 26.6744, 3.25, 32.8461, 'India', 'Pakistan', 'Shoaib Malik'),
(2959, '30*', 26.2273, 4, 31, 'India', 'Pakistan', 'Shoaib Malik'),
(2960, '2', 26.9091, 9.25, 33.1429, 'India', 'Pakistan', 'Shoaib Malik'),
(2961, '13', 26.3556, 9.75, 31.0667, 'India', 'Pakistan', 'Shoaib Malik'),
(2962, '65', 26.0652, 13, 29.9375, 'India', 'Pakistan', 'Shoaib Malik'),
(2963, '3', 26.8936, 29.25, 28.4286, 'Bangladesh', 'Sri Lanka', 'Shoaib Malik'),
(2964, '118', 26.3958, 28.25, 25.25, 'Hong Kong', 'Sri Lanka', 'Shoaib Malik'),
(2965, '4', 28.2653, 40.2, 35.5556, 'Sri Lanka', 'Sri Lanka', 'Shoaib Malik'),
(2966, '143', 27.78, 40.6, 32.4, 'India', 'Sri Lanka', 'Shoaib Malik'),
(2967, '48', 30.0392, 66.6, 42.4545, 'Bangladesh', 'Sri Lanka', 'Shoaib Malik'),
(2968, '68', 30.3846, 63.2, 0, 'India', 'Netherlands', 'Shoaib Malik'),
(2969, '36', 31.0943, 76.2, 68, 'Australia', 'Netherlands', 'Shoaib Malik'),
(2970, '2', 31.1852, 59.8, 14.5, 'Australia', 'England', 'Shoaib Malik'),
(2971, '0', 30.6545, 59.4, 12, 'Kenya', 'England', 'Shoaib Malik'),
(2972, '5', 30.1071, 30.8, 10, 'India', 'England', 'Shoaib Malik'),
(2973, '17', 29.6667, 22.2, 9.28571, 'West Indies', 'England', 'Shoaib Malik'),
(2974, '1', 29.4483, 12, 32, 'Zimbabwe', 'Pakistan', 'Shoaib Malik'),
(2975, '80', 28.9661, 5, 30.2778, 'Zimbabwe', 'Pakistan', 'Shoaib Malik'),
(2976, '86*', 29.8167, 20.6, 32.8947, 'Sri Lanka', 'Pakistan', 'Shoaib Malik'),
(2977, '56', 31.25, 47.25, 37.4211, 'Sri Lanka', 'Pakistan', 'Shoaib Malik'),
(2978, '37', 31.6557, 60, 38.35, 'Sri Lanka', 'Pakistan', 'Shoaib Malik'),
(2979, '61', 31.7419, 65, 0, 'India', 'India', 'Shoaib Malik'),
(2980, '31', 32.2063, 80, 16, 'Australia', 'Australia', 'Shoaib Malik'),
(2981, '60', 32.1875, 67.75, 21, 'West Indies', 'Australia', 'Shoaib Malik'),
(2982, '8', 32.6154, 49, 30.75, 'Australia', 'Australia', 'Shoaib Malik'),
(2983, '7', 32.2424, 39.4, 26.2, 'West Indies', 'Australia', 'Shoaib Malik'),
(2984, '1', 31.8657, 33.4, 23, 'Australia', 'Australia', 'Shoaib Malik'),
(2985, '8*', 31.4118, 21.4, 19.8571, 'West Indies', 'Australia', 'Shoaib Malik'),
(2986, '66', 31.5294, 21, 21, 'Australia', 'Australia', 'Shoaib Malik'),
(2987, '14', 32.029, 22.5, 26.625, 'Australia', 'Australia', 'Shoaib Malik'),
(2988, '4', 31.7714, 24, 61, 'India', 'India', 'Shoaib Malik'),
(2989, '12', 31.3803, 23.25, 32.5, 'India', 'India', 'Shoaib Malik'),
(2990, '75', 31.1111, 26, 25.6667, 'India', 'India', 'Shoaib Malik'),
(2991, '65', 31.7123, 34.2, 38, 'India', 'India', 'Shoaib Malik'),
(2992, '41', 32.1622, 34, 43.4, 'India', 'India', 'Shoaib Malik'),
(2993, '72', 32.28, 39.4, 43, 'India', 'India', 'Shoaib Malik'),
(2994, '13', 32.8026, 53, 0, 'West Indies', 'West Indies', 'Shoaib Malik'),
(2995, '51', 32.5455, 53.2, 13, 'West Indies', 'West Indies', 'Shoaib Malik'),
(2996, '50', 32.7821, 48.4, 38.2857, 'England', 'Pakistan', 'Shoaib Malik'),
(2997, '1*', 33, 45.4, 38.8182, 'England', 'Pakistan', 'Shoaib Malik'),
(2998, '23', 33.0127, 46.75, 38.8636, 'England', 'Pakistan', 'Shoaib Malik'),
(2999, '8', 32.8875, 34.5, 38.1739, 'England', 'Pakistan', 'Shoaib Malik'),
(3000, '90', 32.5802, 33.25, 36.9167, 'India', 'Pakistan', 'Shoaib Malik'),
(3001, '95', 33.2805, 43, 39.04, 'India', 'Pakistan', 'Shoaib Malik'),
(3002, '108', 34.0241, 54.25, 41.1923, 'India', 'Pakistan', 'Shoaib Malik'),
(3003, '9', 34.9048, 64.8, 43.6667, 'India', 'Pakistan', 'Shoaib Malik'),
(3004, '12', 34.6, 62, 42.4286, 'India', 'Pakistan', 'Shoaib Malik'),
(3005, '7', 34.3372, 62.8, 42.9167, 'Sri Lanka', 'Sri Lanka', 'Shoaib Malik'),
(3006, '17', 34.023, 46.2, 40.1539, 'Sri Lanka', 'Sri Lanka', 'Shoaib Malik'),
(3007, '46', 33.8295, 30.6, 38.5, 'Sri Lanka', 'Sri Lanka', 'Shoaib Malik'),
(3008, '12', 33.9663, 18.2, 42.5, 'India', 'UAE', 'Shoaib Malik'),
(3009, '45', 33.7222, 18.8, 39.1111, 'India', 'UAE', 'Shoaib Malik'),
(3010, '22', 33.8461, 25.4, 0, 'Scotland', 'Scotland', 'Shoaib Malik'),
(3011, '5', 33.7174, 28.4, 10.25, 'England', 'England', 'Shoaib Malik'),
(3012, '10', 33.4086, 26, 9.66667, 'England', 'England', 'Shoaib Malik'),
(3013, '1', 33.1596, 18.8, 9.7, 'England', 'England', 'Shoaib Malik'),
(3014, '0', 32.821, 16.6, 8.90909, 'England', 'England', 'Shoaib Malik'),
(3015, '46*', 32.4792, 7.6, 47.1429, 'Sri Lanka', 'India', 'Shoaib Malik'),
(3016, '52', 32.9583, 15.5, 53.7143, 'New Zealand', 'India', 'Shoaib Malik'),
(3017, '0', 33.1546, 27.25, 53.5, 'South Africa', 'India', 'Shoaib Malik'),
(3018, '6', 32.8163, 24.75, 41.3793, 'West Indies', 'Pakistan', 'Shoaib Malik'),
(3019, '21*', 32.5455, 26, 40.2, 'West Indies', 'Pakistan', 'Shoaib Malik'),
(3020, '0', 32.7576, 41.6667, 40.9, 'West Indies', 'Pakistan', 'Shoaib Malik'),
(3021, '34*', 32.43, 19.75, 39.5807, 'West Indies', 'Pakistan', 'Shoaib Malik'),
(3022, '52*', 32.77, 20.3333, 0, 'South Africa', 'South Africa', 'Shoaib Malik'),
(3023, '41', 33.29, 56.5, 0, 'South Africa', 'South Africa', 'Shoaib Malik'),
(3024, '19', 33.3663, 74, 93, 'South Africa', 'South Africa', 'Shoaib Malik'),
(3025, '43*', 33.2255, 48.6667, 56, 'South Africa', 'South Africa', 'Shoaib Malik'),
(3026, '62', 33.6471, 94.5, 32, 'West Indies', 'West Indies', 'Shoaib Malik'),
(3027, '9', 33.9223, 72.3333, 42, 'Ireland', 'West Indies', 'Shoaib Malik'),
(3028, '21', 33.6827, 43.5, 33.75, 'Zimbabwe', 'West Indies', 'Shoaib Malik'),
(3029, '11', 33.5619, 38.5, 39.7, 'Sri Lanka', 'UAE', 'Shoaib Malik'),
(3030, '27', 33.3491, 36.5, 37.0909, 'Sri Lanka', 'UAE', 'Shoaib Malik'),
(3031, '79*', 33.2897, 26, 36.25, 'Sri Lanka', 'UAE', 'Shoaib Malik'),
(3032, '18', 34.028, 36.75, 40.6774, 'South Africa', 'Pakistan', 'Shoaib Malik'),
(3033, '56', 33.8796, 39, 39.9688, 'South Africa', 'Pakistan', 'Shoaib Malik'),
(3034, '42', 34.0826, 47.75, 40.4545, 'South Africa', 'Pakistan', 'Shoaib Malik'),
(3035, '45', 34.1545, 55.5, 40.5, 'South Africa', 'Pakistan', 'Shoaib Malik'),
(3036, '23', 34.2523, 60, 40.6286, 'South Africa', 'Pakistan', 'Shoaib Malik'),
(3037, '2', 34.1518, 36.8, 47.5556, 'India', 'India', 'Shoaib Malik'),
(3038, '25', 33.8673, 33.6, 43, 'India', 'India', 'Shoaib Malik'),
(3039, '12', 33.7895, 27.4, 41.3636, 'India', 'India', 'Shoaib Malik'),
(3040, '31', 33.6, 21.4, 38.9167, 'India', 'India', 'Shoaib Malik'),
(3041, '89', 33.5776, 18.6, 38.3077, 'India', 'India', 'Shoaib Malik'),
(3042, '63', 34.0513, 31.8, 40.1389, 'Zimbabwe', 'Pakistan', 'Shoaib Malik'),
(3043, '4', 34.2966, 44, 40.7568, 'Zimbabwe', 'Pakistan', 'Shoaib Malik'),
(3044, '3', 34.042, 39.8, 39.7895, 'Zimbabwe', 'Pakistan', 'Shoaib Malik'),
(3045, '88', 33.7833, 38, 38.8461, 'Zimbabwe', 'Pakistan', 'Shoaib Malik'),
(3046, '85', 34.2314, 49.4, 40.075, 'Bangladesh', 'Pakistan', 'Shoaib Malik'),
(3047, '4*', 34.6475, 48.6, 41.1707, 'Bangladesh', 'Pakistan', 'Shoaib Malik'),
(3048, '33', 34.6803, 46, 41.2683, 'Bangladesh', 'Pakistan', 'Shoaib Malik'),
(3049, '27', 34.6667, 53.25, 41.0714, 'Bangladesh', 'Pakistan', 'Shoaib Malik'),
(3050, '9', 34.6048, 59.25, 0, 'Bangladesh', 'Bangladesh', 'Shoaib Malik'),
(3051, '53', 34.4, 39.5, 9, 'India', 'Bangladesh', 'Shoaib Malik'),
(3052, '11*', 34.5476, 31.5, 31, 'India', 'Bangladesh', 'Shoaib Malik'),
(3053, '35', 34.6349, 33.25, 40.7442, 'Hong Kong', 'Pakistan', 'Shoaib Malik'),
(3054, '125*', 34.6378, 33.75, 40.6136, 'India', 'Pakistan', 'Shoaib Malik'),
(3055, '52', 35.6221, 77.6667, 43.4545, 'Sri Lanka', 'Pakistan', 'Shoaib Malik'),
(3056, '66', 35.75, 92, 42.8333, 'West Indies', 'UAE', 'Shoaib Malik'),
(3057, '10', 35.9845, 96.3333, 44.6154, 'West Indies', 'UAE', 'Shoaib Malik'),
(3058, '13', 35.7846, 72, 42.1429, 'West Indies', 'UAE', 'Shoaib Malik'),
(3059, '11*', 35.6107, 66.5, 43.6444, 'Sri Lanka', 'Pakistan', 'Shoaib Malik'),
(3060, '54', 35.6947, 38, 43.8889, 'Sri Lanka', 'Pakistan', 'Shoaib Malik'),
(3061, '19', 35.8333, 38.5, 44.1087, 'Sri Lanka', 'Pakistan', 'Shoaib Malik'),
(3062, '24', 35.7068, 26.75, 40.2, 'Australia', 'UAE', 'Shoaib Malik'),
(3063, '7', 35.6194, 30.25, 39.1875, 'Australia', 'UAE', 'Shoaib Malik'),
(3064, '30', 35.4074, 28.75, 37.2941, 'Australia', 'UAE', 'Shoaib Malik'),
(3065, '27', 35.3676, 26.8, 36.8889, 'Australia', 'UAE', 'Shoaib Malik'),
(3066, '9', 35.3066, 21.4, 39, 'Sri Lanka', 'Sri Lanka', 'Shoaib Malik'),
(3067, '0', 35.1159, 19.4, 37.125, 'Sri Lanka', 'Sri Lanka', 'Shoaib Malik'),
(3068, '12', 34.8633, 14.6, 34.9412, 'Sri Lanka', 'Sri Lanka', 'Shoaib Malik'),
(3069, '23', 34.7, 15.6, 77.5, 'West Indies', 'South Africa', 'Shoaib Malik'),
(3070, '128', 34.617, 14.2, 59.3333, 'India', 'South Africa', 'Shoaib Malik'),
(3071, '27', 35.2747, 34.4, 76.5, 'Australia', 'South Africa', 'Shoaib Malik'),
(3072, '2', 35.2168, 38, 66.6, 'New Zealand', 'South Africa', 'Shoaib Malik'),
(3073, '26', 34.9861, 38.4, 36.3684, 'New Zealand', 'UAE', 'Shoaib Malik'),
(3074, '11', 34.9241, 41.2, 35.85, 'New Zealand', 'UAE', 'Shoaib Malik'),
(3075, '28', 34.7603, 38.8, 25.2222, 'Australia', 'Australia', 'Shoaib Malik'),
(3076, '2', 34.7143, 18.8, 25.5, 'Australia', 'Australia', 'Shoaib Malik'),
(3077, '36', 34.4932, 13.8, 23.3636, 'Australia', 'Australia', 'Shoaib Malik'),
(3078, '8', 34.5034, 20.6, 33.6667, 'Sri Lanka', 'Sri Lanka', 'Shoaib Malik'),
(3079, '39', 34.3267, 17, 32.3158, 'India', 'Sri Lanka', 'Shoaib Malik'),
(3080, '2', 34.3576, 22.6, 0, 'Zimbabwe', 'Zimbabwe', 'Shoaib Malik'),
(3081, '14', 34.1447, 17.4, 2, 'Zimbabwe', 'Zimbabwe', 'Shoaib Malik'),
(3082, '2', 34.0131, 19.8, 34.6667, 'Sri Lanka', 'UAE', 'Shoaib Malik'),
(3083, '0', 33.8052, 13, 33.1818, 'Sri Lanka', 'UAE', 'Shoaib Malik'),
(3084, '17', 33.5871, 11.4, 36.5, 'Bangladesh', 'Bangladesh', 'Shoaib Malik'),
(3085, '0', 33.4808, 7, 31.2, 'Bangladesh', 'West Indies', 'Shoaib Malik'),
(3086, '7', 33.2675, 6.6, 31.7391, 'England', 'UAE', 'Shoaib Malik'),
(3087, '23', 33.1013, 5.2, 30.7083, 'England', 'UAE', 'Shoaib Malik'),
(3088, '34*', 33.0377, 9.4, 41.9286, 'India', 'India', 'Shoaib Malik'),
(3089, '24', 33.2516, 20.25, 44.3571, 'India', 'India', 'Shoaib Malik'),
(3090, '5', 33.1937, 22, 43, 'India', 'India', 'Shoaib Malik'),
(3091, '19', 33.0186, 23.25, 55.8333, 'South Africa', 'South Africa', 'Shoaib Malik'),
(3092, '35*', 32.9321, 26.25, 50.5714, 'South Africa', 'South Africa', 'Shoaib Malik'),
(3093, '4', 33.1482, 39, 55.5714, 'South Africa', 'South Africa', 'Shoaib Malik'),
(3094, '19*', 32.9693, 21.75, 49.125, 'South Africa', 'South Africa', 'Shoaib Malik'),
(3095, '28', 33.0859, 27.3333, 51.5, 'South Africa', 'South Africa', 'Shoaib Malik'),
(3096, '1*', 33.0549, 35, 0, 'Ireland', 'Ireland', 'Shoaib Malik'),
(3097, '43', 33.061, 43.5, 0, 'Ireland', 'Ireland', 'Shoaib Malik'),
(3098, '0', 33.1212, 31.6667, 8.16667, 'West Indies', 'England', 'Shoaib Malik'),
(3099, '8', 32.9217, 30.3333, 7.53846, 'South Africa', 'England', 'Shoaib Malik'),
(3100, '17', 32.7724, 20, 7.57143, 'India', 'England', 'Shoaib Malik'),
(3101, '112', 32.6786, 17.25, 43.5745, 'Zimbabwe', 'Pakistan', 'Shoaib Malik'),
(3102, '36*', 33.1479, 36, 45, 'Zimbabwe', 'Pakistan', 'Shoaib Malik'),
(3103, '3', 33.361, 43.25, 45.75, 'Zimbabwe', 'Pakistan', 'Shoaib Malik'),
(3104, '55*', 33.1824, 44, 32.65, 'Sri Lanka', 'Sri Lanka', 'Shoaib Malik'),
(3105, '51', 33.5059, 74.3333, 35.4, 'Sri Lanka', 'Sri Lanka', 'Shoaib Malik'),
(3106, '42*', 33.6082, 85.6667, 36.1429, 'Sri Lanka', 'Sri Lanka', 'Shoaib Malik'),
(3107, '29*', 33.8538, 93.5, 38.1429, 'Sri Lanka', 'Sri Lanka', 'Shoaib Malik'),
(3108, '11', 34.0234, 90, 39.5238, 'Sri Lanka', 'Sri Lanka', 'Shoaib Malik'),
(3109, '31', 33.8895, 94, 8, 'Zimbabwe', 'Zimbabwe', 'Shoaib Malik'),
(3110, '96*', 33.8728, 54.6667, 15.6667, 'Zimbabwe', 'Zimbabwe', 'Shoaib Malik'),
(3111, '34*', 34.4277, 104.5, 47.6667, 'Zimbabwe', 'Zimbabwe', 'Shoaib Malik'),
(3112, '26', 34.6243, 100.5, 30.4, 'England', 'UAE', 'Shoaib Malik'),
(3113, '13', 34.5747, 66, 30.2308, 'England', 'UAE', 'Shoaib Malik'),
(3114, '16', 34.4514, 66.6667, 29.5926, 'England', 'UAE', 'Shoaib Malik'),
(3115, '52', 34.3466, 61.6667, 29.1071, 'England', 'UAE', 'Shoaib Malik'),
(3116, '32', 34.4463, 35.25, 3.25, 'New Zealand', 'New Zealand', 'Shoaib Malik'),
(3117, '57*', 34.4326, 27.8, 44, 'Ireland', 'Ireland', 'Shoaib Malik'),
(3118, '17', 34.7528, 42.5, 8.2, 'England', 'England', 'Shoaib Malik'),
(3119, '28', 34.6536, 43.5, 8.75, 'England', 'England', 'Shoaib Malik'),
(3120, '1', 34.6167, 46.5, 9.88235, 'England', 'England', 'Shoaib Malik'),
(3121, '77', 34.4309, 33.75, 9.38889, 'England', 'England', 'Shoaib Malik'),
(3122, '6', 34.6648, 45, 29.8965, 'West Indies', 'UAE', 'Shoaib Malik'),
(3123, '90', 34.5082, 25.8, 29.1, 'West Indies', 'UAE', 'Shoaib Malik'),
(3124, '5', 34.8098, 40.4, 31.0645, 'West Indies', 'UAE', 'Shoaib Malik'),
(3125, '42*', 34.6487, 35.8, 24.4167, 'Australia', 'Australia', 'Shoaib Malik'),
(3126, '39', 34.8757, 55, 27.9167, 'Australia', 'Australia', 'Shoaib Malik'),
(3127, '47', 34.8979, 45.5, 28.7692, 'Australia', 'Australia', 'Shoaib Malik'),
(3128, '10*', 34.9626, 55.75, 30.0714, 'Australia', 'Australia', 'Shoaib Malik'),
(3129, '53', 35.016, 47.6667, 26, 'West Indies', 'West Indies', 'Shoaib Malik'),
(3130, '9', 35.1117, 63.6667, 29.8571, 'West Indies', 'West Indies', 'Shoaib Malik'),
(3131, '101*', 34.9735, 39.5, 27.25, 'West Indies', 'West Indies', 'Shoaib Malik'),
(3132, '15', 35.5079, 73.3333, 12.9474, 'India', 'England', 'Shoaib Malik'),
(3133, '16*', 35.4, 62.6667, 13.05, 'South Africa', 'England', 'Shoaib Malik'),
(3134, '11', 35.4842, 64.6667, 13.85, 'Sri Lanka', 'England', 'Shoaib Malik'),
(3135, '12', 35.356, 50.6667, 13.7143, 'India', 'England', 'Shoaib Malik'),
(3136, '81', 35.2344, 51.6667, 30.25, 'Sri Lanka', 'UAE', 'Shoaib Malik'),
(3137, '11', 35.4715, 33.75, 31.7879, 'Sri Lanka', 'UAE', 'Shoaib Malik'),
(3138, '0*', 35.3454, 32.75, 31.1765, 'Sri Lanka', 'UAE', 'Shoaib Malik'),
(3139, '69*', 35.3454, 28.75, 31.1765, 'Sri Lanka', 'UAE', 'Shoaib Malik'),
(3140, '13', 35.701, 57.6667, 9, 'New Zealand', 'New Zealand', 'Shoaib Malik'),
(3141, '27', 35.5846, 58, 9.66667, 'New Zealand', 'New Zealand', 'Shoaib Malik'),
(3142, '3', 35.5408, 40, 12.1429, 'New Zealand', 'New Zealand', 'Shoaib Malik'),
(3143, '6', 35.3756, 37.3333, 11, 'New Zealand', 'New Zealand', 'Shoaib Malik'),
(3144, '22', 35.2273, 29.5, 59, 'Zimbabwe', 'Zimbabwe', 'Shoaib Malik'),
(3145, '18', 35.1608, 14.2, 49.75, 'Zimbabwe', 'Zimbabwe', 'Shoaib Malik'),
(3146, '9*', 35.075, 15.2, 33.2059, 'Hong Kong', 'UAE', 'Shoaib Malik'),
(3147, '43', 35.12, 14.5, 33.4706, 'India', 'UAE', 'Shoaib Malik'),
(3148, '51*', 35.1592, 24.5, 33.7429, 'Afghanistan', 'UAE', 'Shoaib Malik'),
(3149, '78', 35.4129, 47.6667, 35.2, 'India', 'UAE', 'Shoaib Malik'),
(3150, '30', 35.6238, 66.3333, 36.3889, 'Bangladesh', 'UAE', 'Shoaib Malik'),
(3151, '30', 35.5961, 70.3333, 36.2162, 'New Zealand', 'UAE', 'Shoaib Malik'),
(3152, '10', 35.5686, 58, 36.0526, 'New Zealand', 'UAE', 'Shoaib Malik'),
(3153, '18', 35.4439, 49.75, 35.3846, 'New Zealand', 'UAE', 'Shoaib Malik'),
(3154, '12', 35.3592, 33.2, 48.8889, 'South Africa', 'South Africa', 'Shoaib Malik'),
(3155, '21', 35.2464, 20, 45.2, 'South Africa', 'South Africa', 'Shoaib Malik'),
(3156, '31', 35.1779, 18.2, 43, 'South Africa', 'South Africa', 'Shoaib Malik'),
(3157, '31', 35.1579, 18.4, 42, 'South Africa', 'South Africa', 'Shoaib Malik'),
(3158, '11', 35.1381, 22.6, 34.95, 'Australia', 'UAE', 'Shoaib Malik'),
(3159, '60', 35.0237, 21.2, 34.3658, 'Australia', 'UAE', 'Shoaib Malik'),
(3160, '31', 35.1415, 30.8, 34.9762, 'Australia', 'UAE', 'Shoaib Malik'),
(3161, '41', 35.1221, 32.8, 13.6364, 'England', 'England', 'Shoaib Malik'),
(3162, '54', 0, 0, 0, 'Zimbabwe', 'Pakistan', 'Babar Azam '),
(3163, '25', 54, 54, 0, 'Sri Lanka', 'Sri Lanka', 'Babar Azam '),
(3164, '12', 39.5, 39.5, 25, 'Sri Lanka', 'Sri Lanka', 'Babar Azam '),
(3165, '62*', 30.3333, 30.3333, 0, 'England', 'UAE', 'Babar Azam '),
(3166, '4', 51, 51, 0, 'England', 'UAE', 'Babar Azam '),
(3167, '22', 39.25, 39.25, 66, 'England', 'UAE', 'Babar Azam '),
(3168, '51', 35.8, 31.25, 44, 'England', 'UAE', 'Babar Azam '),
(3169, '62', 38.3333, 37.75, 0, 'New Zealand', 'New Zealand', 'Babar Azam '),
(3170, '83', 41.7143, 50.25, 62, 'New Zealand', 'New Zealand', 'Babar Azam '),
(3171, '29', 46.875, 44.4, 0, 'Ireland', 'Ireland', 'Babar Azam '),
(3172, '40', 44.8889, 49.4, 0, 'England', 'England', 'Babar Azam '),
(3173, '30', 44.4, 53, 40, 'England', 'England', 'Babar Azam '),
(3174, '9', 43.0909, 48.8, 35, 'England', 'England', 'Babar Azam '),
(3175, '12', 40.25, 38.2, 26.3333, 'England', 'England', 'Babar Azam '),
(3176, '31', 38.0769, 24, 22.75, 'England', 'England', 'Babar Azam '),
(3177, '120', 37.5714, 24.4, 46.3333, 'West Indies', 'UAE', 'Babar Azam '),
(3178, '123', 43.0667, 40.4, 64.75, 'West Indies', 'UAE', 'Babar Azam '),
(3179, '117', 48.0625, 59, 76.4, 'West Indies', 'UAE', 'Babar Azam '),
(3180, '33', 52.1176, 80.6, 0, 'Australia', 'Australia', 'Babar Azam '),
(3181, '34', 51.0556, 84.8, 33, 'Australia', 'Australia', 'Babar Azam '),
(3182, '84', 50.1579, 85.4, 33.5, 'Australia', 'Australia', 'Babar Azam '),
(3183, '31', 51.85, 78.2, 50.3333, 'Australia', 'Australia', 'Babar Azam '),
(3184, '100', 50.8571, 59.8, 45.5, 'Australia', 'Australia', 'Babar Azam '),
(3185, '13', 53.0909, 56.4, 0, 'West Indies', 'West Indies', 'Babar Azam '),
(3186, '125*', 51.3478, 52.4, 13, 'West Indies', 'West Indies', 'Babar Azam '),
(3187, '16', 56.7826, 88.25, 138, 'West Indies', 'West Indies', 'Babar Azam '),
(3188, '8', 55.0833, 71.25, 24.4, 'India', 'England', 'Babar Azam '),
(3189, '31*', 53.2, 65.5, 21.6667, 'South Africa', 'England', 'Babar Azam '),
(3190, '10', 54.44, 64.3333, 26.8333, 'Sri Lanka', 'England', 'Babar Azam '),
(3191, '38*', 52.7308, 63.3333, 24.4286, 'England', 'England', 'Babar Azam '),
(3192, '46', 54.1923, 34.3333, 29.8571, 'India', 'England', 'Babar Azam '),
(3193, '103', 53.8889, 44.3333, 83.1667, 'Sri Lanka', 'UAE', 'Babar Azam '),
(3194, '101', 55.6429, 76, 86, 'Sri Lanka', 'UAE', 'Babar Azam '),
(3195, '30', 57.2069, 74.5, 87.875, 'Sri Lanka', 'UAE', 'Babar Azam '),
(3196, '69*', 56.3, 79.5, 81.4444, 'Sri Lanka', 'UAE', 'Babar Azam '),
(3197, '0', 58.6, 87.25, 72.5, 'New Zealand', 'New Zealand', 'Babar Azam '),
(3198, '10', 56.7097, 75.75, 48.3333, 'New Zealand', 'New Zealand', 'Babar Azam '),
(3199, '8', 55.25, 52.5, 38.75, 'New Zealand', 'New Zealand', 'Babar Azam '),
(3200, '3', 53.8182, 29.25, 32.6, 'New Zealand', 'New Zealand', 'Babar Azam '),
(3201, '10', 52.3235, 22.5, 27.6667, 'New Zealand', 'New Zealand', 'Babar Azam '),
(3202, '30', 51.1143, 6.2, 0, 'Zimbabwe', 'Zimbabwe', 'Babar Azam '),
(3203, '29*', 50.5278, 12.2, 30, 'Zimbabwe', 'Zimbabwe', 'Babar Azam '),
(3204, '19*', 51.3333, 20, 59, 'Zimbabwe', 'Zimbabwe', 'Babar Azam '),
(3205, '106*', 51.8611, 30.3333, 78, 'Zimbabwe', 'Zimbabwe', 'Babar Azam '),
(3206, '33', 54.8056, 97, 89.1111, 'Hong Kong', 'UAE', 'Babar Azam '),
(3207, '47', 54.2162, 108.5, 83.5, 'India', 'UAE', 'Babar Azam '),
(3208, '66', 54.0263, 117, 80.1818, 'Afghanistan', 'UAE', 'Babar Azam '),
(3209, '9', 54.3333, 90.3333, 79, 'India', 'UAE', 'Babar Azam '),
(3210, '1', 53.2, 65.25, 73.6154, 'Bangladesh', 'UAE', 'Babar Azam '),
(3211, '0', 51.9268, 31.2, 68.4286, 'New Zealand', 'UAE', 'Babar Azam '),
(3212, '46', 50.6905, 24.6, 63.8667, 'New Zealand', 'UAE', 'Babar Azam '),
(3213, '92', 50.5814, 24.4, 62.75, 'New Zealand', 'UAE', 'Babar Azam '),
(3214, '49', 51.5227, 29.6, 0, 'South Africa', 'South Africa', 'Babar Azam '),
(3215, '12', 51.4667, 37.6, 49, 'South Africa', 'South Africa', 'Babar Azam '),
(3216, '69', 50.6087, 39.8, 30.5, 'South Africa', 'South Africa', 'Babar Azam '),
(3217, '41*', 51, 53.6, 43.3333, 'South Africa', 'South Africa', 'Babar Azam '),
(3218, '24', 51.8723, 65.75, 57, 'South Africa', 'South Africa', 'Babar Azam '),
(3219, '16', 51.2917, 48.75, 31.875, 'England', 'England', 'Babar Azam '),
(3220, '51', 50.5714, 40.5, 30.1111, 'England', 'England', 'Babar Azam '),
(3221, '15', 50.58, 50.25, 32.2, 'England', 'England', 'Babar Azam '),
(3222, '115', 49.8824, 36.75, 30.6364, 'England', 'England', 'Babar Azam '),
(3223, '7', 0, 0, 0, 'Hong Kong', 'Pakistan', 'Sarfaraz Ahmed '),
(3224, '19', 7, 7, 7, 'Sri Lanka', 'Pakistan', 'Sarfaraz Ahmed '),
(3225, '6', 13, 13, 0, 'Australia', 'Australia', 'Sarfaraz Ahmed '),
(3226, '4*', 10.6667, 10.6667, 0, 'Sri Lanka', 'UAE', 'Sarfaraz Ahmed '),
(3227, '24', 12, 12, 0, 'Sri Lanka', 'UAE', 'Sarfaraz Ahmed '),
(3228, '3', 15, 15, 28, 'Sri Lanka', 'UAE', 'Sarfaraz Ahmed '),
(3229, '10', 12.6, 14, 15.5, 'Sri Lanka', 'UAE', 'Sarfaraz Ahmed '),
(3230, '2', 12.1667, 11.75, 0, 'Bangladesh', 'Bangladesh', 'Sarfaraz Ahmed '),
(3231, '12*', 10.7143, 10.75, 2, 'Bangladesh', 'Bangladesh', 'Sarfaraz Ahmed '),
(3232, '19*', 12.4286, 12.75, 14, 'Bangladesh', 'Bangladesh', 'Sarfaraz Ahmed '),
(3233, '46*', 15.1429, 15.3333, 33, 'Bangladesh', 'Bangladesh', 'Sarfaraz Ahmed '),
(3234, '20', 21.7143, 44.5, 0, 'Sri Lanka', 'Sri Lanka', 'Sarfaraz Ahmed '),
(3235, '0', 21.5, 49.5, 20, 'Sri Lanka', 'Sri Lanka', 'Sarfaraz Ahmed '),
(3236, '7', 19.1111, 48.5, 0, 'Zimbabwe', 'Zimbabwe', 'Sarfaraz Ahmed '),
(3237, '22', 17.9, 30.6667, 7, 'Zimbabwe', 'Zimbabwe', 'Sarfaraz Ahmed '),
(3238, '34', 18.2727, 23.75, 13.6667, 'Australia', 'UAE', 'Sarfaraz Ahmed '),
(3239, '65', 19.5833, 16.6, 18.75, 'Australia', 'UAE', 'Sarfaraz Ahmed '),
(3240, '32', 23.0769, 25.6, 28, 'Australia', 'UAE', 'Sarfaraz Ahmed '),
(3241, '26', 23.7143, 32, 28.6667, 'New Zealand', 'UAE', 'Sarfaraz Ahmed '),
(3242, '23', 23.8667, 35.8, 28.2857, 'New Zealand', 'UAE', 'Sarfaraz Ahmed '),
(3243, '30*', 23.8125, 36, 27.625, 'New Zealand', 'UAE', 'Sarfaraz Ahmed '),
(3244, '18', 25.6875, 44, 31.375, 'New Zealand', 'UAE', 'Sarfaraz Ahmed '),
(3245, '26', 25.2353, 32.25, 29.8889, 'New Zealand', 'UAE', 'Sarfaraz Ahmed '),
(3246, '5', 25.2778, 30.75, 0, 'New Zealand', 'New Zealand', 'Sarfaraz Ahmed '),
(3247, '13', 24.2105, 25.5, 5, 'New Zealand', 'New Zealand', 'Sarfaraz Ahmed '),
(3248, '49', 23.65, 23, 9, 'South Africa', 'New Zealand', 'Sarfaraz Ahmed '),
(3249, '101*', 24.8571, 22.2, 6, 'Ireland', 'Australia', 'Sarfaraz Ahmed '),
(3250, '10', 29.6667, 48.5, 107, 'Australia', 'Australia', 'Sarfaraz Ahmed '),
(3251, '24', 28.7727, 44.5, 79, 'Bangladesh', 'Bangladesh', 'Sarfaraz Ahmed '),
(3252, '7', 28.5652, 49.25, 51.5, 'Bangladesh', 'Bangladesh', 'Sarfaraz Ahmed '),
(3253, '22', 27.6667, 47.75, 13, 'Zimbabwe', 'Pakistan', 'Sarfaraz Ahmed '),
(3254, '25', 27.44, 41, 16, 'Zimbabwe', 'Pakistan', 'Sarfaraz Ahmed '),
(3255, '7', 27.3461, 17.6, 10, 'Sri Lanka', 'Sri Lanka', 'Sarfaraz Ahmed '),
(3256, '77', 26.5926, 17, 9, 'Sri Lanka', 'Sri Lanka', 'Sarfaraz Ahmed '),
(3257, '17*', 28.3929, 27.6, 26, 'Sri Lanka', 'Sri Lanka', 'Sarfaraz Ahmed '),
(3258, '27', 29, 37, 30.25, 'Sri Lanka', 'Sri Lanka', 'Sarfaraz Ahmed '),
(3259, '44', 28.931, 38.25, 14.5, 'Zimbabwe', 'Zimbabwe', 'Sarfaraz Ahmed '),
(3260, '9', 29.4333, 43, 24.3333, 'Zimbabwe', 'Zimbabwe', 'Sarfaraz Ahmed '),
(3261, '64', 28.7742, 43.5, 29.5, 'England', 'UAE', 'Sarfaraz Ahmed '),
(3262, '26', 29.875, 40.25, 32.6364, 'England', 'UAE', 'Sarfaraz Ahmed '),
(3263, '24', 29.7576, 34, 32.0833, 'England', 'UAE', 'Sarfaraz Ahmed '),
(3264, '30', 29.5882, 33.4, 22.3333, 'New Zealand', 'New Zealand', 'Sarfaraz Ahmed '),
(3265, '41', 29.6, 30.6, 24.25, 'New Zealand', 'New Zealand', 'Sarfaraz Ahmed '),
(3266, '2', 29.9167, 37, 0, 'Ireland', 'Ireland', 'Sarfaraz Ahmed '),
(3267, '55', 29.1622, 24.6, 0, 'England', 'England', 'Sarfaraz Ahmed '),
(3268, '105', 29.8421, 30.4, 55, 'England', 'England', 'Sarfaraz Ahmed '),
(3269, '38', 31.7692, 46.6, 80, 'England', 'England', 'Sarfaraz Ahmed '),
(3270, '12', 31.925, 48.2, 66, 'England', 'England', 'Sarfaraz Ahmed '),
(3271, '90', 31.439, 42.4, 52.5, 'England', 'England', 'Sarfaraz Ahmed '),
(3272, '35', 32.8333, 60, 31.4615, 'West Indies', 'UAE', 'Sarfaraz Ahmed '),
(3273, '60*', 32.8837, 56, 31.7143, 'West Indies', 'UAE', 'Sarfaraz Ahmed '),
(3274, '24*', 34.2791, 58.75, 36, 'West Indies', 'UAE', 'Sarfaraz Ahmed '),
(3275, '20*', 34.8372, 73.6667, 0, 'West Indies', 'West Indies', 'Sarfaraz Ahmed '),
(3276, '26', 35.3023, 114.5, 0, 'West Indies', 'West Indies', 'Sarfaraz Ahmed '),
(3277, '24*', 35.0909, 82.5, 46, 'West Indies', 'West Indies', 'Sarfaraz Ahmed '),
(3278, '15', 35.6364, 154, 60, 'India', 'England', 'Sarfaraz Ahmed '),
(3279, '61*', 35.1778, 54.5, 52.5, 'Sri Lanka', 'England', 'Sarfaraz Ahmed '),
(3280, '1', 36.5333, 73, 37.7143, 'Sri Lanka', 'UAE', 'Sarfaraz Ahmed '),
(3281, '5', 35.7609, 42.3333, 35.2667, 'Sri Lanka', 'UAE', 'Sarfaraz Ahmed '),
(3282, '8', 35.1064, 35.3333, 27.6, 'New Zealand', 'New Zealand', 'Sarfaraz Ahmed '),
(3283, '3', 34.5417, 22.5, 24.3333, 'New Zealand', 'New Zealand', 'Sarfaraz Ahmed '),
(3284, '14*', 33.898, 19.5, 21.2857, 'New Zealand', 'New Zealand', 'Sarfaraz Ahmed '),
(3285, '51', 34.1837, 7.75, 23.2857, 'New Zealand', 'New Zealand', 'Sarfaraz Ahmed '),
(3286, '3', 34.52, 20.25, 26.75, 'New Zealand', 'New Zealand', 'Sarfaraz Ahmed '),
(3287, '13*', 33.902, 19.75, 20.5, 'Zimbabwe', 'Zimbabwe', 'Sarfaraz Ahmed '),
(3288, '6*', 34.1569, 28, 23.75, 'Zimbabwe', 'Zimbabwe', 'Sarfaraz Ahmed '),
(3289, '6', 34.2745, 43.5, 33.375, 'India', 'UAE', 'Sarfaraz Ahmed '),
(3290, '8', 33.7308, 26.3333, 31.7647, 'Afghanistan', 'UAE', 'Sarfaraz Ahmed '),
(3291, '44', 33.2453, 12, 30.4444, 'India', 'UAE', 'Sarfaraz Ahmed '),
(3292, '10', 33.4444, 25.6667, 31.1579, 'Bangladesh', 'UAE', 'Sarfaraz Ahmed '),
(3293, '64', 33.0182, 18.5, 30.1, 'New Zealand', 'UAE', 'Sarfaraz Ahmed '),
(3294, '13', 33.5714, 26.4, 31.7143, 'New Zealand', 'UAE', 'Sarfaraz Ahmed '),
(3295, '1*', 33.2105, 27.8, 30.8636, 'New Zealand', 'UAE', 'Sarfaraz Ahmed '),
(3296, '1', 33.2281, 33, 0, 'South Africa', 'South Africa', 'Sarfaraz Ahmed '),
(3297, '41', 32.6724, 22.25, 1, 'South Africa', 'South Africa', 'Sarfaraz Ahmed '),
(3298, '6*', 32.8136, 30, 21, 'South Africa', 'South Africa', 'Sarfaraz Ahmed '),
(3299, '41*', 32.9152, 20.6667, 62.6667, 'England', 'England', 'Sarfaraz Ahmed '),
(3300, '27', 33.6102, 45, 69.5, 'England', 'England', 'Sarfaraz Ahmed '),
(3301, '21*', 33.5, 38.6667, 63.4286, 'England', 'England', 'Sarfaraz Ahmed '),
(3302, '15', 0, 0, 0, 'West Indies', 'New Zealand', 'Ross Taylor'),
(3303, '31', 15, 15, 15, 'West Indies', 'New Zealand', 'Ross Taylor'),
(3304, '128*', 23, 23, 23, 'Sri Lanka', 'New Zealand', 'Ross Taylor'),
(3305, '15', 87, 87, 87, 'Sri Lanka', 'New Zealand', 'Ross Taylor'),
(3306, '0', 63, 63, 63, 'Sri Lanka', 'New Zealand', 'Ross Taylor'),
(3307, '0', 47.25, 47.25, 47.25, 'Sri Lanka', 'New Zealand', 'Ross Taylor'),
(3308, '84', 37.8, 43.5, 0, 'Australia', 'Australia', 'Ross Taylor'),
(3309, '1', 45.5, 56.75, 84, 'England', 'Australia', 'Ross Taylor'),
(3310, '26', 39.1429, 20, 42.5, 'Australia', 'Australia', 'Ross Taylor'),
(3311, '15', 37.5, 22.2, 37, 'England', 'Australia', 'Ross Taylor'),
(3312, '39', 35, 25.2, 31.5, 'Australia', 'Australia', 'Ross Taylor'),
(3313, '71', 35.4, 33, 33, 'England', 'Australia', 'Ross Taylor'),
(3314, '21', 38.6364, 30.4, 39.3333, 'Australia', 'Australia', 'Ross Taylor'),
(3315, '25', 37.1667, 34.4, 36.7143, 'England', 'Australia', 'Ross Taylor'),
(3316, '117', 36.2308, 34.2, 37.8, 'Australia', 'New Zealand', 'Ross Taylor'),
(3317, '11', 42, 54.6, 51, 'Australia', 'New Zealand', 'Ross Taylor'),
(3318, '0', 39.9333, 49, 0, 'England', 'West Indies', 'Ross Taylor'),
(3319, '85', 37.4375, 34.8, 0, 'Kenya', 'West Indies', 'Ross Taylor'),
(3320, '0', 40.2353, 47.6, 42.5, 'Sri Lanka', 'West Indies', 'Ross Taylor'),
(3321, '10', 38, 42.6, 28.3333, 'South Africa', 'West Indies', 'Ross Taylor'),
(3322, '3', 36.5263, 21.2, 23.75, 'Australia', 'West Indies', 'Ross Taylor'),
(3323, '9', 34.85, 19.6, 19.6, 'Sri Lanka', 'West Indies', 'Ross Taylor'),
(3324, '20', 33.619, 21.4, 0, 'South Africa', 'South Africa', 'Ross Taylor'),
(3325, '13*', 33, 8.4, 20, 'South Africa', 'South Africa', 'Ross Taylor'),
(3326, '3', 33.5909, 13.75, 33, 'South Africa', 'South Africa', 'Ross Taylor'),
(3327, '50', 32.2609, 12, 35.25, 'Australia', 'Australia', 'Ross Taylor'),
(3328, '5*', 33, 23.75, 36.8889, 'Australia', 'Australia', 'Ross Taylor'),
(3329, '13', 33.2083, 30.3333, 37.4444, 'Australia', 'Australia', 'Ross Taylor'),
(3330, '8', 32.4, 28, 45.2857, 'Bangladesh', 'New Zealand', 'Ross Taylor'),
(3331, '34*', 31.4615, 19.75, 40.625, 'Bangladesh', 'New Zealand', 'Ross Taylor'),
(3332, '24*', 32.7692, 36.6667, 44.875, 'England', 'New Zealand', 'Ross Taylor'),
(3333, '31', 33.6923, 42, 47.875, 'England', 'New Zealand', 'Ross Taylor'),
(3334, '48', 33.5926, 36.6667, 46, 'England', 'New Zealand', 'Ross Taylor'),
(3335, '41*', 34.1071, 48.3333, 46.2, 'England', 'New Zealand', 'Ross Taylor'),
(3336, '20', 35.5714, 89, 0, 'England', 'England', 'Ross Taylor'),
(3337, '25', 35.0345, 54.6667, 20, 'England', 'England', 'Ross Taylor'),
(3338, '8', 34.7, 41.25, 22.5, 'England', 'England', 'Ross Taylor'),
(3339, '6', 33.8387, 35.5, 17.6667, 'England', 'England', 'Ross Taylor'),
(3340, '4', 32.9688, 25, 14.75, 'England', 'England', 'Ross Taylor'),
(3341, '59*', 32.0909, 12.6, 0, 'Ireland', 'Scotland', 'Ross Taylor'),
(3342, '61*', 33.8788, 25.5, 0, 'Scotland', 'Scotland', 'Ross Taylor'),
(3343, '2', 35.7273, 46, 0, 'Bangladesh', 'Bangladesh', 'Ross Taylor'),
(3344, '33', 34.7353, 44, 2, 'Bangladesh', 'Bangladesh', 'Ross Taylor'),
(3345, '103', 34.6857, 53, 17.8333, 'Bangladesh', 'West Indies', 'Ross Taylor'),
(3346, '13', 36.5833, 86, 50.3, 'West Indies', 'New Zealand', 'Ross Taylor'),
(3347, '51*', 35.9459, 53, 46.9091, 'West Indies', 'New Zealand', 'Ross Taylor'),
(3348, '75', 37.3243, 50.5, 51.5455, 'West Indies', 'New Zealand', 'Ross Taylor'),
(3349, '48*', 38.3158, 68.75, 53.5, 'West Indies', 'New Zealand', 'Ross Taylor'),
(3350, '64', 39.5789, 96.6667, 35, 'Australia', 'Australia', 'Ross Taylor'),
(3351, '47', 40.2051, 83.6667, 37.6364, 'Australia', 'Australia', 'Ross Taylor'),
(3352, '4', 40.375, 95, 38.4167, 'Australia', 'Australia', 'Ross Taylor'),
(3353, '76', 39.4878, 59.5, 35.7692, 'Australia', 'Australia', 'Ross Taylor'),
(3354, '4', 40.3571, 59.75, 38.6429, 'Australia', 'Australia', 'Ross Taylor'),
(3355, '31', 39.5116, 39, 57.5, 'India', 'New Zealand', 'Ross Taylor'),
(3356, '7', 39.3182, 32.4, 55.4615, 'India', 'New Zealand', 'Ross Taylor'),
(3357, '5', 38.6, 24.4, 52, 'India', 'New Zealand', 'Ross Taylor'),
(3358, '28*', 37.8696, 24.6, 48.8667, 'India', 'New Zealand', 'Ross Taylor'),
(3359, '2', 38.4783, 18.75, 0, 'Sri Lanka', 'Sri Lanka', 'Ross Taylor'),
(3360, '11', 37.7021, 18.25, 2, 'India', 'Sri Lanka', 'Ross Taylor'),
(3361, '72', 37.1458, 13.25, 18, 'South Africa', 'South Africa', 'Ross Taylor'),
(3362, '4', 37.8571, 29.5, 36, 'Sri Lanka', 'South Africa', 'Ross Taylor'),
(3363, '1', 37.18, 29.25, 28, 'England', 'South Africa', 'Ross Taylor'),
(3364, '38', 36.4706, 18, 22.6, 'Pakistan', 'South Africa', 'Ross Taylor'),
(3365, '6', 36.5, 25.2, 25.1667, 'Australia', 'South Africa', 'Ross Taylor'),
(3366, '0', 35.9245, 24.2, 0, 'Pakistan', 'UAE', 'Ross Taylor'),
(3367, '0', 35.2593, 9.8, 0, 'Pakistan', 'UAE', 'Ross Taylor'),
(3368, '44', 34.6182, 9, 0, 'Pakistan', 'UAE', 'Ross Taylor'),
(3369, '51', 34.7857, 17.6, 50.7333, 'Bangladesh', 'New Zealand', 'Ross Taylor'),
(3370, '78', 35.0702, 20.2, 50.75, 'Bangladesh', 'New Zealand', 'Ross Taylor'),
(3371, '3', 35.8103, 34.6, 52.3529, 'Bangladesh', 'New Zealand', 'Ross Taylor'),
(3372, '70', 35.2542, 35.2, 49.6111, 'Australia', 'New Zealand', 'Ross Taylor'),
(3373, '62', 35.8333, 49.2, 50.6842, 'Australia', 'New Zealand', 'Ross Taylor'),
(3374, '15', 36.2623, 52.8, 51.25, 'Australia', 'New Zealand', 'Ross Taylor'),
(3375, '30', 35.9193, 45.6, 49.5238, 'Australia', 'New Zealand', 'Ross Taylor'),
(3376, '95', 35.8254, 36, 6.5, 'India', 'Sri Lanka', 'Ross Taylor'),
(3377, '16', 36.75, 54.4, 36, 'Sri Lanka', 'Sri Lanka', 'Ross Taylor'),
(3378, '8', 36.4308, 43.6, 31, 'India', 'Sri Lanka', 'Ross Taylor'),
(3379, '42', 36, 32.8, 17.5, 'Bangladesh', 'Bangladesh', 'Ross Taylor'),
(3380, '62*', 36.0896, 38.2, 25.6667, 'Bangladesh', 'Bangladesh', 'Ross Taylor'),
(3381, '3', 37.0149, 55.75, 46.3333, 'Bangladesh', 'Bangladesh', 'Ross Taylor'),
(3382, '3', 36.5147, 32.75, 35.5, 'Bangladesh', 'Bangladesh', 'Ross Taylor'),
(3383, '66', 36.029, 29.5, 0, 'India', 'India', 'Ross Taylor'),
(3384, '15', 36.4571, 44, 66, 'India', 'India', 'Ross Taylor'),
(3385, '4', 36.1549, 37.25, 40.5, 'India', 'India', 'Ross Taylor'),
(3386, '44', 35.7083, 18.2, 28.3333, 'India', 'India', 'Ross Taylor'),
(3387, '9', 35.8219, 26.4, 32.25, 'India', 'India', 'Ross Taylor'),
(3388, '23*', 35.4595, 27.6, 48.6364, 'Pakistan', 'New Zealand', 'Ross Taylor'),
(3389, '6', 35.7703, 23.75, 49.6818, 'Pakistan', 'New Zealand', 'Ross Taylor'),
(3390, '4', 35.3733, 21.5, 47.7826, 'Pakistan', 'New Zealand', 'Ross Taylor'),
(3391, '69', 34.9605, 21.5, 45.9583, 'Pakistan', 'New Zealand', 'Ross Taylor'),
(3392, '5', 35.4026, 27.75, 46.88, 'Pakistan', 'New Zealand', 'Ross Taylor'),
(3393, '7', 35.0128, 26.75, 27.6, 'Australia', 'India', 'Ross Taylor');
INSERT INTO `list` (`id`, `runs`, `overall`, `fivem`, `cavg`, `opp`, `ground`, `player`) VALUES
(3394, '131*', 34.6582, 18.2, 26.4, 'Pakistan', 'Sri Lanka', 'Ross Taylor'),
(3395, '74', 36.3165, 54, 24.1667, 'Canada', 'India', 'Ross Taylor'),
(3396, '33', 36.7875, 71.5, 31.2857, 'Sri Lanka', 'India', 'Ross Taylor'),
(3397, '43', 36.7407, 62.5, 29, 'South Africa', 'Bangladesh', 'Ross Taylor'),
(3398, '36', 36.8171, 72, 52.6, 'Sri Lanka', 'Sri Lanka', 'Ross Taylor'),
(3399, '11', 36.8072, 79.25, 0, 'Zimbabwe', 'Zimbabwe', 'Ross Taylor'),
(3400, '119', 36.5, 39.4, 11, 'Zimbabwe', 'Zimbabwe', 'Ross Taylor'),
(3401, '110', 37.4706, 48.4, 30, 'West Indies', 'West Indies', 'Ross Taylor'),
(3402, '28', 38.3139, 63.8, 40, 'West Indies', 'West Indies', 'Ross Taylor'),
(3403, '72', 38.1954, 60.8, 49.8333, 'Sri Lanka', 'Sri Lanka', 'Ross Taylor'),
(3404, '7', 38.5795, 68, 53, 'Sri Lanka', 'Sri Lanka', 'Ross Taylor'),
(3405, '6', 38.2247, 67.2, 47.25, 'Sri Lanka', 'Sri Lanka', 'Ross Taylor'),
(3406, '22', 37.8667, 44.6, 45.2692, 'England', 'New Zealand', 'Ross Taylor'),
(3407, '100', 37.6923, 27, 44.4074, 'England', 'New Zealand', 'Ross Taylor'),
(3408, '28', 38.3696, 41.4, 46.3929, 'England', 'New Zealand', 'Ross Taylor'),
(3409, '54', 38.2581, 32.6, 12.6, 'England', 'England', 'Ross Taylor'),
(3410, '60', 38.4255, 42, 19.5, 'England', 'England', 'Ross Taylor'),
(3411, '71', 38.6526, 52.8, 25.2857, 'England', 'England', 'Ross Taylor'),
(3412, '0', 38.9896, 62.6, 31, 'Sri Lanka', 'England', 'Ross Taylor'),
(3413, '9*', 38.5876, 42.6, 27.5556, 'Australia', 'England', 'Ross Taylor'),
(3414, '3', 38.6804, 48.5, 28.5556, 'England', 'England', 'Ross Taylor'),
(3415, '8', 38.3163, 35.75, 31.3333, 'Bangladesh', 'Bangladesh', 'Ross Taylor'),
(3416, '45', 38.0101, 22.75, 28, 'Bangladesh', 'Bangladesh', 'Ross Taylor'),
(3417, '107*', 38.08, 16.25, 30.125, 'Bangladesh', 'Bangladesh', 'Ross Taylor'),
(3418, '3', 39.15, 57.3333, 45.7586, 'West Indies', 'New Zealand', 'Ross Taylor'),
(3419, '9', 38.7921, 41.5, 44.3333, 'West Indies', 'New Zealand', 'Ross Taylor'),
(3420, '49', 38.5, 43, 43.1936, 'West Indies', 'New Zealand', 'Ross Taylor'),
(3421, '9', 38.6019, 53.25, 43.375, 'West Indies', 'New Zealand', 'Ross Taylor'),
(3422, '55', 38.3173, 44.25, 42.3333, 'India', 'New Zealand', 'Ross Taylor'),
(3423, '57', 38.4762, 25, 42.7059, 'India', 'New Zealand', 'Ross Taylor'),
(3424, '17', 38.6509, 35.8, 43.1143, 'India', 'New Zealand', 'Ross Taylor'),
(3425, '112*', 38.4486, 37.4, 42.3889, 'India', 'New Zealand', 'Ross Taylor'),
(3426, '102', 39.4953, 62.5, 45.5, 'India', 'New Zealand', 'Ross Taylor'),
(3427, '105*', 40.0741, 85.75, 14.6667, 'Pakistan', 'UAE', 'Ross Taylor'),
(3428, '2', 41.0463, 131, 49.6667, 'Pakistan', 'UAE', 'Ross Taylor'),
(3429, '31', 40.6881, 112.667, 37.75, 'Pakistan', 'UAE', 'Ross Taylor'),
(3430, '26', 40.6, 117.333, 36.4, 'Pakistan', 'UAE', 'Ross Taylor'),
(3431, '88*', 40.4685, 66.5, 34.6667, 'Pakistan', 'UAE', 'Ross Taylor'),
(3432, '34', 41.2613, 84, 47.027, 'Sri Lanka', 'New Zealand', 'Ross Taylor'),
(3433, '3', 41.1964, 45.25, 46.6842, 'Sri Lanka', 'New Zealand', 'Ross Taylor'),
(3434, '8', 40.8584, 45.5, 45.5641, 'Sri Lanka', 'New Zealand', 'Ross Taylor'),
(3435, '20', 40.5702, 39.75, 44.625, 'Sri Lanka', 'New Zealand', 'Ross Taylor'),
(3436, '96', 40.3913, 38.25, 44.0244, 'Sri Lanka', 'New Zealand', 'Ross Taylor'),
(3437, '11', 40.8707, 32.2, 45.2619, 'Sri Lanka', 'New Zealand', 'Ross Taylor'),
(3438, '59*', 40.6154, 27.6, 44.4651, 'Pakistan', 'New Zealand', 'Ross Taylor'),
(3439, '102*', 41.1197, 48.5, 45.8372, 'Pakistan', 'New Zealand', 'Ross Taylor'),
(3440, '14', 41.9915, 96, 48.2093, 'Sri Lanka', 'New Zealand', 'Ross Taylor'),
(3441, '9', 41.7542, 94, 47.4318, 'Scotland', 'New Zealand', 'Ross Taylor'),
(3442, '5*', 41.479, 65, 46.5778, 'England', 'New Zealand', 'Ross Taylor'),
(3443, '1', 41.521, 94.5, 46.6889, 'Australia', 'New Zealand', 'Ross Taylor'),
(3444, '24*', 41.1833, 43.6667, 45.6956, 'Afghanistan', 'New Zealand', 'Ross Taylor'),
(3445, '56', 41.3833, 17.6667, 46.2174, 'Bangladesh', 'New Zealand', 'Ross Taylor'),
(3446, '42', 41.5041, 31.6667, 46.4255, 'West Indies', 'New Zealand', 'Ross Taylor'),
(3447, '30', 41.5082, 42.6667, 46.3333, 'South Africa', 'New Zealand', 'Ross Taylor'),
(3448, '40', 41.4146, 38.25, 36.3333, 'Australia', 'Australia', 'Ross Taylor'),
(3449, '57', 41.4032, 48, 26, 'England', 'England', 'Ross Taylor'),
(3450, '119*', 41.528, 45, 28.8182, 'England', 'England', 'Ross Taylor'),
(3451, '110', 42.48, 72, 39.6364, 'England', 'England', 'Ross Taylor'),
(3452, '42', 43.0159, 89, 45.5, 'England', 'England', 'Ross Taylor'),
(3453, '47', 43.0079, 92, 45.2308, 'England', 'England', 'Ross Taylor'),
(3454, '112*', 43.0391, 93.75, 65, 'Zimbabwe', 'Zimbabwe', 'Ross Taylor'),
(3455, '5*', 43.9141, 143.333, 46, 'Sri Lanka', 'New Zealand', 'Ross Taylor'),
(3456, '0', 43.9531, 105.333, 46.102, 'Sri Lanka', 'New Zealand', 'Ross Taylor'),
(3457, '20*', 43.6124, 68.6667, 45.18, 'Sri Lanka', 'New Zealand', 'Ross Taylor'),
(3458, '61', 43.7674, 92, 45.58, 'Sri Lanka', 'New Zealand', 'Ross Taylor'),
(3459, '0', 43.9, 99, 31.5, 'India', 'India', 'Ross Taylor'),
(3460, '21', 43.5649, 28.6667, 28, 'India', 'India', 'Ross Taylor'),
(3461, '44', 43.3939, 25.5, 27.3, 'India', 'India', 'Ross Taylor'),
(3462, '35', 43.3985, 36.5, 28.8182, 'India', 'India', 'Ross Taylor'),
(3463, '19', 43.3358, 32.2, 29.3333, 'India', 'India', 'Ross Taylor'),
(3464, '16', 43.1556, 23.8, 45.8824, 'Australia', 'New Zealand', 'Ross Taylor'),
(3465, '107', 42.9559, 27, 45.3077, 'Australia', 'New Zealand', 'Ross Taylor'),
(3466, '1', 43.4234, 44.2, 46.4717, 'South Africa', 'New Zealand', 'Ross Taylor'),
(3467, '102*', 43.1159, 35.6, 45.6296, 'South Africa', 'New Zealand', 'Ross Taylor'),
(3468, '18', 43.8551, 61.25, 47.5185, 'South Africa', 'New Zealand', 'Ross Taylor'),
(3469, '66', 43.6691, 61, 46.9818, 'South Africa', 'New Zealand', 'Ross Taylor'),
(3470, '8', 43.8286, 73.5, 47.3214, 'South Africa', 'New Zealand', 'Ross Taylor'),
(3471, '52', 43.5745, 48.75, 0, 'Ireland', 'Ireland', 'Ross Taylor'),
(3472, '25', 43.6338, 61.5, 52, 'Bangladesh', 'Ireland', 'Ross Taylor'),
(3473, '57', 43.5035, 33.8, 38.5, 'Ireland', 'Ireland', 'Ross Taylor'),
(3474, '60*', 43.5972, 41.6, 44.6667, 'Bangladesh', 'Ireland', 'Ross Taylor'),
(3475, '46', 44.0139, 50.5, 45.3571, 'Australia', 'England', 'Ross Taylor'),
(3476, '39', 44.0276, 60, 45.4, 'England', 'England', 'Ross Taylor'),
(3477, '63', 43.9931, 56.75, 45, 'Bangladesh', 'England', 'Ross Taylor'),
(3478, '95', 44.1225, 66.25, 28.5385, 'India', 'India', 'Ross Taylor'),
(3479, '21', 44.4662, 75.75, 33.2857, 'India', 'India', 'Ross Taylor'),
(3480, '39', 44.3087, 52.8, 32.4667, 'India', 'India', 'Ross Taylor'),
(3481, '49*', 44.2733, 51.4, 46.6316, 'West Indies', 'New Zealand', 'Ross Taylor'),
(3482, '57', 44.6, 66.75, 47.4912, 'West Indies', 'New Zealand', 'Ross Taylor'),
(3483, '47*', 44.6821, 65.25, 47.6552, 'West Indies', 'New Zealand', 'Ross Taylor'),
(3484, '12', 44.9934, 71, 48.4655, 'Pakistan', 'New Zealand', 'Ross Taylor'),
(3485, '45*', 44.7763, 68, 47.8475, 'Pakistan', 'New Zealand', 'Ross Taylor'),
(3486, '52', 45.0724, 105, 48.6102, 'Pakistan', 'New Zealand', 'Ross Taylor'),
(3487, '1', 45.1176, 71, 48.6667, 'Pakistan', 'New Zealand', 'Ross Taylor'),
(3488, '59', 44.8312, 52.3333, 47.8853, 'Pakistan', 'New Zealand', 'Ross Taylor'),
(3489, '113', 44.9226, 42.25, 48.0645, 'England', 'New Zealand', 'Ross Taylor'),
(3490, '10', 45.359, 67.5, 49.0952, 'England', 'New Zealand', 'Ross Taylor'),
(3491, '181*', 45.1338, 47, 48.4844, 'England', 'New Zealand', 'Ross Taylor'),
(3492, '80', 46.2866, 91, 49.3333, 'Pakistan', 'UAE', 'Ross Taylor'),
(3493, '86*', 46.5, 110.75, 53.7143, 'Pakistan', 'UAE', 'Ross Taylor'),
(3494, '54', 47.0443, 156.667, 51.3125, 'Sri Lanka', 'New Zealand', 'Ross Taylor'),
(3495, '90', 47.0881, 137, 51.3539, 'Sri Lanka', 'New Zealand', 'Ross Taylor'),
(3496, '137', 47.3563, 163.667, 51.9394, 'Sri Lanka', 'New Zealand', 'Ross Taylor'),
(3497, '24', 47.913, 111.75, 53.209, 'India', 'New Zealand', 'Ross Taylor'),
(3498, '22', 47.7654, 97.75, 52.7794, 'India', 'New Zealand', 'Ross Taylor'),
(3499, '93', 47.6074, 65.4, 52.3333, 'India', 'New Zealand', 'Ross Taylor'),
(3500, '37*', 47.8842, 73.2, 52.9143, 'India', 'New Zealand', 'Ross Taylor'),
(3501, '1', 48.1098, 78.25, 53.4429, 'India', 'New Zealand', 'Ross Taylor'),
(3502, '45*', 47.8242, 44.25, 52.7042, 'Bangladesh', 'New Zealand', 'Ross Taylor'),
(3503, '21*', 48.097, 66, 53.338, 'Bangladesh', 'New Zealand', 'Ross Taylor'),
(3504, '69', 48.2242, 98.5, 53.6338, 'Bangladesh', 'New Zealand', 'Ross Taylor'),
(3505, '0', 0, 0, 0, 'South Africa', 'South Africa', 'Ish Sodhi'),
(3506, '5', 0, 0, 0, 'South Africa', 'South Africa', 'Ish Sodhi'),
(3507, '0', 2.5, 2.5, 0, 'Australia', 'New Zealand', 'Ish Sodhi'),
(3508, '1', 1.66667, 1.66667, 0, 'India', 'India', 'Ish Sodhi'),
(3509, '0', 1.5, 1.5, 1, 'India', 'India', 'Ish Sodhi'),
(3510, '2*', 1.2, 1.2, 0, 'England', 'New Zealand', 'Ish Sodhi'),
(3511, '5', 1.6, 2, 2, 'England', 'New Zealand', 'Ish Sodhi'),
(3512, '24', 2.16667, 2, 0, 'Pakistan', 'UAE', 'Ish Sodhi'),
(3513, '13', 5.28571, 8, 24, 'Pakistan', 'UAE', 'Ish Sodhi'),
(3514, '0*', 6.25, 11, 3.5, 'Sri Lanka', 'New Zealand', 'Ish Sodhi'),
(3515, '0', 6.25, 14.6667, 3.5, 'India', 'New Zealand', 'Ish Sodhi'),
(3516, '12', 5.55555, 10.5, 2.33333, 'India', 'New Zealand', 'Ish Sodhi'),
(3517, '15', 0, 0, 0, 'England', 'England', 'Mitchell Santner'),
(3518, '15*', 15, 15, 15, 'England', 'England', 'Mitchell Santner'),
(3519, '21', 30, 30, 30, 'England', 'England', 'Mitchell Santner'),
(3520, '44', 25.5, 25.5, 25.5, 'England', 'England', 'Mitchell Santner'),
(3521, '2', 31.6667, 31.6667, 31.6667, 'England', 'England', 'Mitchell Santner'),
(3522, '38', 24.25, 24.25, 0, 'Sri Lanka', 'New Zealand', 'Mitchell Santner'),
(3523, '21*', 27, 30, 38, 'Sri Lanka', 'New Zealand', 'Mitchell Santner'),
(3524, '48', 31.2, 31.5, 59, 'Pakistan', 'New Zealand', 'Mitchell Santner'),
(3525, '10*', 34, 38.25, 53.5, 'Pakistan', 'New Zealand', 'Mitchell Santner'),
(3526, '35*', 35.6667, 39.6667, 58.5, 'Australia', 'New Zealand', 'Mitchell Santner'),
(3527, '45*', 41.5, 76, 76, 'Australia', 'New Zealand', 'Mitchell Santner'),
(3528, '0', 49, 159, 0, 'India', 'India', 'Mitchell Santner'),
(3529, '9*', 42, 69, 0, 'India', 'India', 'Mitchell Santner'),
(3530, '7', 43.2857, 99, 9, 'India', 'India', 'Mitchell Santner'),
(3531, '17*', 38.75, 48, 8, 'India', 'India', 'Mitchell Santner'),
(3532, '4', 40.875, 39, 16.5, 'India', 'India', 'Mitchell Santner'),
(3533, '0', 36.7778, 12.3333, 0, 'Australia', 'Australia', 'Mitchell Santner'),
(3534, '2', 33.1, 12.3333, 0, 'Australia', 'Australia', 'Mitchell Santner'),
(3535, '15', 30.2727, 7.5, 1, 'Australia', 'Australia', 'Mitchell Santner'),
(3536, '8*', 29, 9.5, 98.5, 'Bangladesh', 'New Zealand', 'Mitchell Santner'),
(3537, '9', 29.6667, 7.25, 102.5, 'Bangladesh', 'New Zealand', 'Mitchell Santner'),
(3538, '7', 28.0769, 8.5, 71.3333, 'Australia', 'New Zealand', 'Mitchell Santner'),
(3539, '38*', 26.5714, 10.25, 55.25, 'Australia', 'New Zealand', 'Mitchell Santner'),
(3540, '17', 29.2857, 25.6667, 64.75, 'South Africa', 'New Zealand', 'Mitchell Santner'),
(3541, '1', 28.4667, 26.3333, 55.2, 'South Africa', 'New Zealand', 'Mitchell Santner'),
(3542, '24', 26.75, 18, 46.1667, 'South Africa', 'New Zealand', 'Mitchell Santner'),
(3543, '1*', 26.5882, 21.75, 0, 'Ireland', 'Ireland', 'Mitchell Santner'),
(3544, '5*', 26.6471, 27, 0, 'Bangladesh', 'Ireland', 'Mitchell Santner'),
(3545, '20*', 26.9412, 16, 0, 'Ireland', 'Ireland', 'Mitchell Santner'),
(3546, '0', 28.1176, 25.5, 0, 'Bangladesh', 'Ireland', 'Mitchell Santner'),
(3547, '8', 26.5556, 25, 24.25, 'Australia', 'England', 'Mitchell Santner'),
(3548, '3', 25.579, 17, 21, 'England', 'England', 'Mitchell Santner'),
(3549, '14*', 24.45, 12, 18, 'Bangladesh', 'England', 'Mitchell Santner'),
(3550, '29', 25.15, 15, 12.3333, 'India', 'India', 'Mitchell Santner'),
(3551, '9', 25.3333, 13.5, 16.5, 'India', 'India', 'Mitchell Santner'),
(3552, '7', 24.5909, 15.75, 43, 'Pakistan', 'New Zealand', 'Mitchell Santner'),
(3553, '6', 23.8261, 15.5, 38.5, 'Pakistan', 'New Zealand', 'Mitchell Santner'),
(3554, '1', 23.0833, 16.25, 34.8889, 'Pakistan', 'New Zealand', 'Mitchell Santner'),
(3555, '45*', 22.2, 10.4, 31.5, 'England', 'New Zealand', 'Mitchell Santner'),
(3556, '63*', 24, 17, 36, 'England', 'New Zealand', 'Mitchell Santner'),
(3557, '41', 26.52, 40.6667, 42.3, 'England', 'New Zealand', 'Mitchell Santner'),
(3558, '67', 27.0769, 52, 42.1818, 'England', 'New Zealand', 'Mitchell Santner'),
(3559, '14', 28.5556, 72.3333, 44.25, 'India', 'New Zealand', 'Mitchell Santner'),
(3560, '3', 28.0357, 76.6667, 41.9231, 'India', 'New Zealand', 'Mitchell Santner'),
(3561, '22', 27.1724, 47, 39.1429, 'India', 'New Zealand', 'Mitchell Santner'),
(3562, '16*', 27, 29.4, 38, 'Bangladesh', 'New Zealand', 'Mitchell Santner'),
(3563, '23*', 0, 0, 0, 'Sri Lanka', 'New Zealand', 'Henry Nicholls'),
(3564, '20', 0, 0, 0, 'Sri Lanka', 'New Zealand', 'Henry Nicholls'),
(3565, '4*', 43, 43, 43, 'Sri Lanka', 'New Zealand', 'Henry Nicholls'),
(3566, '2', 47, 47, 47, 'Sri Lanka', 'New Zealand', 'Henry Nicholls'),
(3567, '82', 24.5, 24.5, 24.5, 'Pakistan', 'New Zealand', 'Henry Nicholls'),
(3568, '5', 43.6667, 43.6667, 43.6667, 'Pakistan', 'New Zealand', 'Henry Nicholls'),
(3569, '61', 34, 28.25, 34, 'Australia', 'New Zealand', 'Henry Nicholls'),
(3570, '4', 39.4, 38.5, 39.4, 'Australia', 'New Zealand', 'Henry Nicholls'),
(3571, '18', 33.5, 30.8, 33.5, 'Australia', 'New Zealand', 'Henry Nicholls'),
(3572, '3', 31.2857, 34, 0, 'Australia', 'Australia', 'Henry Nicholls'),
(3573, '4*', 27.75, 18.2, 0, 'India', 'India', 'Henry Nicholls'),
(3574, '42', 28.25, 22.5, 0, 'India', 'India', 'Henry Nicholls'),
(3575, '37', 29.7778, 17.75, 46, 'India', 'India', 'Henry Nicholls'),
(3576, '17', 30.5, 26, 31.2857, 'West Indies', 'New Zealand', 'Henry Nicholls'),
(3577, '83*', 29.2727, 25.75, 29.5, 'West Indies', 'New Zealand', 'Henry Nicholls'),
(3578, '18*', 36.8182, 61, 39.875, 'West Indies', 'New Zealand', 'Henry Nicholls'),
(3579, '50', 38.4545, 65.6667, 42.125, 'Pakistan', 'New Zealand', 'Henry Nicholls'),
(3580, '0', 39.4167, 68.3333, 43, 'Pakistan', 'New Zealand', 'Henry Nicholls'),
(3581, '52*', 36.3846, 56, 38.7, 'Pakistan', 'New Zealand', 'Henry Nicholls'),
(3582, '1', 40.3846, 101.5, 43.9, 'Pakistan', 'New Zealand', 'Henry Nicholls'),
(3583, '0', 37.5714, 40.3333, 40, 'England', 'New Zealand', 'Henry Nicholls'),
(3584, '1', 35.0667, 25.75, 36.6667, 'England', 'New Zealand', 'Henry Nicholls'),
(3585, '0', 32.9375, 13.5, 33.9231, 'England', 'New Zealand', 'Henry Nicholls'),
(3586, '13*', 31, 13.5, 31.5, 'England', 'New Zealand', 'Henry Nicholls'),
(3587, '55', 31.7647, 3.75, 32.4286, 'England', 'New Zealand', 'Henry Nicholls'),
(3588, '0', 33.0556, 17.25, 0, 'Pakistan', 'UAE', 'Henry Nicholls'),
(3589, '33', 31.3158, 17.25, 0, 'Pakistan', 'UAE', 'Henry Nicholls'),
(3590, '15*', 31.4, 25.25, 16.5, 'Pakistan', 'UAE', 'Henry Nicholls'),
(3591, '15', 32.15, 38.6667, 33.9333, 'Sri Lanka', 'New Zealand', 'Henry Nicholls'),
(3592, '32', 31.3333, 29.5, 32.75, 'Sri Lanka', 'New Zealand', 'Henry Nicholls'),
(3593, '124*', 31.3636, 23.75, 32.7059, 'Sri Lanka', 'New Zealand', 'Henry Nicholls'),
(3594, '12', 37, 73, 40, 'India', 'New Zealand', 'Henry Nicholls'),
(3595, '28', 35.913, 66, 38.4444, 'India', 'New Zealand', 'Henry Nicholls'),
(3596, '6', 35.5833, 52.75, 37.8947, 'India', 'New Zealand', 'Henry Nicholls'),
(3597, '30*', 34.4, 50.5, 36.3, 'India', 'New Zealand', 'Henry Nicholls'),
(3598, '8', 35.6, 66.6667, 37.8, 'India', 'New Zealand', 'Henry Nicholls'),
(3599, '53', 34.5385, 21, 36.381, 'Bangladesh', 'New Zealand', 'Henry Nicholls'),
(3600, '14', 35.2222, 31.25, 37.1364, 'Bangladesh', 'New Zealand', 'Henry Nicholls'),
(3601, '64', 34.4643, 27.75, 36.1304, 'Bangladesh', 'New Zealand', 'Henry Nicholls'),
(3602, '0', 0, 0, 0, 'South Africa', 'South Africa', 'James Neesham'),
(3603, '5', 0, 0, 0, 'South Africa', 'South Africa', 'James Neesham'),
(3604, '13', 2.5, 2.5, 2.5, 'South Africa', 'South Africa', 'James Neesham'),
(3605, '0', 6, 6, 0, 'Bangladesh', 'Bangladesh', 'James Neesham'),
(3606, '8', 4.5, 4.5, 0, 'Bangladesh', 'Bangladesh', 'James Neesham'),
(3607, '5*', 5.2, 5.2, 0, 'Sri Lanka', 'Sri Lanka', 'James Neesham'),
(3608, '42*', 6.2, 7.75, 0, 'Sri Lanka', 'Sri Lanka', 'James Neesham'),
(3609, '10', 14.6, 22.6667, 0, 'West Indies', 'New Zealand', 'James Neesham'),
(3610, '34*', 13.8333, 21.6667, 10, 'India', 'New Zealand', 'James Neesham'),
(3611, '16', 19.5, 49.5, 44, 'South Africa', 'New Zealand', 'James Neesham'),
(3612, '10', 19, 53.5, 30, 'South Africa', 'New Zealand', 'James Neesham'),
(3613, '1', 17.875, 37.3333, 0, 'Pakistan', 'UAE', 'James Neesham'),
(3614, '2', 16, 17.75, 1, 'Pakistan', 'UAE', 'James Neesham'),
(3615, '14*', 14.6, 15.75, 0, 'Zimbabwe', 'Zimbabwe', 'James Neesham'),
(3616, '37*', 16, 10.75, 0, 'Zimbabwe', 'Zimbabwe', 'James Neesham'),
(3617, '41', 19.7, 21.3333, 6, 'South Africa', 'South Africa', 'James Neesham'),
(3618, '10', 21.6364, 31.6667, 0, 'India', 'India', 'James Neesham'),
(3619, '57', 20.6667, 34.6667, 10, 'India', 'India', 'James Neesham'),
(3620, '6', 23.4615, 53, 33.5, 'India', 'India', 'James Neesham'),
(3621, '3', 22.2143, 37.75, 24.3333, 'India', 'India', 'James Neesham'),
(3622, '34', 20.9333, 23.4, 0, 'Australia', 'Australia', 'James Neesham'),
(3623, '74', 21.75, 22, 34, 'Australia', 'Australia', 'James Neesham'),
(3624, '12', 24.8235, 34.8, 23.3333, 'Bangladesh', 'New Zealand', 'James Neesham'),
(3625, '28', 24.1111, 25.8, 20.5, 'Bangladesh', 'New Zealand', 'James Neesham'),
(3626, '28*', 24.3158, 30.2, 22, 'Bangladesh', 'New Zealand', 'James Neesham'),
(3627, '48', 25.7895, 44, 27.6, 'Australia', 'New Zealand', 'James Neesham'),
(3628, '1', 26.9, 47.5, 31, 'Australia', 'New Zealand', 'James Neesham'),
(3629, '29', 25.6667, 29.25, 26.7143, 'South Africa', 'New Zealand', 'James Neesham'),
(3630, '71*', 25.8182, 33.5, 27, 'South Africa', 'New Zealand', 'James Neesham'),
(3631, '13', 29.0455, 59, 35.875, 'South Africa', 'New Zealand', 'James Neesham'),
(3632, '24', 28.3478, 40.5, 33.3333, 'South Africa', 'New Zealand', 'James Neesham'),
(3633, '30', 28.1667, 34.5, 0, 'Ireland', 'Ireland', 'James Neesham'),
(3634, '52', 28.24, 41.75, 30, 'Bangladesh', 'Ireland', 'James Neesham'),
(3635, '6', 29.1539, 47.5, 41, 'Bangladesh', 'Ireland', 'James Neesham'),
(3636, '6', 28.2963, 25, 0, 'Australia', 'England', 'James Neesham'),
(3637, '18', 27.5, 23.6, 6, 'England', 'England', 'James Neesham'),
(3638, '23', 27.1724, 22.4, 12, 'Bangladesh', 'England', 'James Neesham'),
(3639, '47*', 27.0333, 21, 32.4, 'Sri Lanka', 'New Zealand', 'James Neesham'),
(3640, '64', 28.6, 25, 37.1, 'Sri Lanka', 'New Zealand', 'James Neesham'),
(3641, '12*', 29.7419, 39.5, 39.5455, 'Sri Lanka', 'New Zealand', 'James Neesham'),
(3642, '44', 30.129, 54.6667, 40.6364, 'India', 'New Zealand', 'James Neesham'),
(3643, '37', 30.5625, 63.3333, 40.9167, 'Bangladesh', 'New Zealand', 'James Neesham'),
(3644, '9', 0, 0, 0, 'South Africa', 'South Africa', 'Colin Munro'),
(3645, '57', 9, 9, 9, 'South Africa', 'South Africa', 'Colin Munro'),
(3646, '0', 33, 33, 0, 'England', 'England', 'Colin Munro'),
(3647, '85', 22, 22, 0, 'Bangladesh', 'Bangladesh', 'Colin Munro'),
(3648, '15', 37.75, 37.75, 0, 'Sri Lanka', 'Sri Lanka', 'Colin Munro'),
(3649, '1', 33.2, 33.2, 15, 'Sri Lanka', 'Sri Lanka', 'Colin Munro'),
(3650, '9', 27.8333, 31.6, 0, 'Zimbabwe', 'Zimbabwe', 'Colin Munro'),
(3651, '33', 25.1429, 22, 33, 'South Africa', 'South Africa', 'Colin Munro'),
(3652, '35', 26.125, 28.6, 33, 'South Africa', 'South Africa', 'Colin Munro'),
(3653, '49', 27.1111, 18.6, 0, 'Australia', 'Australia', 'Colin Munro'),
(3654, '11', 29.3, 25.4, 49, 'Australia', 'Australia', 'Colin Munro'),
(3655, '20', 27.6364, 27.4, 30, 'Australia', 'Australia', 'Colin Munro'),
(3656, '87', 27, 29.6, 0, 'Bangladesh', 'New Zealand', 'Colin Munro'),
(3657, '3', 31.6154, 40.4, 87, 'Bangladesh', 'New Zealand', 'Colin Munro'),
(3658, '2', 29.5714, 34, 45, 'Australia', 'New Zealand', 'Colin Munro'),
(3659, '3', 27.7333, 24.6, 30.6667, 'Australia', 'New Zealand', 'Colin Munro'),
(3660, '0', 26.1875, 23, 0, 'Ireland', 'Ireland', 'Colin Munro'),
(3661, '16*', 24.6471, 19, 0, 'Bangladesh', 'Ireland', 'Colin Munro'),
(3662, '44', 25.5882, 6, 16, 'Ireland', 'Ireland', 'Colin Munro'),
(3663, '1', 26.6111, 16.25, 30, 'Bangladesh', 'Ireland', 'Colin Munro'),
(3664, '28', 25.2632, 16, 0, 'India', 'India', 'Colin Munro'),
(3665, '10', 25.4, 22.25, 28, 'India', 'India', 'Colin Munro'),
(3666, '75', 24.6667, 24.75, 19, 'India', 'India', 'Colin Munro'),
(3667, '49', 26.9545, 31.6, 23.75, 'West Indies', 'New Zealand', 'Colin Munro'),
(3668, '30', 27.913, 32.6, 28.8, 'West Indies', 'New Zealand', 'Colin Munro'),
(3669, '21', 28, 38.4, 29, 'West Indies', 'New Zealand', 'Colin Munro'),
(3670, '58', 27.72, 37, 27.8571, 'Pakistan', 'New Zealand', 'Colin Munro'),
(3671, '0', 28.8846, 46.6, 31.625, 'Pakistan', 'New Zealand', 'Colin Munro'),
(3672, '8', 27.8148, 31.6, 28.1111, 'Pakistan', 'New Zealand', 'Colin Munro'),
(3673, '56', 27.1071, 23.4, 26.1, 'Pakistan', 'New Zealand', 'Colin Munro'),
(3674, '34', 28.1035, 28.6, 28.8182, 'Pakistan', 'New Zealand', 'Colin Munro'),
(3675, '6', 28.3, 31.2, 29.25, 'England', 'New Zealand', 'Colin Munro'),
(3676, '1', 27.5806, 20.8, 27.4615, 'England', 'New Zealand', 'Colin Munro'),
(3677, '49', 26.75, 21, 25.5714, 'England', 'New Zealand', 'Colin Munro'),
(3678, '0', 27.4242, 29.2, 27.1333, 'England', 'New Zealand', 'Colin Munro'),
(3679, '0', 26.6176, 18, 25.4375, 'England', 'New Zealand', 'Colin Munro'),
(3680, '29', 25.8571, 11.2, 0, 'Pakistan', 'UAE', 'Colin Munro'),
(3681, '13', 25.9444, 15.8, 29, 'Pakistan', 'UAE', 'Colin Munro'),
(3682, '0', 25.5946, 18.2, 21, 'Pakistan', 'UAE', 'Colin Munro'),
(3683, '13', 24.921, 8.4, 23.9412, 'Sri Lanka', 'New Zealand', 'Colin Munro'),
(3684, '87', 24.6154, 11, 23.3333, 'Sri Lanka', 'New Zealand', 'Colin Munro'),
(3685, '21', 26.175, 28.4, 26.6842, 'Sri Lanka', 'New Zealand', 'Colin Munro'),
(3686, '8', 26.0488, 26.8, 26.4, 'India', 'New Zealand', 'Colin Munro'),
(3687, '31', 25.619, 25.8, 25.5238, 'India', 'New Zealand', 'Colin Munro'),
(3688, '7', 25.7442, 32, 25.7727, 'India', 'New Zealand', 'Colin Munro'),
(3689, '24', 25.3182, 30.8, 24.9565, 'India', 'New Zealand', 'Colin Munro'),
(3690, '8', 25.2889, 18.2, 24.9167, 'Bangladesh', 'New Zealand', 'Colin Munro'),
(3691, '1', 0, 0, 0, 'Pakistan', 'UAE', 'Matt Henry'),
(3692, '20*', 1, 1, 0, 'Sri Lanka', 'New Zealand', 'Matt Henry'),
(3693, '0', 21, 21, 0, 'Australia', 'Australia', 'Matt Henry'),
(3694, '0', 10.5, 10.5, 0, 'England', 'England', 'Matt Henry'),
(3695, '12', 7, 7, 0, 'England', 'England', 'Matt Henry'),
(3696, '48*', 8.25, 8.25, 0, 'Pakistan', 'New Zealand', 'Matt Henry'),
(3697, '5*', 20.25, 26.6667, 0, 'Australia', 'New Zealand', 'Matt Henry'),
(3698, '0', 21.5, 21.6667, 0, 'Australia', 'New Zealand', 'Matt Henry'),
(3699, '0*', 17.2, 21.6667, 73, 'Australia', 'New Zealand', 'Matt Henry'),
(3700, '6', 17.2, 32.5, 0, 'India', 'India', 'Matt Henry'),
(3701, '39*', 15.3333, 29.5, 6, 'India', 'India', 'Matt Henry'),
(3702, '27', 21.8333, 25, 0, 'Australia', 'Australia', 'Matt Henry'),
(3703, '7', 22.5714, 24, 13.5, 'Australia', 'Australia', 'Matt Henry'),
(3704, '5', 20.625, 26.3333, 0, 'Bangladesh', 'Ireland', 'Matt Henry'),
(3705, '6', 18.8889, 21, 73, 'Sri Lanka', 'New Zealand', 'Matt Henry'),
(3706, '17*', 17.6, 21, 39.5, 'India', 'New Zealand', 'Matt Henry'),
(3707, '122*', 0, 0, 0, 'West Indies', 'New Zealand', 'Martin Guptill'),
(3708, '43', 0, 0, 0, 'West Indies', 'New Zealand', 'Martin Guptill'),
(3709, '13', 165, 165, 0, 'Australia', 'Australia', 'Martin Guptill'),
(3710, '8', 89, 89, 13, 'Australia', 'Australia', 'Martin Guptill'),
(3711, '6', 62, 62, 10.5, 'Australia', 'Australia', 'Martin Guptill'),
(3712, '45', 48, 48, 9, 'Australia', 'Australia', 'Martin Guptill'),
(3713, '64*', 47.4, 23, 18, 'Australia', 'Australia', 'Martin Guptill'),
(3714, '64', 60.2, 34, 165, 'India', 'New Zealand', 'Martin Guptill'),
(3715, '1', 60.8333, 46.75, 114.5, 'India', 'New Zealand', 'Martin Guptill'),
(3716, '25', 52.2857, 45, 76.6667, 'India', 'New Zealand', 'Martin Guptill'),
(3717, '57*', 48.875, 49.75, 63.75, 'India', 'New Zealand', 'Martin Guptill'),
(3718, '3', 56, 70.3333, 0, 'Sri Lanka', 'Sri Lanka', 'Martin Guptill'),
(3719, '22', 50.1111, 37.5, 3, 'India', 'Sri Lanka', 'Martin Guptill'),
(3720, '21', 47.3, 27, 0, 'South Africa', 'South Africa', 'Martin Guptill'),
(3721, '66', 44.9091, 32, 21, 'Sri Lanka', 'South Africa', 'Martin Guptill'),
(3722, '53', 46.6667, 42.25, 43.5, 'England', 'South Africa', 'Martin Guptill'),
(3723, '11', 47.1539, 33, 46.6667, 'Pakistan', 'South Africa', 'Martin Guptill'),
(3724, '40', 44.5714, 34.6, 37.75, 'Australia', 'South Africa', 'Martin Guptill'),
(3725, '4', 44.2667, 38.2, 0, 'Pakistan', 'UAE', 'Martin Guptill'),
(3726, '62', 41.75, 34.8, 4, 'Pakistan', 'UAE', 'Martin Guptill'),
(3727, '8', 42.9412, 34, 33, 'Pakistan', 'UAE', 'Martin Guptill'),
(3728, '2', 41, 25, 78, 'Bangladesh', 'New Zealand', 'Martin Guptill'),
(3729, '32', 38.9474, 23.2, 62.8, 'Bangladesh', 'New Zealand', 'Martin Guptill'),
(3730, '91', 38.6, 21.6, 57.6667, 'Bangladesh', 'New Zealand', 'Martin Guptill'),
(3731, '9', 41.0952, 39, 62.4286, 'Australia', 'New Zealand', 'Martin Guptill'),
(3732, '18', 39.6364, 28.4, 55.75, 'Australia', 'New Zealand', 'Martin Guptill'),
(3733, '21', 38.6956, 30.4, 51.5556, 'Australia', 'New Zealand', 'Martin Guptill'),
(3734, '30', 37.9583, 34.2, 48.5, 'Australia', 'New Zealand', 'Martin Guptill'),
(3735, '7', 37.64, 33.8, 46.8182, 'Australia', 'New Zealand', 'Martin Guptill'),
(3736, '11', 36.4615, 17, 12.5, 'India', 'Sri Lanka', 'Martin Guptill'),
(3737, '0', 35.5185, 17.4, 12, 'Sri Lanka', 'Sri Lanka', 'Martin Guptill'),
(3738, '0', 34.25, 13.8, 9, 'India', 'Sri Lanka', 'Martin Guptill'),
(3739, '30', 33.069, 9.6, 0, 'India', 'India', 'Martin Guptill'),
(3740, '70', 32.9667, 9.6, 30, 'India', 'India', 'Martin Guptill'),
(3741, '12', 34.1613, 22.2, 50, 'India', 'India', 'Martin Guptill'),
(3742, '30', 33.4688, 22.4, 37.3333, 'India', 'India', 'Martin Guptill'),
(3743, '0', 33.3636, 28.4, 35.5, 'India', 'India', 'Martin Guptill'),
(3744, '40*', 32.3824, 28.4, 43.5, 'Pakistan', 'New Zealand', 'Martin Guptill'),
(3745, '39', 33.5588, 38, 46.8333, 'Pakistan', 'New Zealand', 'Martin Guptill'),
(3746, '21', 33.7143, 30.25, 46.2308, 'Pakistan', 'New Zealand', 'Martin Guptill'),
(3747, '65', 33.3611, 32.5, 44.4286, 'Pakistan', 'New Zealand', 'Martin Guptill'),
(3748, '44', 34.2162, 41.25, 45.8, 'Pakistan', 'New Zealand', 'Martin Guptill'),
(3749, '39*', 34.4737, 52.25, 28.4, 'Kenya', 'India', 'Martin Guptill'),
(3750, '10', 35.5, 52, 36.2, 'Australia', 'India', 'Martin Guptill'),
(3751, '86*', 34.8461, 44.75, 31.8333, 'Zimbabwe', 'India', 'Martin Guptill'),
(3752, '57', 37.0513, 81.3333, 7.2, 'Pakistan', 'Sri Lanka', 'Martin Guptill'),
(3753, '17', 37.55, 78.6667, 46.1667, 'Canada', 'India', 'Martin Guptill'),
(3754, '13', 37.0488, 69.6667, 42, 'Sri Lanka', 'India', 'Martin Guptill'),
(3755, '1', 36.4762, 45.75, 0, 'South Africa', 'Bangladesh', 'Martin Guptill'),
(3756, '39', 35.6512, 43.5, 15.5, 'Sri Lanka', 'Sri Lanka', 'Martin Guptill'),
(3757, '74', 35.7273, 25.4, 0, 'Zimbabwe', 'Zimbabwe', 'Martin Guptill'),
(3758, '105', 36.5778, 28.8, 74, 'Zimbabwe', 'Zimbabwe', 'Martin Guptill'),
(3759, '70', 38.0652, 46.4, 45.6875, 'Zimbabwe', 'New Zealand', 'Martin Guptill'),
(3760, '77', 38.7447, 57.8, 47.1176, 'Zimbabwe', 'New Zealand', 'Martin Guptill'),
(3761, '85', 39.5417, 73, 48.7778, 'Zimbabwe', 'New Zealand', 'Martin Guptill'),
(3762, '7', 40.4694, 82.2, 50.6842, 'South Africa', 'New Zealand', 'Martin Guptill'),
(3763, '58', 39.8, 68.8, 48.5, 'South Africa', 'New Zealand', 'Martin Guptill'),
(3764, '7', 40.1569, 59.4, 48.9524, 'South Africa', 'New Zealand', 'Martin Guptill'),
(3765, '1', 39.5192, 46.8, 0, 'West Indies', 'West Indies', 'Martin Guptill'),
(3766, '51', 38.7924, 31.6, 1, 'West Indies', 'West Indies', 'Martin Guptill'),
(3767, '11', 39.0185, 24.8, 26, 'West Indies', 'West Indies', 'Martin Guptill'),
(3768, '0', 38.5091, 25.6, 21, 'West Indies', 'West Indies', 'Martin Guptill'),
(3769, '33', 37.8214, 14, 15.75, 'West Indies', 'West Indies', 'Martin Guptill'),
(3770, '0', 37.7368, 19.2, 38.2, 'South Africa', 'South Africa', 'Martin Guptill'),
(3771, '0', 37.0862, 19, 31.8333, 'South Africa', 'South Africa', 'Martin Guptill'),
(3772, '5', 36.4576, 8.8, 27.2857, 'South Africa', 'South Africa', 'Martin Guptill'),
(3773, '27*', 35.9333, 7.6, 47.0455, 'England', 'New Zealand', 'Martin Guptill'),
(3774, '103*', 36.3833, 16.25, 0, 'England', 'England', 'Martin Guptill'),
(3775, '189*', 38.1, 45, 0, 'England', 'England', 'Martin Guptill'),
(3776, '38', 41.25, 162, 0, 'England', 'England', 'Martin Guptill'),
(3777, '25', 41.1967, 181, 330, 'Sri Lanka', 'England', 'Martin Guptill'),
(3778, '8', 40.9355, 191, 177.5, 'Australia', 'England', 'Martin Guptill'),
(3779, '9', 40.4127, 121, 121, 'England', 'England', 'Martin Guptill'),
(3780, '2', 39.9219, 67.25, 48.2727, 'West Indies', 'New Zealand', 'Martin Guptill'),
(3781, '1', 39.3385, 16.4, 46.2609, 'West Indies', 'New Zealand', 'Martin Guptill'),
(3782, '81', 38.7576, 9, 44.375, 'West Indies', 'New Zealand', 'Martin Guptill'),
(3783, '6', 39.3881, 20.2, 45.84, 'West Indies', 'New Zealand', 'Martin Guptill'),
(3784, '8', 38.8971, 19.8, 44.3077, 'India', 'New Zealand', 'Martin Guptill'),
(3785, '44', 38.4493, 19.6, 42.963, 'India', 'New Zealand', 'Martin Guptill'),
(3786, '111', 38.5286, 28, 43, 'India', 'New Zealand', 'Martin Guptill'),
(3787, '35', 39.5493, 50, 45.3448, 'India', 'New Zealand', 'Martin Guptill'),
(3788, '16', 39.4861, 40.8, 45, 'India', 'New Zealand', 'Martin Guptill'),
(3789, '5', 39.1644, 42.8, 44.0645, 'South Africa', 'New Zealand', 'Martin Guptill'),
(3790, '11', 38.7027, 42.2, 42.8438, 'South Africa', 'New Zealand', 'Martin Guptill'),
(3791, '12', 38.3333, 35.6, 24.6667, 'Pakistan', 'UAE', 'Martin Guptill'),
(3792, '58', 37.9868, 15.8, 21.5, 'Pakistan', 'UAE', 'Martin Guptill'),
(3793, '8', 38.2467, 20.4, 28.8, 'Pakistan', 'UAE', 'Martin Guptill'),
(3794, '0', 37.859, 18.8, 41.8788, 'Sri Lanka', 'New Zealand', 'Martin Guptill'),
(3795, '10', 37.3797, 17.8, 40.6471, 'Sri Lanka', 'New Zealand', 'Martin Guptill'),
(3796, '66*', 37.0375, 17.6, 39.7714, 'Sri Lanka', 'New Zealand', 'Martin Guptill'),
(3797, '20', 37.8625, 35.5, 41.6571, 'Sri Lanka', 'New Zealand', 'Martin Guptill'),
(3798, '0', 37.642, 26, 41.0556, 'Sri Lanka', 'New Zealand', 'Martin Guptill'),
(3799, '28', 37.1829, 24, 39.9459, 'Sri Lanka', 'New Zealand', 'Martin Guptill'),
(3800, '0', 37.0723, 31, 39.6316, 'Sri Lanka', 'New Zealand', 'Martin Guptill'),
(3801, '39', 36.631, 28.5, 38.6154, 'Pakistan', 'New Zealand', 'Martin Guptill'),
(3802, '76', 36.6588, 17.4, 38.625, 'Pakistan', 'New Zealand', 'Martin Guptill'),
(3803, '49', 37.1163, 28.6, 39.5366, 'Sri Lanka', 'New Zealand', 'Martin Guptill'),
(3804, '17', 37.2529, 38.4, 39.7619, 'Scotland', 'New Zealand', 'Martin Guptill'),
(3805, '22', 37.0227, 36.2, 39.2326, 'England', 'New Zealand', 'Martin Guptill'),
(3806, '11', 36.8539, 40.6, 38.8409, 'Australia', 'New Zealand', 'Martin Guptill'),
(3807, '57', 36.5667, 35, 38.2222, 'Afghanistan', 'New Zealand', 'Martin Guptill'),
(3808, '105', 36.7912, 31.2, 38.6304, 'Bangladesh', 'New Zealand', 'Martin Guptill'),
(3809, '237*', 37.5326, 42.4, 40.0425, 'West Indies', 'New Zealand', 'Martin Guptill'),
(3810, '34', 40.1087, 108, 45.0851, 'South Africa', 'New Zealand', 'Martin Guptill'),
(3811, '15', 40.043, 111, 34, 'Australia', 'Australia', 'Martin Guptill'),
(3812, '22', 39.7766, 112, 93, 'England', 'England', 'Martin Guptill'),
(3813, '50', 39.5895, 103.25, 78.8, 'England', 'England', 'Martin Guptill'),
(3814, '2', 39.6979, 89.5, 74, 'England', 'England', 'Martin Guptill'),
(3815, '53', 39.3093, 24.6, 63.7143, 'England', 'England', 'Martin Guptill'),
(3816, '67', 39.449, 28.4, 62.375, 'England', 'England', 'Martin Guptill'),
(3817, '11', 39.7273, 38.8, 89.5, 'Zimbabwe', 'Zimbabwe', 'Martin Guptill'),
(3818, '116*', 39.44, 36.6, 63.3333, 'Zimbabwe', 'Zimbabwe', 'Martin Guptill'),
(3819, '42', 40.6, 62.25, 102, 'Zimbabwe', 'Zimbabwe', 'Martin Guptill'),
(3820, '25', 40.6139, 72.25, 24.5, 'South Africa', 'South Africa', 'Martin Guptill'),
(3821, '103*', 40.4608, 65.25, 24.5556, 'South Africa', 'South Africa', 'Martin Guptill'),
(3822, '10', 41.4706, 99, 36, 'South Africa', 'South Africa', 'Martin Guptill'),
(3823, '79', 41.1651, 98.6667, 44.8542, 'Sri Lanka', 'New Zealand', 'Martin Guptill'),
(3824, '93*', 41.5289, 64.75, 45.551, 'Sri Lanka', 'New Zealand', 'Martin Guptill'),
(3825, '30', 42.4231, 103.333, 47.449, 'Sri Lanka', 'New Zealand', 'Martin Guptill'),
(3826, '27', 42.3048, 105, 47.1, 'Sri Lanka', 'New Zealand', 'Martin Guptill'),
(3827, '102', 42.1604, 59.75, 46.7059, 'Sri Lanka', 'New Zealand', 'Martin Guptill'),
(3828, '11', 42.7196, 82.75, 47.7692, 'Pakistan', 'New Zealand', 'Martin Guptill'),
(3829, '82', 42.4259, 65.75, 47.0755, 'Pakistan', 'New Zealand', 'Martin Guptill'),
(3830, '90', 42.789, 50.4, 47.7222, 'Australia', 'New Zealand', 'Martin Guptill'),
(3831, '31', 43.2182, 62.4, 48.4909, 'Australia', 'New Zealand', 'Martin Guptill'),
(3832, '59', 43.1081, 63.2, 48.1786, 'Australia', 'New Zealand', 'Martin Guptill'),
(3833, '12', 43.25, 54.6, 38.375, 'India', 'India', 'Martin Guptill'),
(3834, '0', 42.9734, 54.8, 35.4444, 'India', 'India', 'Martin Guptill'),
(3835, '27', 42.5965, 38.4, 31.9, 'India', 'India', 'Martin Guptill'),
(3836, '72', 42.4609, 25.8, 31.4545, 'India', 'India', 'Martin Guptill'),
(3837, '0', 42.7155, 34, 34.8333, 'India', 'India', 'Martin Guptill'),
(3838, '114', 42.3504, 22.2, 30.2, 'Australia', 'Australia', 'Martin Guptill'),
(3839, '45', 42.9576, 42.6, 44.1667, 'Australia', 'Australia', 'Martin Guptill'),
(3840, '34', 42.9748, 51.6, 44.2857, 'Australia', 'Australia', 'Martin Guptill'),
(3841, '15', 42.9, 53, 48.3684, 'Bangladesh', 'New Zealand', 'Martin Guptill'),
(3842, '0', 42.6694, 41.6, 47.7931, 'Bangladesh', 'New Zealand', 'Martin Guptill'),
(3843, '6*', 42.3197, 41.6, 46.9831, 'Bangladesh', 'New Zealand', 'Martin Guptill'),
(3844, '61', 42.3689, 25, 47.0848, 'Australia', 'New Zealand', 'Martin Guptill'),
(3845, '180*', 42.5203, 29, 47.3167, 'South Africa', 'New Zealand', 'Martin Guptill'),
(3846, '4', 43.9837, 87.3333, 50.3167, 'South Africa', 'New Zealand', 'Martin Guptill'),
(3847, '26', 43.6613, 83.6667, 62.8889, 'Australia', 'England', 'Martin Guptill'),
(3848, '27', 43.52, 92.3333, 59.2, 'England', 'England', 'Martin Guptill'),
(3849, '33', 43.3889, 74.5, 56.2727, 'Bangladesh', 'England', 'Martin Guptill'),
(3850, '32', 43.3071, 67.5, 32.1539, 'India', 'India', 'Martin Guptill'),
(3851, '11', 43.2188, 24.4, 32.1429, 'India', 'India', 'Martin Guptill'),
(3852, '10', 42.969, 25.8, 30.7333, 'India', 'India', 'Martin Guptill'),
(3853, '48', 42.7154, 22.6, 49.5574, 'Pakistan', 'New Zealand', 'Martin Guptill'),
(3854, '86*', 42.7557, 26.8, 49.5323, 'Pakistan', 'New Zealand', 'Martin Guptill'),
(3855, '45', 43.4122, 46.75, 50.9193, 'Pakistan', 'New Zealand', 'Martin Guptill'),
(3856, '31', 43.4242, 50, 50.8254, 'Pakistan', 'New Zealand', 'Martin Guptill'),
(3857, '100', 43.3308, 55, 50.5156, 'Pakistan', 'New Zealand', 'Martin Guptill'),
(3858, '13', 43.7537, 77.5, 51.2769, 'England', 'New Zealand', 'Martin Guptill'),
(3859, '50', 43.5259, 68.75, 50.697, 'England', 'New Zealand', 'Martin Guptill'),
(3860, '3', 43.5735, 47.8, 50.6866, 'England', 'New Zealand', 'Martin Guptill'),
(3861, '0', 43.2774, 39.4, 49.9853, 'England', 'New Zealand', 'Martin Guptill'),
(3862, '47', 42.9638, 33.2, 49.2609, 'England', 'New Zealand', 'Martin Guptill'),
(3863, '138', 42.9928, 22.6, 49.2286, 'Sri Lanka', 'New Zealand', 'Martin Guptill'),
(3864, '13', 43.6714, 47.6, 50.4789, 'Sri Lanka', 'New Zealand', 'Martin Guptill'),
(3865, '2', 43.4539, 40.2, 49.9583, 'Sri Lanka', 'New Zealand', 'Martin Guptill'),
(3866, '5', 43.162, 40, 49.3014, 'India', 'New Zealand', 'Martin Guptill'),
(3867, '15', 42.8951, 41, 48.7027, 'India', 'New Zealand', 'Martin Guptill'),
(3868, '13', 42.7014, 34.6, 48.2533, 'India', 'New Zealand', 'Martin Guptill'),
(3869, '14', 42.4966, 9.6, 47.7895, 'India', 'New Zealand', 'Martin Guptill'),
(3870, '117*', 42.3014, 9.8, 47.3507, 'Bangladesh', 'New Zealand', 'Martin Guptill'),
(3871, '118', 43.1027, 41, 48.8701, 'Bangladesh', 'New Zealand', 'Martin Guptill'),
(3872, '29', 43.6122, 69.25, 49.7564, 'Bangladesh', 'New Zealand', 'Martin Guptill'),
(3873, '0', 0, 0, 0, 'Australia', 'Australia', 'Lockie Ferguson'),
(3874, '4*', 0, 0, 0, 'Australia', 'Australia', 'Lockie Ferguson'),
(3875, '4', 4, 4, 0, 'Bangladesh', 'New Zealand', 'Lockie Ferguson'),
(3876, '3*', 4, 4, 4, 'Australia', 'New Zealand', 'Lockie Ferguson'),
(3877, '0', 5.5, 5.5, 7, 'Australia', 'New Zealand', 'Lockie Ferguson'),
(3878, '4', 3.66667, 3.66667, 3.5, 'South Africa', 'New Zealand', 'Lockie Ferguson'),
(3879, '6*', 3.75, 5, 3.66667, 'Pakistan', 'New Zealand', 'Lockie Ferguson'),
(3880, '19', 5.25, 5.66667, 5.66667, 'England', 'New Zealand', 'Lockie Ferguson'),
(3881, '3*', 8, 10.6667, 0, 'Pakistan', 'UAE', 'Lockie Ferguson'),
(3882, '1*', 8.6, 10.6667, 0, 'Pakistan', 'UAE', 'Lockie Ferguson'),
(3883, '0', 8.8, 16.5, 9, 'India', 'New Zealand', 'Lockie Ferguson'),
(3884, '12', 7.33333, 14.5, 7.2, 'India', 'New Zealand', 'Lockie Ferguson'),
(3885, '2*', 8, 11.6667, 8, 'India', 'New Zealand', 'Lockie Ferguson'),
(3886, '36', 0, 0, 0, 'South Africa', 'New Zealand', 'Colin de Grandhomme'),
(3887, '6', 36, 36, 0, 'Australia', 'Australia', 'Colin de Grandhomme'),
(3888, '12', 21, 21, 6, 'Australia', 'Australia', 'Colin de Grandhomme'),
(3889, '11', 18, 18, 9, 'Australia', 'Australia', 'Colin de Grandhomme'),
(3890, '34*', 16.25, 16.25, 36, 'South Africa', 'New Zealand', 'Colin de Grandhomme'),
(3891, '34*', 24.75, 24.75, 70, 'South Africa', 'New Zealand', 'Colin de Grandhomme'),
(3892, '32', 33.25, 32.3333, 104, 'South Africa', 'New Zealand', 'Colin de Grandhomme'),
(3893, '41', 33, 41, 0, 'India', 'India', 'Colin de Grandhomme'),
(3894, '8*', 34.3333, 50.6667, 41, 'India', 'India', 'Colin de Grandhomme'),
(3895, '74*', 35.6667, 74.5, 68, 'Pakistan', 'New Zealand', 'Colin de Grandhomme'),
(3896, '29*', 48, 94.5, 105, 'Pakistan', 'New Zealand', 'Colin de Grandhomme'),
(3897, '2', 52.8333, 92, 119.5, 'England', 'New Zealand', 'Colin de Grandhomme'),
(3898, '38', 45.5714, 77, 80.3333, 'England', 'New Zealand', 'Colin de Grandhomme'),
(3899, '3', 44.625, 75.5, 69.75, 'England', 'New Zealand', 'Colin de Grandhomme'),
(3900, '23', 40, 48.6667, 56.4, 'England', 'New Zealand', 'Colin de Grandhomme'),
(3901, '6', 38.3, 23.75, 50.8333, 'England', 'New Zealand', 'Colin de Grandhomme'),
(3902, '0', 35.3636, 14.4, 0, 'Pakistan', 'UAE', 'Colin de Grandhomme'),
(3903, '3', 32.4167, 14, 0, 'Pakistan', 'UAE', 'Colin de Grandhomme'),
(3904, '3', 30.1539, 7, 44.4286, 'India', 'New Zealand', 'Colin de Grandhomme'),
(3905, '11', 28.2143, 7, 39.25, 'India', 'New Zealand', 'Colin de Grandhomme'),
(3906, '37*', 27.0667, 4.6, 36.1111, 'Bangladesh', 'New Zealand', 'Colin de Grandhomme'),
(3907, '1*', 0, 0, 0, 'West Indies', 'West Indies', 'Trent Boult'),
(3908, '1*', 0, 0, 0, 'West Indies', 'West Indies', 'Trent Boult'),
(3909, '5', 0, 0, 0, 'West Indies', 'West Indies', 'Trent Boult'),
(3910, '1', 7, 7, 0, 'England', 'New Zealand', 'Trent Boult'),
(3911, '21*', 4, 4, 1, 'South Africa', 'New Zealand', 'Trent Boult'),
(3912, '10', 14.5, 14.5, 22, 'South Africa', 'New Zealand', 'Trent Boult'),
(3913, '13', 13, 12.6667, 16, 'Sri Lanka', 'New Zealand', 'Trent Boult'),
(3914, '0*', 13, 12.5, 15, 'Australia', 'New Zealand', 'Trent Boult'),
(3915, '0*', 13, 15, 0, 'Australia', 'Australia', 'Trent Boult'),
(3916, '0*', 13, 22, 0, 'England', 'England', 'Trent Boult'),
(3917, '4*', 13, 11.5, 15, 'Pakistan', 'New Zealand', 'Trent Boult'),
(3918, '2*', 14, 17, 16.3333, 'Australia', 'New Zealand', 'Trent Boult'),
(3919, '5*', 14.5, 0, 0, 'India', 'India', 'Trent Boult'),
(3920, '1', 15.75, 0, 0, 'India', 'India', 'Trent Boult'),
(3921, '1*', 12.8, 12, 6, 'India', 'India', 'Trent Boult'),
(3922, '1*', 13, 13, 0, 'Australia', 'Australia', 'Trent Boult'),
(3923, '2*', 13.2, 10, 0, 'Australia', 'Australia', 'Trent Boult'),
(3924, '1', 13.6, 10, 0, 'Australia', 'Australia', 'Trent Boult'),
(3925, '12', 11.5, 3, 17, 'Bangladesh', 'New Zealand', 'Trent Boult'),
(3926, '16*', 11.5714, 8.5, 15.75, 'Australia', 'New Zealand', 'Trent Boult'),
(3927, '1*', 13.8571, 16, 19.75, 'Australia', 'New Zealand', 'Trent Boult'),
(3928, '4', 14, 16, 20, 'South Africa', 'New Zealand', 'Trent Boult'),
(3929, '0*', 12.75, 11.3333, 16.8, 'South Africa', 'New Zealand', 'Trent Boult'),
(3930, '0', 12.75, 16.5, 0, 'Australia', 'England', 'Trent Boult'),
(3931, '0*', 11.3333, 10.5, 0, 'England', 'England', 'Trent Boult'),
(3932, '2*', 11.3333, 2.5, 7, 'India', 'India', 'Trent Boult'),
(3933, '13', 11.5556, 3, 16.8, 'Pakistan', 'New Zealand', 'Trent Boult'),
(3934, '2', 11.7, 7.5, 16.1667, 'England', 'New Zealand', 'Trent Boult'),
(3935, '2*', 10.8182, 5.66667, 14.1429, 'England', 'New Zealand', 'Trent Boult'),
(3936, '8*', 11, 9.5, 0, 'Pakistan', 'UAE', 'Trent Boult'),
(3937, '1', 11.7273, 13.5, 0, 'Pakistan', 'UAE', 'Trent Boult'),
(3938, '1', 10.8333, 8.66667, 14.4286, 'India', 'New Zealand', 'Trent Boult'),
(3939, '10*', 10.0769, 4.66667, 12.75, 'India', 'New Zealand', 'Trent Boult'),
(3940, '2', 10.8462, 11, 14, 'India', 'New Zealand', 'Trent Boult'),
(3941, '1', 10.2143, 7.33333, 12.6667, 'India', 'New Zealand', 'Trent Boult'),
(3942, '6', 0, 0, 0, 'England', 'England', 'Tim Southee'),
(3943, '0', 6, 6, 6, 'England', 'England', 'Tim Southee'),
(3944, '6', 3, 3, 3, 'England', 'England', 'Tim Southee'),
(3945, '19*', 4, 4, 0, 'Bangladesh', 'Bangladesh', 'Tim Southee'),
(3946, '0', 10.3333, 10.3333, 0, 'Bangladesh', 'Bangladesh', 'Tim Southee'),
(3947, '6*', 7.75, 7.75, 0, 'West Indies', 'New Zealand', 'Tim Southee'),
(3948, '3', 9.25, 10.3333, 0, 'Australia', 'Australia', 'Tim Southee'),
(3949, '17', 8, 11.3333, 3, 'Australia', 'Australia', 'Tim Southee'),
(3950, '7*', 9.5, 15, 10, 'Australia', 'Australia', 'Tim Southee'),
(3951, '32', 10.6667, 11, 0, 'India', 'New Zealand', 'Tim Southee'),
(3952, '1', 13.7143, 21.6667, 0, 'Pakistan', 'UAE', 'Tim Southee'),
(3953, '4', 12.125, 15, 1, 'Pakistan', 'UAE', 'Tim Southee'),
(3954, '0', 11.2222, 15.25, 38, 'Bangladesh', 'New Zealand', 'Tim Southee'),
(3955, '2', 10.1, 11, 19, 'Australia', 'New Zealand', 'Tim Southee'),
(3956, '4*', 9.36364, 7.8, 13.3333, 'Australia', 'New Zealand', 'Tim Southee'),
(3957, '1', 9.72727, 2.75, 14.6667, 'Australia', 'New Zealand', 'Tim Southee'),
(3958, '1*', 9, 2.75, 11.25, 'Australia', 'New Zealand', 'Tim Southee'),
(3959, '13', 9.08333, 2.66667, 0, 'Sri Lanka', 'Sri Lanka', 'Tim Southee'),
(3960, '10', 9.38461, 7, 13, 'India', 'Sri Lanka', 'Tim Southee'),
(3961, '1*', 9.42857, 9.66667, 19, 'Bangladesh', 'Bangladesh', 'Tim Southee'),
(3962, '0', 9.5, 8.66667, 20, 'Bangladesh', 'Bangladesh', 'Tim Southee'),
(3963, '2*', 8.86667, 8.33333, 0, 'India', 'India', 'Tim Southee'),
(3964, '0', 9, 8.66667, 0, 'India', 'India', 'Tim Southee'),
(3965, '13*', 8.4375, 4.33333, 11.5, 'Pakistan', 'New Zealand', 'Tim Southee'),
(3966, '6', 9.25, 8, 2, 'Australia', 'India', 'Tim Southee'),
(3967, '8', 9.05882, 7, 4, 'Sri Lanka', 'India', 'Tim Southee'),
(3968, '0', 9, 9.66667, 11.5, 'Sri Lanka', 'Sri Lanka', 'Tim Southee'),
(3969, '3', 8.52632, 6.75, 14.75, 'Zimbabwe', 'New Zealand', 'Tim Southee'),
(3970, '4*', 8.25, 7.5, 12.4, 'South Africa', 'New Zealand', 'Tim Southee'),
(3971, '28', 8.45, 5.25, 13.2, 'South Africa', 'New Zealand', 'Tim Southee'),
(3972, '9*', 9.38095, 10.75, 0, 'West Indies', 'West Indies', 'Tim Southee'),
(3973, '2', 9.80952, 14.6667, 0, 'West Indies', 'West Indies', 'Tim Southee'),
(3974, '17*', 9.45455, 15.3333, 11, 'West Indies', 'West Indies', 'Tim Southee'),
(3975, '3', 10.2273, 30, 28, 'West Indies', 'West Indies', 'Tim Southee'),
(3976, '4*', 9.91304, 19.6667, 15.5, 'West Indies', 'West Indies', 'Tim Southee'),
(3977, '7*', 10.087, 17.5, 7.66667, 'Sri Lanka', 'Sri Lanka', 'Tim Southee'),
(3978, '2', 10.3913, 16.5, 15.6667, 'England', 'New Zealand', 'Tim Southee'),
(3979, '5*', 10.0417, 16.5, 13.7143, 'England', 'New Zealand', 'Tim Southee'),
(3980, '15', 10.25, 10.5, 4, 'England', 'England', 'Tim Southee'),
(3981, '13*', 10.44, 16.5, 6.75, 'Sri Lanka', 'England', 'Tim Southee'),
(3982, '0', 10.96, 21, 10, 'Bangladesh', 'Bangladesh', 'Tim Southee'),
(3983, '0', 10.5385, 11.6667, 6.66667, 'Bangladesh', 'Bangladesh', 'Tim Southee'),
(3984, '9', 10.1482, 11, 14.4286, 'West Indies', 'New Zealand', 'Tim Southee'),
(3985, '3*', 10.1071, 9.25, 13.75, 'India', 'New Zealand', 'Tim Southee'),
(3986, '27', 10.2143, 8.33333, 14.125, 'India', 'New Zealand', 'Tim Southee'),
(3987, '5', 10.7931, 9.75, 15.5556, 'South Africa', 'New Zealand', 'Tim Southee'),
(3988, '1', 10.6, 11, 14.5, 'Sri Lanka', 'New Zealand', 'Tim Southee'),
(3989, '0', 10.2903, 11.25, 13.2727, 'Australia', 'New Zealand', 'Tim Southee'),
(3990, '12*', 9.96875, 9, 12.1667, 'Bangladesh', 'New Zealand', 'Tim Southee'),
(3991, '11', 10.3438, 11.25, 13.5, 'Australia', 'Australia', 'Tim Southee'),
(3992, '5*', 10.3636, 7.25, 10, 'England', 'England', 'Tim Southee'),
(3993, '1', 10.5152, 9.66667, 11.25, 'England', 'England', 'Tim Southee'),
(3994, '18', 10.2353, 9.66667, 9.2, 'England', 'England', 'Tim Southee'),
(3995, '18*', 10.4571, 15.6667, 13.1667, 'Sri Lanka', 'New Zealand', 'Tim Southee'),
(3996, '55', 10.9714, 17.6667, 5.33333, 'India', 'India', 'Tim Southee'),
(3997, '0', 12.1944, 32.3333, 17.75, 'India', 'India', 'Tim Southee'),
(3998, '13', 11.8649, 23, 14.2, 'India', 'India', 'Tim Southee'),
(3999, '9*', 11.8947, 26, 14, 'India', 'India', 'Tim Southee'),
(4000, '0', 12.1316, 31.6667, 15.5, 'India', 'India', 'Tim Southee'),
(4001, '2', 11.8205, 19.25, 12.6667, 'Australia', 'Australia', 'Tim Southee'),
(4002, '4', 11.575, 6, 10, 'Australia', 'Australia', 'Tim Southee'),
(4003, '7*', 11.3902, 7, 14.6667, 'Bangladesh', 'New Zealand', 'Tim Southee'),
(4004, '3', 11.561, 7.33333, 15.25, 'Bangladesh', 'New Zealand', 'Tim Southee'),
(4005, '0', 11.3571, 4, 14.3077, 'Australia', 'New Zealand', 'Tim Southee'),
(4006, '10', 11.093, 4, 13.2857, 'Australia', 'New Zealand', 'Tim Southee'),
(4007, '24*', 11.0682, 6, 13.0667, 'South Africa', 'New Zealand', 'Tim Southee'),
(4008, '5', 11.6136, 14.6667, 14.6667, 'South Africa', 'New Zealand', 'Tim Southee'),
(4009, '6', 11.4667, 10.5, 14.0625, 'South Africa', 'New Zealand', 'Tim Southee'),
(4010, '0*', 11.3478, 11.25, 10.6667, 'Australia', 'England', 'Tim Southee'),
(4011, '2', 11.3478, 15, 10.6667, 'England', 'England', 'Tim Southee'),
(4012, '10*', 11.1489, 12.3333, 9.42857, 'Bangladesh', 'England', 'Tim Southee'),
(4013, '25*', 11.3617, 7.66667, 13.2857, 'India', 'India', 'Tim Southee'),
(4014, '4*', 11.8936, 21.5, 16.8571, 'India', 'India', 'Tim Southee'),
(4015, '12*', 11.9787, 41, 13.5882, 'Pakistan', 'New Zealand', 'Tim Southee'),
(4016, '6', 12.234, 53, 14.2941, 'Pakistan', 'New Zealand', 'Tim Southee'),
(4017, '14*', 12.1042, 57, 13.8333, 'Pakistan', 'New Zealand', 'Tim Southee'),
(4018, '8*', 12.3958, 61, 14.6111, 'England', 'New Zealand', 'Tim Southee'),
(4019, '6', 12.5625, 44, 15.0556, 'England', 'New Zealand', 'Tim Southee'),
(4020, '7', 12.4286, 23, 14.5789, 'England', 'New Zealand', 'Tim Southee'),
(4021, '10', 12.32, 13.6667, 14.2, 'England', 'New Zealand', 'Tim Southee'),
(4022, '20', 12.2745, 15, 2.5, 'Pakistan', 'UAE', 'Tim Southee'),
(4023, '13', 12.4231, 12.75, 8.33333, 'Pakistan', 'UAE', 'Tim Southee'),
(4024, '1*', 12.434, 11.2, 14, 'Sri Lanka', 'New Zealand', 'Tim Southee'),
(4025, '9*', 12.4528, 12.75, 14.0476, 'India', 'New Zealand', 'Tim Southee'),
(4026, '24', 0, 0, 0, 'Zimbabwe', 'New Zealand', 'Tom Latham '),
(4027, '48', 24, 24, 24, 'Zimbabwe', 'New Zealand', 'Tom Latham '),
(4028, '7*', 36, 36, 36, 'Zimbabwe', 'New Zealand', 'Tom Latham '),
(4029, '2', 39.5, 39.5, 0, 'West Indies', 'West Indies', 'Tom Latham '),
(4030, '12', 27, 27, 2, 'West Indies', 'West Indies', 'Tom Latham '),
(4031, '32', 23.25, 23.25, 7, 'West Indies', 'West Indies', 'Tom Latham '),
(4032, '11', 25, 25.25, 15.3333, 'West Indies', 'West Indies', 'Tom Latham '),
(4033, '2', 22.6667, 16, 0, 'Sri Lanka', 'Sri Lanka', 'Tom Latham '),
(4034, '0', 19.7143, 11.8, 0, 'Bangladesh', 'Bangladesh', 'Tom Latham '),
(4035, '43', 17.25, 11.4, 0, 'Bangladesh', 'Bangladesh', 'Tom Latham '),
(4036, '4*', 20.1111, 17.6, 2, 'Sri Lanka', 'Sri Lanka', 'Tom Latham '),
(4037, '86', 20.5556, 15, 6, 'Sri Lanka', 'Sri Lanka', 'Tom Latham '),
(4038, '9', 27.1, 33.75, 46, 'Sri Lanka', 'Sri Lanka', 'Tom Latham '),
(4039, '29', 25.4545, 35.5, 39.5, 'South Africa', 'New Zealand', 'Tom Latham '),
(4040, '16', 25.75, 42.75, 36, 'South Africa', 'New Zealand', 'Tom Latham '),
(4041, '13', 25, 36, 0, 'Pakistan', 'UAE', 'Tom Latham '),
(4042, '3', 24.1429, 30.6, 13, 'Pakistan', 'UAE', 'Tom Latham '),
(4043, '34', 22.7333, 14, 8, 'Pakistan', 'UAE', 'Tom Latham '),
(4044, '14*', 23.4375, 19, 16.6667, 'Pakistan', 'UAE', 'Tom Latham '),
(4045, '22*', 24.3125, 20, 21.3333, 'Pakistan', 'UAE', 'Tom Latham '),
(4046, '15', 25.6875, 28.6667, 31, 'Sri Lanka', 'New Zealand', 'Tom Latham '),
(4047, '5', 25.0588, 29.3333, 27.8, 'Sri Lanka', 'New Zealand', 'Tom Latham '),
(4048, '42', 23.9444, 30, 24, 'Sri Lanka', 'New Zealand', 'Tom Latham '),
(4049, '6', 24.8947, 32.6667, 26.5714, 'Sri Lanka', 'New Zealand', 'Tom Latham '),
(4050, '23', 23.95, 22.5, 24, 'Pakistan', 'New Zealand', 'Tom Latham '),
(4051, '14', 23.9048, 18.2, 0, 'Zimbabwe', 'Zimbabwe', 'Tom Latham '),
(4052, '110*', 23.4545, 18, 14, 'Zimbabwe', 'Zimbabwe', 'Tom Latham '),
(4053, '16', 28.4545, 48.75, 124, 'Zimbabwe', 'Zimbabwe', 'Tom Latham '),
(4054, '60', 27.913, 42.25, 0, 'South Africa', 'South Africa', 'Tom Latham '),
(4055, '64', 29.25, 55.75, 60, 'South Africa', 'South Africa', 'Tom Latham '),
(4056, '54', 30.64, 66, 62, 'South Africa', 'South Africa', 'Tom Latham '),
(4057, '18', 31.5385, 76, 23.8889, 'Sri Lanka', 'New Zealand', 'Tom Latham '),
(4058, '17*', 31.037, 42.4, 23.3, 'Sri Lanka', 'New Zealand', 'Tom Latham '),
(4059, '42', 31.6667, 53.25, 25, 'Sri Lanka', 'New Zealand', 'Tom Latham '),
(4060, '9', 32.0357, 48.75, 26.5455, 'Sri Lanka', 'New Zealand', 'Tom Latham '),
(4061, '0', 31.2414, 35, 25.0833, 'Sri Lanka', 'New Zealand', 'Tom Latham '),
(4062, '11', 30.2, 21.5, 23.1539, 'Pakistan', 'New Zealand', 'Tom Latham '),
(4063, '79*', 29.5806, 19.75, 0, 'India', 'India', 'Tom Latham '),
(4064, '46', 32.129, 35.25, 0, 'India', 'India', 'Tom Latham '),
(4065, '61', 32.5625, 36.25, 125, 'India', 'India', 'Tom Latham '),
(4066, '39', 33.4242, 49.25, 93, 'India', 'India', 'Tom Latham '),
(4067, '19', 33.5882, 59, 75, 'India', 'India', 'Tom Latham '),
(4068, '2', 33.1714, 61, 0, 'Australia', 'Australia', 'Tom Latham ');
INSERT INTO `list` (`id`, `runs`, `overall`, `fivem`, `cavg`, `opp`, `ground`, `player`) VALUES
(4069, '4', 32.3056, 33.4, 2, 'Australia', 'Australia', 'Tom Latham '),
(4070, '28', 31.5405, 25, 3, 'Australia', 'Australia', 'Tom Latham '),
(4071, '137', 31.4474, 18.4, 22.2857, 'Bangladesh', 'New Zealand', 'Tom Latham '),
(4072, '22', 34.1539, 38, 29.9333, 'Bangladesh', 'New Zealand', 'Tom Latham '),
(4073, '4', 33.85, 38.6, 29.4375, 'Bangladesh', 'New Zealand', 'Tom Latham '),
(4074, '7', 33.1219, 39, 27.9412, 'Australia', 'New Zealand', 'Tom Latham '),
(4075, '0', 32.5, 39.6, 26.7778, 'Australia', 'New Zealand', 'Tom Latham '),
(4076, '0', 31.7442, 34, 25.3684, 'South Africa', 'New Zealand', 'Tom Latham '),
(4077, '2', 31.0227, 6.6, 24.1, 'South Africa', 'New Zealand', 'Tom Latham '),
(4078, '0', 30.3778, 2.6, 23.0476, 'South Africa', 'New Zealand', 'Tom Latham '),
(4079, '15', 29.7174, 1.8, 0, 'Ireland', 'Ireland', 'Tom Latham '),
(4080, '54', 29.4042, 3.4, 15, 'Bangladesh', 'Ireland', 'Tom Latham '),
(4081, '104', 29.9167, 14.2, 34.5, 'Ireland', 'Ireland', 'Tom Latham '),
(4082, '84', 31.4286, 35, 57.6667, 'Bangladesh', 'Ireland', 'Tom Latham '),
(4083, '103*', 32.48, 51.4, 61, 'India', 'India', 'Tom Latham '),
(4084, '38', 34.54, 90, 86.75, 'India', 'India', 'Tom Latham '),
(4085, '65', 34.6078, 95.75, 77, 'India', 'India', 'Tom Latham '),
(4086, '17', 35.1923, 98.5, 22, 'West Indies', 'New Zealand', 'Tom Latham '),
(4087, '20', 34.8491, 76.75, 21.7826, 'West Indies', 'New Zealand', 'Tom Latham '),
(4088, '37', 34.5741, 60.75, 21.7083, 'West Indies', 'New Zealand', 'Tom Latham '),
(4089, '3', 34.6182, 35.4, 22.32, 'Pakistan', 'New Zealand', 'Tom Latham '),
(4090, '35', 34.0536, 28.4, 21.5769, 'Pakistan', 'New Zealand', 'Tom Latham '),
(4091, '8', 34.0702, 22.4, 22.0741, 'Pakistan', 'New Zealand', 'Tom Latham '),
(4092, '2', 33.6207, 20.6, 21.5714, 'Pakistan', 'New Zealand', 'Tom Latham '),
(4093, '79', 33.0848, 17, 20.8965, 'England', 'New Zealand', 'Tom Latham '),
(4094, '22', 33.85, 25.4, 22.8333, 'England', 'New Zealand', 'Tom Latham '),
(4095, '0', 33.6557, 29.2, 22.8064, 'England', 'New Zealand', 'Tom Latham '),
(4096, '71', 33.1129, 22.2, 22.0938, 'England', 'New Zealand', 'Tom Latham '),
(4097, '10', 33.7143, 34.8, 23.5758, 'England', 'New Zealand', 'Tom Latham '),
(4098, '68', 33.3438, 36.4, 28.6667, 'Pakistan', 'UAE', 'Tom Latham '),
(4099, '1', 33.8769, 34.2, 38.5, 'Pakistan', 'UAE', 'Tom Latham '),
(4100, '11', 33.3788, 30, 23.1765, 'India', 'New Zealand', 'Tom Latham '),
(4101, '34', 33.0448, 32.2, 22.8286, 'India', 'New Zealand', 'Tom Latham '),
(4102, '51', 33.0588, 24.8, 23.1389, 'India', 'New Zealand', 'Tom Latham '),
(4103, '37', 33.3188, 33, 23.8919, 'India', 'New Zealand', 'Tom Latham '),
(4104, '59', 33.3714, 26.8, 24.2368, 'Bangladesh', 'New Zealand', 'Tom Latham '),
(4105, '0', 0, 0, 0, 'India', 'Sri Lanka', 'Kane Williamson '),
(4106, '0', 0, 0, 0, 'Sri Lanka', 'Sri Lanka', 'Kane Williamson '),
(4107, '13', 0, 0, 0, 'India', 'Sri Lanka', 'Kane Williamson '),
(4108, '108', 4.33333, 4.33333, 0, 'Bangladesh', 'Bangladesh', 'Kane Williamson '),
(4109, '0', 30.25, 30.25, 108, 'Bangladesh', 'Bangladesh', 'Kane Williamson '),
(4110, '25', 24.2, 24.2, 0, 'India', 'India', 'Kane Williamson '),
(4111, '29', 24.3333, 29.2, 25, 'India', 'India', 'Kane Williamson '),
(4112, '21', 25, 35, 27, 'India', 'India', 'Kane Williamson '),
(4113, '42', 24.5, 36.6, 0, 'Pakistan', 'New Zealand', 'Kane Williamson '),
(4114, '15', 26.4444, 23.4, 42, 'Pakistan', 'New Zealand', 'Kane Williamson '),
(4115, '34*', 25.3, 26.4, 25, 'Canada', 'India', 'Kane Williamson '),
(4116, '5', 28.7, 35.25, 36.3333, 'Sri Lanka', 'India', 'Kane Williamson '),
(4117, '38*', 26.5455, 29.25, 54, 'South Africa', 'Bangladesh', 'Kane Williamson '),
(4118, '22', 30, 44.6667, 4.33333, 'Sri Lanka', 'Sri Lanka', 'Kane Williamson '),
(4119, '14*', 29.3333, 38, 0, 'Zimbabwe', 'Zimbabwe', 'Kane Williamson '),
(4120, '100*', 30.5, 56.5, 0, 'Zimbabwe', 'Zimbabwe', 'Kane Williamson '),
(4121, '35', 38.8333, 89.5, 28.5, 'Zimbabwe', 'New Zealand', 'Kane Williamson '),
(4122, '4', 38.5385, 104.5, 30.6667, 'Zimbabwe', 'New Zealand', 'Kane Williamson '),
(4123, '38', 36.0714, 58.3333, 24, 'Zimbabwe', 'New Zealand', 'Kane Williamson '),
(4124, '55', 36.2, 63.6667, 26.8, 'South Africa', 'New Zealand', 'Kane Williamson '),
(4125, '13', 37.375, 58, 31.5, 'South Africa', 'New Zealand', 'Kane Williamson '),
(4126, '22', 35.9412, 29, 28.8571, 'South Africa', 'New Zealand', 'Kane Williamson '),
(4127, '24', 35.1667, 26.4, 0, 'West Indies', 'West Indies', 'Kane Williamson '),
(4128, '58', 34.5789, 30.4, 24, 'West Indies', 'West Indies', 'Kane Williamson '),
(4129, '9', 35.75, 34.4, 41, 'West Indies', 'West Indies', 'Kane Williamson '),
(4130, '3', 34.4762, 25.2, 30.3333, 'West Indies', 'West Indies', 'Kane Williamson '),
(4131, '69', 33.0455, 23.2, 23.5, 'West Indies', 'West Indies', 'Kane Williamson '),
(4132, '5', 34.6087, 32.6, 8.75, 'Sri Lanka', 'Sri Lanka', 'Kane Williamson '),
(4133, '21', 33.375, 28.8, 8, 'Sri Lanka', 'Sri Lanka', 'Kane Williamson '),
(4134, '5', 32.88, 21.4, 0, 'South Africa', 'South Africa', 'Kane Williamson '),
(4135, '145*', 31.8077, 20.6, 5, 'South Africa', 'South Africa', 'Kane Williamson '),
(4136, '6', 37.3846, 61.25, 150, 'South Africa', 'South Africa', 'Kane Williamson '),
(4137, '74', 36.2222, 45.5, 28, 'England', 'New Zealand', 'Kane Williamson '),
(4138, '33', 37.5714, 62.75, 33.1111, 'England', 'New Zealand', 'Kane Williamson '),
(4139, '7', 37.4138, 65.75, 33.1, 'England', 'New Zealand', 'Kane Williamson '),
(4140, '0', 36.4, 66.25, 0, 'England', 'England', 'Kane Williamson '),
(4141, '55', 35.2258, 24, 0, 'England', 'England', 'Kane Williamson '),
(4142, '19', 35.8438, 33.8, 27.5, 'England', 'England', 'Kane Williamson '),
(4143, '16', 35.3333, 22.8, 24.6667, 'Sri Lanka', 'England', 'Kane Williamson '),
(4144, '18*', 34.7647, 19.4, 22.5, 'Australia', 'England', 'Kane Williamson '),
(4145, '67', 35.2941, 27, 27, 'England', 'England', 'Kane Williamson '),
(4146, '8', 36.2, 43.75, 30.7273, 'West Indies', 'New Zealand', 'Kane Williamson '),
(4147, '47', 35.4167, 32, 28.8333, 'West Indies', 'New Zealand', 'Kane Williamson '),
(4148, '16', 35.7297, 39, 30.2308, 'West Indies', 'New Zealand', 'Kane Williamson '),
(4149, '71', 35.2105, 39, 29.2143, 'India', 'New Zealand', 'Kane Williamson '),
(4150, '77', 36.1282, 41.8, 32, 'India', 'New Zealand', 'Kane Williamson '),
(4151, '65', 37.15, 43.8, 34.8125, 'India', 'New Zealand', 'Kane Williamson '),
(4152, '60', 37.8293, 55.2, 36.5882, 'India', 'New Zealand', 'Kane Williamson '),
(4153, '88', 38.3571, 57.8, 37.8889, 'India', 'New Zealand', 'Kane Williamson '),
(4154, '10', 39.5116, 72.2, 0, 'Pakistan', 'UAE', 'Kane Williamson '),
(4155, '70*', 38.8409, 60, 10, 'Pakistan', 'UAE', 'Kane Williamson '),
(4156, '46', 40.4318, 73.25, 80, 'Pakistan', 'UAE', 'Kane Williamson '),
(4157, '123', 40.5556, 68.5, 63, 'Pakistan', 'UAE', 'Kane Williamson '),
(4158, '97', 42.3478, 84.25, 83, 'Pakistan', 'UAE', 'Kane Williamson '),
(4159, '15', 43.5106, 86.5, 40.5263, 'Sri Lanka', 'New Zealand', 'Kane Williamson '),
(4160, '103', 42.9167, 87.75, 39.25, 'Sri Lanka', 'New Zealand', 'Kane Williamson '),
(4161, '26', 44.1429, 76.8, 42.2857, 'Sri Lanka', 'New Zealand', 'Kane Williamson '),
(4162, '97', 43.78, 72.8, 41.5455, 'Sri Lanka', 'New Zealand', 'Kane Williamson '),
(4163, '54', 44.8235, 67.6, 43.9565, 'Sri Lanka', 'New Zealand', 'Kane Williamson '),
(4164, '112', 45, 59, 44.375, 'Pakistan', 'New Zealand', 'Kane Williamson '),
(4165, '57', 46.2641, 78.4, 47.08, 'Sri Lanka', 'New Zealand', 'Kane Williamson '),
(4166, '38', 46.463, 69.2, 47.4615, 'Scotland', 'New Zealand', 'Kane Williamson '),
(4167, '9*', 46.3091, 71.6, 47.1111, 'England', 'New Zealand', 'Kane Williamson '),
(4168, '45*', 46.4727, 67.5, 47.4444, 'Australia', 'New Zealand', 'Kane Williamson '),
(4169, '33', 47.2909, 87, 49.1111, 'Afghanistan', 'New Zealand', 'Kane Williamson '),
(4170, '1', 47.0357, 60.6667, 48.5357, 'Bangladesh', 'New Zealand', 'Kane Williamson '),
(4171, '33', 46.2281, 42, 46.8965, 'West Indies', 'New Zealand', 'Kane Williamson '),
(4172, '6', 46, 40.3333, 46.4333, 'South Africa', 'New Zealand', 'Kane Williamson '),
(4173, '12', 45.322, 29.5, 0, 'Australia', 'Australia', 'Kane Williamson '),
(4174, '45', 44.7667, 17, 35, 'England', 'England', 'Kane Williamson '),
(4175, '93', 44.7705, 19.4, 36.6667, 'England', 'England', 'Kane Williamson '),
(4176, '118', 45.5484, 37.8, 44.7143, 'England', 'England', 'Kane Williamson '),
(4177, '90', 46.6984, 54.8, 53.875, 'England', 'England', 'Kane Williamson '),
(4178, '50', 47.375, 71.6, 57.8889, 'England', 'England', 'Kane Williamson '),
(4179, '97', 47.4154, 79.2, 0, 'Zimbabwe', 'Zimbabwe', 'Kane Williamson '),
(4180, '90', 48.1667, 89.6, 211, 'Zimbabwe', 'Zimbabwe', 'Kane Williamson '),
(4181, '47', 48.791, 89, 78, 'South Africa', 'South Africa', 'Kane Williamson '),
(4182, '7', 48.7647, 74.8, 67.6667, 'South Africa', 'South Africa', 'Kane Williamson '),
(4183, '39', 48.1594, 58.2, 52.5, 'South Africa', 'South Africa', 'Kane Williamson '),
(4184, '59', 48.0286, 56, 45.129, 'Sri Lanka', 'New Zealand', 'Kane Williamson '),
(4185, '12', 48.1831, 48.4, 45.5625, 'Sri Lanka', 'New Zealand', 'Kane Williamson '),
(4186, '61', 47.6806, 32.8, 44.5455, 'Sri Lanka', 'New Zealand', 'Kane Williamson '),
(4187, '10', 47.863, 35.6, 45.0294, 'Pakistan', 'New Zealand', 'Kane Williamson '),
(4188, '84', 47.3513, 36.2, 44.0286, 'Pakistan', 'New Zealand', 'Kane Williamson '),
(4189, '0', 47.84, 45.2, 45.1389, 'Australia', 'New Zealand', 'Kane Williamson '),
(4190, '60', 47.2105, 33.4, 43.9189, 'Australia', 'New Zealand', 'Kane Williamson '),
(4191, '18', 47.3766, 43, 44.3421, 'Australia', 'New Zealand', 'Kane Williamson '),
(4192, '3', 47, 34.4, 28.5, 'India', 'India', 'Kane Williamson '),
(4193, '118', 46.443, 33, 23.4, 'India', 'India', 'Kane Williamson '),
(4194, '22', 47.3375, 39.8, 39.1667, 'India', 'India', 'Kane Williamson '),
(4195, '41', 47.0247, 44.2, 36.7143, 'India', 'India', 'Kane Williamson '),
(4196, '27', 46.9512, 40.4, 37.25, 'India', 'India', 'Kane Williamson '),
(4197, '9', 46.7108, 42.2, 12, 'Australia', 'Australia', 'Kane Williamson '),
(4198, '81', 46.2619, 43.4, 10.5, 'Australia', 'Australia', 'Kane Williamson '),
(4199, '13', 46.6706, 36, 34, 'Australia', 'Australia', 'Kane Williamson '),
(4200, '31', 46.2791, 34.2, 43.6667, 'Bangladesh', 'New Zealand', 'Kane Williamson '),
(4201, '14', 46.1035, 32.2, 43.35, 'Bangladesh', 'New Zealand', 'Kane Williamson '),
(4202, '95*', 45.7386, 29.6, 42.6342, 'Bangladesh', 'New Zealand', 'Kane Williamson '),
(4203, '24', 46.8182, 58.5, 44.9512, 'Australia', 'New Zealand', 'Kane Williamson '),
(4204, '36', 46.5618, 44.25, 44.4524, 'Australia', 'New Zealand', 'Kane Williamson '),
(4205, '59', 46.4444, 50, 44.2558, 'South Africa', 'New Zealand', 'Kane Williamson '),
(4206, '69', 46.5824, 57, 44.5909, 'South Africa', 'New Zealand', 'Kane Williamson '),
(4207, '23', 46.8261, 70.75, 45.1333, 'South Africa', 'New Zealand', 'Kane Williamson '),
(4208, '21', 46.5699, 42.2, 44.6522, 'South Africa', 'New Zealand', 'Kane Williamson '),
(4209, '9', 46.2979, 41.6, 44.1489, 'South Africa', 'New Zealand', 'Kane Williamson '),
(4210, '100', 45.9053, 36.2, 57.1, 'Australia', 'England', 'Kane Williamson '),
(4211, '87', 46.4688, 44.4, 61, 'England', 'England', 'Kane Williamson '),
(4212, '57', 46.8866, 48, 63.1667, 'Bangladesh', 'England', 'Kane Williamson '),
(4213, '6', 46.9898, 54.8, 36.1111, 'India', 'India', 'Kane Williamson '),
(4214, '3', 46.5758, 51.8, 33.1, 'India', 'India', 'Kane Williamson '),
(4215, '64', 46.14, 50.6, 30.3636, 'India', 'India', 'Kane Williamson '),
(4216, '38', 46.3168, 43.4, 43.4167, 'West Indies', 'New Zealand', 'Kane Williamson '),
(4217, '115', 46.2353, 33.6, 43.3061, 'Pakistan', 'New Zealand', 'Kane Williamson '),
(4218, '19', 46.9029, 45.2, 44.74, 'Pakistan', 'New Zealand', 'Kane Williamson '),
(4219, '73', 46.6346, 47.8, 44.2353, 'Pakistan', 'New Zealand', 'Kane Williamson '),
(4220, '32', 46.8857, 61.8, 44.7885, 'Pakistan', 'New Zealand', 'Kane Williamson '),
(4221, '22', 46.7453, 55.4, 44.5472, 'Pakistan', 'New Zealand', 'Kane Williamson '),
(4222, '8', 46.514, 52.2, 44.1296, 'England', 'New Zealand', 'Kane Williamson '),
(4223, '112*', 46.1574, 30.8, 43.4727, 'England', 'New Zealand', 'Kane Williamson '),
(4224, '45', 47.1944, 61.75, 45.5091, 'England', 'New Zealand', 'Kane Williamson '),
(4225, '14', 47.1743, 54.75, 45.5, 'England', 'New Zealand', 'Kane Williamson '),
(4226, '27', 46.8727, 50.25, 86.5, 'Pakistan', 'UAE', 'Kane Williamson '),
(4227, '1', 46.6937, 51.5, 74.6, 'Pakistan', 'UAE', 'Kane Williamson '),
(4228, '76', 46.2857, 49.75, 44.9474, 'Sri Lanka', 'New Zealand', 'Kane Williamson '),
(4229, '1', 46.5487, 32.6, 45.4828, 'Sri Lanka', 'New Zealand', 'Kane Williamson '),
(4230, '55', 46.1491, 23.8, 44.7288, 'Sri Lanka', 'New Zealand', 'Kane Williamson '),
(4231, '64', 46.2261, 32, 44.9, 'India', 'New Zealand', 'Kane Williamson '),
(4232, '20', 46.3793, 39.4, 45.2131, 'India', 'New Zealand', 'Kane Williamson '),
(4233, '28', 46.1539, 43.2, 44.8064, 'India', 'New Zealand', 'Kane Williamson '),
(4234, '11', 46, 33.6, 44.5397, 'India', 'New Zealand', 'Kane Williamson '),
(4235, '39', 45.7059, 35.6, 44.0156, 'India', 'New Zealand', 'Kane Williamson '),
(4236, '11', 45.65, 32.4, 43.9385, 'Bangladesh', 'New Zealand', 'Kane Williamson '),
(4237, '65*', 45.3636, 21.8, 43.4394, 'Bangladesh', 'New Zealand', 'Kane Williamson '),
(4238, '0*', 0, 0, 0, 'Pakistan', 'India', 'Mohammed Shami'),
(4239, '1', 0, 0, 0, 'England', 'India', 'Mohammed Shami'),
(4240, '0', 1, 1, 0, 'Sri Lanka', 'West Indies', 'Mohammed Shami'),
(4241, '6*', 0.5, 0.5, 0, 'Zimbabwe', 'Zimbabwe', 'Mohammed Shami'),
(4242, '0', 3.5, 3.5, 0, 'South Africa', 'South Africa', 'Mohammed Shami'),
(4243, '8', 2.33333, 2.33333, 0, 'South Africa', 'South Africa', 'Mohammed Shami'),
(4244, '7*', 3.75, 3.75, 0, 'New Zealand', 'New Zealand', 'Mohammed Shami'),
(4245, '1*', 5.5, 7, 0, 'New Zealand', 'New Zealand', 'Mohammed Shami'),
(4246, '2', 5.75, 11, 0, 'New Zealand', 'New Zealand', 'Mohammed Shami'),
(4247, '14*', 5, 6, 10, 'New Zealand', 'New Zealand', 'Mohammed Shami'),
(4248, '14*', 7.8, 16, 0, 'Sri Lanka', 'Bangladesh', 'Mohammed Shami'),
(4249, '0', 10.6, 38, 0, 'Pakistan', 'Bangladesh', 'Mohammed Shami'),
(4250, '0', 8.83333, 15.5, 0, 'England', 'England', 'Mohammed Shami'),
(4251, '19', 7.57143, 10, 1, 'West Indies', 'India', 'Mohammed Shami'),
(4252, '1*', 9, 15.6667, 10, 'West Indies', 'India', 'Mohammed Shami'),
(4253, '2*', 9.125, 11.3333, 0, 'Australia', 'Australia', 'Mohammed Shami'),
(4254, '1', 9.375, 7.33333, 0, 'England', 'Australia', 'Mohammed Shami'),
(4255, '25', 8.44444, 7.66667, 3, 'England', 'Australia', 'Mohammed Shami'),
(4256, '3*', 10.1, 16, 14, 'Pakistan', 'Australia', 'Mohammed Shami'),
(4257, '4*', 10.4, 16, 15.5, 'South Africa', 'Australia', 'Mohammed Shami'),
(4258, '1*', 10.8, 17.5, 17.5, 'Australia', 'Australia', 'Mohammed Shami'),
(4259, '1', 10.9, 17, 0, 'West Indies', 'West Indies', 'Mohammed Shami'),
(4260, '6*', 10, 17, 10.5, 'Australia', 'India', 'Mohammed Shami'),
(4261, '0*', 10.5455, 15, 13.5, 'West Indies', 'India', 'Mohammed Shami'),
(4262, '1', 10.5455, 12, 18, 'Australia', 'Australia', 'Mohammed Shami'),
(4263, '1', 9.75, 4.5, 24, 'New Zealand', 'New Zealand', 'Mohammed Shami'),
(4264, '2*', 9.07692, 3, 13.5, 'Australia', 'India', 'Mohammed Shami'),
(4265, '8', 9.23077, 5, 14.5, 'Australia', 'India', 'Mohammed Shami'),
(4266, '3', 9.14286, 4, 12.3333, 'Australia', 'India', 'Mohammed Shami'),
(4267, '60*', 0, 0, 0, 'Sri Lanka', 'Sri Lanka', 'Ravindra Jadeja'),
(4268, '0', 0, 0, 0, 'West Indies', 'West Indies', 'Ravindra Jadeja'),
(4269, '7', 60, 60, 0, 'West Indies', 'West Indies', 'Ravindra Jadeja'),
(4270, '5', 33.5, 33.5, 0, 'Australia', 'India', 'Ravindra Jadeja'),
(4271, '7', 24, 24, 5, 'Australia', 'India', 'Ravindra Jadeja'),
(4272, '23', 19.75, 19.75, 6, 'Australia', 'India', 'Ravindra Jadeja'),
(4273, '57', 20.4, 8.4, 11.6667, 'Australia', 'India', 'Ravindra Jadeja'),
(4274, '30*', 26.5, 19.8, 23, 'Sri Lanka', 'India', 'Ravindra Jadeja'),
(4275, '12*', 31.5, 30.5, 30.5, 'Sri Lanka', 'India', 'Ravindra Jadeja'),
(4276, '39', 33.5, 43, 0, 'Sri Lanka', 'Bangladesh', 'Ravindra Jadeja'),
(4277, '38', 34.2857, 53.6667, 39, 'Sri Lanka', 'Bangladesh', 'Ravindra Jadeja'),
(4278, '22', 34.75, 58.6667, 33.5, 'South Africa', 'India', 'Ravindra Jadeja'),
(4279, '36', 33.3333, 47, 31.2, 'South Africa', 'India', 'Ravindra Jadeja'),
(4280, '61*', 33.6, 36.75, 0, 'Zimbabwe', 'Zimbabwe', 'Ravindra Jadeja'),
(4281, '51', 39.7, 49, 0, 'Zimbabwe', 'Zimbabwe', 'Ravindra Jadeja'),
(4282, '19', 40.7273, 52, 112, 'Sri Lanka', 'Zimbabwe', 'Ravindra Jadeja'),
(4283, '6', 38.9167, 47.25, 0, 'Pakistan', 'Sri Lanka', 'Ravindra Jadeja'),
(4284, '0', 36.3846, 43.25, 66, 'Sri Lanka', 'Sri Lanka', 'Ravindra Jadeja'),
(4285, '25*', 33.7857, 34.25, 33, 'Sri Lanka', 'Sri Lanka', 'Ravindra Jadeja'),
(4286, '20', 35.5714, 25.25, 45.5, 'New Zealand', 'Sri Lanka', 'Ravindra Jadeja'),
(4287, '0', 34.5333, 17.5, 37, 'Sri Lanka', 'Sri Lanka', 'Ravindra Jadeja'),
(4288, '17', 32.375, 12.75, 27.75, 'New Zealand', 'Sri Lanka', 'Ravindra Jadeja'),
(4289, '78', 31.4706, 15.5, 0, 'England', 'England', 'Ravindra Jadeja'),
(4290, '0*', 34.0556, 35, 78, 'England', 'England', 'Ravindra Jadeja'),
(4291, '0', 34.0556, 28.75, 78, 'England', 'England', 'Ravindra Jadeja'),
(4292, '27', 32.2632, 23.75, 32, 'England', 'India', 'Ravindra Jadeja'),
(4293, '26*', 32, 30.5, 31.2857, 'England', 'India', 'Ravindra Jadeja'),
(4294, '21', 33.3, 43.6667, 35, 'England', 'India', 'Ravindra Jadeja'),
(4295, '38', 32.7143, 24.6667, 33.25, 'West Indies', 'India', 'Ravindra Jadeja'),
(4296, '9*', 32.9545, 28, 33.7778, 'West Indies', 'India', 'Ravindra Jadeja'),
(4297, '11', 33.3636, 40.3333, 34.7778, 'West Indies', 'India', 'Ravindra Jadeja'),
(4298, '10', 32.3913, 35, 32.4, 'West Indies', 'India', 'Ravindra Jadeja'),
(4299, '19', 31.4583, 22.25, 0, 'Australia', 'Australia', 'Ravindra Jadeja'),
(4300, '24*', 30.96, 21.75, 19, 'Sri Lanka', 'Australia', 'Ravindra Jadeja'),
(4301, '12', 31.92, 24.3333, 43, 'Australia', 'Australia', 'Ravindra Jadeja'),
(4302, '3', 31.1539, 19, 27.5, 'Sri Lanka', 'Australia', 'Ravindra Jadeja'),
(4303, '18', 30.1111, 17, 19.3333, 'Australia', 'Australia', 'Ravindra Jadeja'),
(4304, '17', 29.6786, 19, 19, 'Sri Lanka', 'Australia', 'Ravindra Jadeja'),
(4305, '8', 29.2414, 18.5, 18.6, 'Australia', 'Australia', 'Ravindra Jadeja'),
(4306, '4*', 28.5333, 11.6, 38.5, 'Bangladesh', 'Bangladesh', 'Ravindra Jadeja'),
(4307, '13', 28.6667, 12.5, 30.3636, 'Pakistan', 'India', 'Ravindra Jadeja'),
(4308, '27', 28.1613, 15, 28.9167, 'Pakistan', 'India', 'Ravindra Jadeja'),
(4309, '7', 28.125, 17.25, 28.7692, 'England', 'India', 'Ravindra Jadeja'),
(4310, '61*', 27.4848, 14.75, 27.2143, 'England', 'India', 'Ravindra Jadeja'),
(4311, '21*', 29.3333, 37.3333, 31.5714, 'England', 'India', 'Ravindra Jadeja'),
(4312, '39', 29.9697, 43, 33.0714, 'England', 'India', 'Ravindra Jadeja'),
(4313, '47*', 30.2353, 51.6667, 39, 'South Africa', 'England', 'Ravindra Jadeja'),
(4314, '33*', 31.6176, 87.5, 62.5, 'England', 'England', 'Ravindra Jadeja'),
(4315, '15', 32.5882, 201, 3.5, 'West Indies', 'West Indies', 'Ravindra Jadeja'),
(4316, '49*', 32.0857, 77.5, 7.33333, 'Sri Lanka', 'West Indies', 'Ravindra Jadeja'),
(4317, '2', 33.4857, 91.5, 23.6667, 'West Indies', 'West Indies', 'Ravindra Jadeja'),
(4318, '5', 32.6111, 73, 18.25, 'Sri Lanka', 'West Indies', 'Ravindra Jadeja'),
(4319, '15', 31.8649, 34.6667, 65.5, 'Zimbabwe', 'Zimbabwe', 'Ravindra Jadeja'),
(4320, '48*', 31.421, 21.5, 48.6667, 'Zimbabwe', 'Zimbabwe', 'Ravindra Jadeja'),
(4321, '11', 32.6842, 39.6667, 33.4667, 'Australia', 'India', 'Ravindra Jadeja'),
(4322, '2', 32.1282, 20.25, 32.0625, 'Australia', 'India', 'Ravindra Jadeja'),
(4323, '0*', 31.375, 20.25, 30.2941, 'Australia', 'India', 'Ravindra Jadeja'),
(4324, '10', 31.375, 25.3333, 30.2941, 'West Indies', 'India', 'Ravindra Jadeja'),
(4325, '2*', 30.8537, 23.6667, 29.1667, 'West Indies', 'India', 'Ravindra Jadeja'),
(4326, '29', 30.9024, 8.33333, 0, 'South Africa', 'South Africa', 'Ravindra Jadeja'),
(4327, '26', 30.8571, 14.3333, 29, 'South Africa', 'South Africa', 'Ravindra Jadeja'),
(4328, '0', 30.7442, 22.3333, 0, 'New Zealand', 'New Zealand', 'Ravindra Jadeja'),
(4329, '12', 30.0455, 16.75, 0, 'New Zealand', 'New Zealand', 'Ravindra Jadeja'),
(4330, '66*', 29.6444, 17.25, 6, 'New Zealand', 'New Zealand', 'Ravindra Jadeja'),
(4331, '62*', 31.1111, 33.25, 39, 'New Zealand', 'New Zealand', 'Ravindra Jadeja'),
(4332, '5', 32.4889, 55.3333, 70, 'New Zealand', 'New Zealand', 'Ravindra Jadeja'),
(4333, '22*', 31.8913, 48.3333, 40.5, 'Sri Lanka', 'Bangladesh', 'Ravindra Jadeja'),
(4334, '52*', 32.3696, 83.5, 51.5, 'Pakistan', 'Bangladesh', 'Ravindra Jadeja'),
(4335, '9*', 33.5, 207, 79, 'England', 'England', 'Ravindra Jadeja'),
(4336, '12*', 33.6956, 150, 83.5, 'England', 'England', 'Ravindra Jadeja'),
(4337, '87', 33.9565, 100, 89.5, 'England', 'England', 'Ravindra Jadeja'),
(4338, '33*', 35.0851, 182, 29.2778, 'West Indies', 'India', 'Ravindra Jadeja'),
(4339, '6', 35.7872, 193, 31.1111, 'West Indies', 'India', 'Ravindra Jadeja'),
(4340, '2', 35.1667, 73.5, 29.7895, 'West Indies', 'India', 'Ravindra Jadeja'),
(4341, '1*', 34.4898, 46.6667, 28.4, 'Sri Lanka', 'India', 'Ravindra Jadeja'),
(4342, '5', 34.5102, 43, 16.8333, 'England', 'Australia', 'Ravindra Jadeja'),
(4343, '3', 33.92, 15.6667, 15.1429, 'Pakistan', 'Australia', 'Ravindra Jadeja'),
(4344, '2', 33.3137, 4.25, 13.625, 'South Africa', 'Australia', 'Ravindra Jadeja'),
(4345, '13', 32.7115, 3.25, 12.3333, 'West Indies', 'Australia', 'Ravindra Jadeja'),
(4346, '23*', 32.3396, 6, 12.4, 'Bangladesh', 'Australia', 'Ravindra Jadeja'),
(4347, '16', 32.7736, 11.5, 14.7, 'Australia', 'Australia', 'Ravindra Jadeja'),
(4348, '32', 32.463, 14.25, 77.5, 'Bangladesh', 'Bangladesh', 'Ravindra Jadeja'),
(4349, '19', 32.4545, 21.5, 62.3333, 'Bangladesh', 'Bangladesh', 'Ravindra Jadeja'),
(4350, '10*', 32.2143, 25.75, 14.8182, 'Australia', 'Australia', 'Ravindra Jadeja'),
(4351, '5', 32.3929, 33.3333, 15.7273, 'Australia', 'Australia', 'Ravindra Jadeja'),
(4352, '6*', 31.9123, 20.5, 14.8333, 'Australia', 'Australia', 'Ravindra Jadeja'),
(4353, '24*', 32.0175, 24, 15.3333, 'Australia', 'Australia', 'Ravindra Jadeja'),
(4354, '13', 32.4386, 32, 28.45, 'England', 'India', 'Ravindra Jadeja'),
(4355, '16*', 32.1035, 29, 27.7143, 'England', 'India', 'Ravindra Jadeja'),
(4356, '10', 32.3793, 32, 28.4762, 'England', 'India', 'Ravindra Jadeja'),
(4357, '0*', 32, 34.5, 88.6667, 'Sri Lanka', 'England', 'Ravindra Jadeja'),
(4358, '15', 32, 31.5, 88.6667, 'Pakistan', 'England', 'Ravindra Jadeja'),
(4359, '11', 31.7167, 18, 15.6, 'West Indies', 'West Indies', 'Ravindra Jadeja'),
(4360, '25', 31.3771, 17.3333, 0, 'Afghanistan', 'UAE', 'Ravindra Jadeja'),
(4361, '23', 31.2742, 15.25, 25, 'Bangladesh', 'UAE', 'Ravindra Jadeja'),
(4362, '13', 31.1429, 18.5, 27.6364, 'West Indies', 'India', 'Ravindra Jadeja'),
(4363, '7*', 30.8594, 17.4, 27, 'West Indies', 'India', 'Ravindra Jadeja'),
(4364, '8', 30.9688, 19.75, 17.3333, 'Australia', 'Australia', 'Ravindra Jadeja'),
(4365, '21', 30.6154, 19, 27.3043, 'Australia', 'India', 'Ravindra Jadeja'),
(4366, '24', 30.4697, 18, 27.0417, 'Australia', 'India', 'Ravindra Jadeja'),
(4367, '0', 30.3731, 18.25, 26.92, 'Australia', 'India', 'Ravindra Jadeja'),
(4368, '36', 0, 0, 0, 'New Zealand', 'India', 'Hardik Pandya'),
(4369, '9', 36, 36, 36, 'New Zealand', 'India', 'Hardik Pandya'),
(4370, '40*', 22.5, 22.5, 22.5, 'England', 'India', 'Hardik Pandya'),
(4371, '19*', 42.5, 42.5, 42.5, 'England', 'India', 'Hardik Pandya'),
(4372, '56', 52, 52, 52, 'England', 'India', 'Hardik Pandya'),
(4373, '20*', 53.3333, 53.3333, 0, 'Pakistan', 'England', 'Hardik Pandya'),
(4374, '9', 60, 72, 0, 'Sri Lanka', 'England', 'Hardik Pandya'),
(4375, '76', 47.25, 72, 29, 'Pakistan', 'England', 'Hardik Pandya'),
(4376, '4', 53, 60, 0, 'West Indies', 'West Indies', 'Hardik Pandya'),
(4377, '20', 44.8333, 41.25, 4, 'West Indies', 'West Indies', 'Hardik Pandya'),
(4378, '0', 41.2857, 32.25, 0, 'Sri Lanka', 'Sri Lanka', 'Hardik Pandya'),
(4379, '19', 36.125, 21.8, 0, 'Sri Lanka', 'Sri Lanka', 'Hardik Pandya'),
(4380, '83', 34.2222, 23.8, 53.3333, 'Australia', 'India', 'Hardik Pandya'),
(4381, '20', 39.1, 25.2, 60.75, 'Australia', 'India', 'Hardik Pandya'),
(4382, '78', 37.3636, 28.4, 52.6, 'Australia', 'India', 'Hardik Pandya'),
(4383, '41', 40.75, 40, 56.8333, 'Australia', 'India', 'Hardik Pandya'),
(4384, '16', 40.7692, 48.2, 54.5714, 'New Zealand', 'India', 'Hardik Pandya'),
(4385, '30', 39, 47.6, 49.75, 'New Zealand', 'India', 'Hardik Pandya'),
(4386, '8', 38.4, 37, 47.5556, 'New Zealand', 'India', 'Hardik Pandya'),
(4387, '10', 36.5, 34.6, 43.6, 'Sri Lanka', 'India', 'Hardik Pandya'),
(4388, '8', 34.9412, 21, 40.5455, 'Sri Lanka', 'India', 'Hardik Pandya'),
(4389, '3*', 33.4444, 14.4, 0, 'South Africa', 'South Africa', 'Hardik Pandya'),
(4390, '14', 33.6111, 14.75, 0, 'South Africa', 'South Africa', 'Hardik Pandya'),
(4391, '9', 32.5789, 10.75, 17, 'South Africa', 'South Africa', 'Hardik Pandya'),
(4392, '0', 31.4, 11, 13, 'South Africa', 'South Africa', 'Hardik Pandya'),
(4393, '21', 29.9048, 8.5, 52.5, 'England', 'England', 'Hardik Pandya'),
(4394, '21', 29.5, 11.75, 42, 'England', 'England', 'Hardik Pandya'),
(4395, '16', 29.1304, 13, 0, 'New Zealand', 'New Zealand', 'Hardik Pandya'),
(4396, '45', 28.5833, 13.4, 16, 'New Zealand', 'New Zealand', 'Hardik Pandya'),
(4397, '0', 0, 0, 0, 'New Zealand', 'India', 'Jasprit Bumrah'),
(4398, '0*', 0, 0, 0, 'England', 'India', 'Jasprit Bumrah'),
(4399, '1', 0, 0, 0, 'Pakistan', 'England', 'Jasprit Bumrah'),
(4400, '10*', 0.5, 0.5, 0, 'Australia', 'India', 'Jasprit Bumrah'),
(4401, '0', 5.5, 5.5, 10, 'Sri Lanka', 'India', 'Jasprit Bumrah'),
(4402, '0', 3.66667, 3.66667, 5, 'West Indies', 'India', 'Jasprit Bumrah'),
(4403, '0', 2.75, 3.66667, 3.33333, 'Australia', 'India', 'Jasprit Bumrah'),
(4404, '0*', 2.2, 2.75, 2.5, 'Australia', 'India', 'Jasprit Bumrah'),
(4405, '6*', 2.2, 3.33333, 2.5, 'Australia', 'India', 'Jasprit Bumrah'),
(4406, '1*', 3.4, 2, 4, 'Australia', 'India', 'Jasprit Bumrah'),
(4407, '0', 0, 0, 0, 'Pakistan', 'India', 'Bhuvneshwar Kumar'),
(4408, '2', 0, 0, 0, 'Pakistan', 'India', 'Bhuvneshwar Kumar'),
(4409, '20*', 1, 1, 1, 'England', 'India', 'Bhuvneshwar Kumar'),
(4410, '31', 11, 11, 11, 'England', 'India', 'Bhuvneshwar Kumar'),
(4411, '0*', 17.6667, 17.6667, 0, 'South Africa', 'England', 'Bhuvneshwar Kumar'),
(4412, '1*', 17.6667, 17.6667, 0, 'England', 'England', 'Bhuvneshwar Kumar'),
(4413, '11*', 18, 27, 0, 'West Indies', 'West Indies', 'Bhuvneshwar Kumar'),
(4414, '0', 21.6667, 63, 0, 'Sri Lanka', 'West Indies', 'Bhuvneshwar Kumar'),
(4415, '18', 16.25, 21.5, 17.6667, 'Australia', 'India', 'Bhuvneshwar Kumar'),
(4416, '10', 16.6, 15, 17.75, 'Australia', 'India', 'Bhuvneshwar Kumar'),
(4417, '1*', 15.5, 13.3333, 16.2, 'West Indies', 'India', 'Bhuvneshwar Kumar'),
(4418, '0', 15.6667, 13.3333, 0, 'South Africa', 'South Africa', 'Bhuvneshwar Kumar'),
(4419, '6', 13.4286, 7.25, 0, 'New Zealand', 'New Zealand', 'Bhuvneshwar Kumar'),
(4420, '11', 12.5, 8.75, 6, 'New Zealand', 'New Zealand', 'Bhuvneshwar Kumar'),
(4421, '4', 12.3333, 7, 8.5, 'New Zealand', 'New Zealand', 'Bhuvneshwar Kumar'),
(4422, '20', 11.5, 5.5, 7, 'New Zealand', 'New Zealand', 'Bhuvneshwar Kumar'),
(4423, '0', 12.2727, 8.2, 0, 'Sri Lanka', 'Bangladesh', 'Bhuvneshwar Kumar'),
(4424, '1', 11.25, 8.2, 0, 'England', 'England', 'Bhuvneshwar Kumar'),
(4425, '2', 10.4615, 7.2, 16.4, 'West Indies', 'India', 'Bhuvneshwar Kumar'),
(4426, '18', 9.85714, 5.4, 14, 'West Indies', 'India', 'Bhuvneshwar Kumar'),
(4427, '0', 10.4, 8.2, 0, 'Australia', 'Australia', 'Bhuvneshwar Kumar'),
(4428, '5', 9.75, 4.2, 0, 'England', 'Australia', 'Bhuvneshwar Kumar'),
(4429, '25*', 9.47059, 5.2, 0, 'Bangladesh', 'Bangladesh', 'Bhuvneshwar Kumar'),
(4430, '3', 10.9412, 12.5, 25, 'Bangladesh', 'Bangladesh', 'Bhuvneshwar Kumar'),
(4431, '0*', 10.5, 12.75, 0, 'Zimbabwe', 'Zimbabwe', 'Bhuvneshwar Kumar'),
(4432, '1*', 10.5, 11, 14.5714, 'South Africa', 'India', 'Bhuvneshwar Kumar'),
(4433, '14', 10.5556, 17, 14.7143, 'South Africa', 'India', 'Bhuvneshwar Kumar'),
(4434, '0', 10.7368, 21.5, 14.625, 'South Africa', 'India', 'Bhuvneshwar Kumar'),
(4435, '1', 10.2, 6, 13, 'South Africa', 'India', 'Bhuvneshwar Kumar'),
(4436, '2', 9.7619, 5.33333, 2.5, 'Australia', 'Australia', 'Bhuvneshwar Kumar'),
(4437, '0*', 9.40909, 4.5, 11.8, 'England', 'India', 'Bhuvneshwar Kumar'),
(4438, '1*', 9.40909, 4.25, 2, 'Pakistan', 'England', 'Bhuvneshwar Kumar'),
(4439, '53*', 9.45455, 1.33333, 0, 'Sri Lanka', 'Sri Lanka', 'Bhuvneshwar Kumar'),
(4440, '32*', 11.8636, 28.5, 11.8, 'Australia', 'India', 'Bhuvneshwar Kumar'),
(4441, '20', 13.3182, 88, 15, 'Australia', 'India', 'Bhuvneshwar Kumar'),
(4442, '26', 13.6087, 106, 15.4545, 'New Zealand', 'India', 'Bhuvneshwar Kumar'),
(4443, '0', 14.125, 66, 16.3333, 'Sri Lanka', 'India', 'Bhuvneshwar Kumar'),
(4444, '16*', 13.56, 43.6667, 0, 'South Africa', 'South Africa', 'Bhuvneshwar Kumar'),
(4445, '5', 14.2, 31.3333, 16, 'South Africa', 'South Africa', 'Bhuvneshwar Kumar'),
(4446, '19*', 13.8462, 16.75, 10.5, 'South Africa', 'South Africa', 'Bhuvneshwar Kumar'),
(4447, '21', 14.5769, 22, 3, 'England', 'England', 'Bhuvneshwar Kumar'),
(4448, '9', 14.8148, 20.3333, 0, 'Hong Kong', 'UAE', 'Bhuvneshwar Kumar'),
(4449, '21', 14.6071, 23.3333, 9, 'Bangladesh', 'UAE', 'Bhuvneshwar Kumar'),
(4450, '10', 14.8276, 18.75, 15.0769, 'West Indies', 'India', 'Bhuvneshwar Kumar'),
(4451, '29*', 14.6667, 20, 2.33333, 'Australia', 'Australia', 'Bhuvneshwar Kumar'),
(4452, '1', 15.6333, 22.5, 10.25, 'New Zealand', 'New Zealand', 'Bhuvneshwar Kumar'),
(4453, '6', 15.1613, 17.5, 8.4, 'New Zealand', 'New Zealand', 'Bhuvneshwar Kumar'),
(4454, '1', 14.875, 16.75, 14.7143, 'Australia', 'India', 'Bhuvneshwar Kumar'),
(4455, '46', 14.4545, 11.75, 13.8, 'Australia', 'India', 'Bhuvneshwar Kumar'),
(4456, '2*', 0, 0, 0, 'West Indies', 'West Indies', 'Kuldeep Yadav'),
(4457, '0*', 0, 0, 0, 'Australia', 'India', 'Kuldeep Yadav'),
(4458, '0', 0, 0, 0, 'Australia', 'India', 'Kuldeep Yadav'),
(4459, '0*', 2, 2, 0, 'New Zealand', 'India', 'Kuldeep Yadav'),
(4460, '19', 2, 2, 0, 'Sri Lanka', 'India', 'Kuldeep Yadav'),
(4461, '0*', 10.5, 10.5, 0, 'South Africa', 'South Africa', 'Kuldeep Yadav'),
(4462, '2*', 10.5, 9.5, 0, 'South Africa', 'South Africa', 'Kuldeep Yadav'),
(4463, '8*', 11.5, 10.5, 0, 'England', 'England', 'Kuldeep Yadav'),
(4464, '0*', 15.5, 29, 0, 'Hong Kong', 'UAE', 'Kuldeep Yadav'),
(4465, '9', 15.5, 29, 0, 'Afghanistan', 'UAE', 'Kuldeep Yadav'),
(4466, '5*', 13.3333, 19, 9, 'Bangladesh', 'UAE', 'Kuldeep Yadav'),
(4467, '15*', 15, 24, 9.5, 'West Indies', 'India', 'Kuldeep Yadav'),
(4468, '3', 20, 37, 0, 'Australia', 'Australia', 'Kuldeep Yadav'),
(4469, '15', 15.75, 16, 0, 'New Zealand', 'New Zealand', 'Kuldeep Yadav'),
(4470, '3', 15.6, 15.6667, 17, 'Australia', 'India', 'Kuldeep Yadav'),
(4471, '10', 13.5, 13.6667, 12.3333, 'Australia', 'India', 'Kuldeep Yadav'),
(4472, '1*', 13, 11.5, 11.75, 'Australia', 'India', 'Kuldeep Yadav'),
(4473, '8', 13.1429, 8, 12, 'Australia', 'India', 'Kuldeep Yadav'),
(4474, '1', 0, 0, 0, 'Australia', 'India', 'Yuzvendra Chahal'),
(4475, '0*', 1, 1, 1, 'Sri Lanka', 'India', 'Yuzvendra Chahal'),
(4476, '12', 1, 1, 0, 'England', 'England', 'Yuzvendra Chahal'),
(4477, '3', 6.5, 6.5, 1, 'West Indies', 'India', 'Yuzvendra Chahal'),
(4478, '18*', 5.33333, 5.33333, 0, 'New Zealand', 'New Zealand', 'Yuzvendra Chahal'),
(4479, '0*', 11.3333, 11.3333, 0, 'New Zealand', 'New Zealand', 'Yuzvendra Chahal'),
(4480, '0', 11.3333, 16.5, 2, 'Australia', 'India', 'Yuzvendra Chahal'),
(4481, '1', 0, 0, 0, 'England', 'England', 'Dinesh Karthik'),
(4482, '14', 1, 1, 0, 'South Africa', 'South Africa', 'Dinesh Karthik'),
(4483, '17', 7.5, 7.5, 14, 'South Africa', 'South Africa', 'Dinesh Karthik'),
(4484, '11', 10.6667, 10.6667, 15.5, 'South Africa', 'South Africa', 'Dinesh Karthik'),
(4485, '63', 10.75, 10.75, 0, 'West Indies', 'India', 'Dinesh Karthik'),
(4486, '8', 21.2, 21.2, 63, 'West Indies', 'India', 'Dinesh Karthik'),
(4487, '31', 19, 22.6, 35.5, 'Sri Lanka', 'India', 'Dinesh Karthik'),
(4488, '4*', 20.7143, 26, 34, 'Sri Lanka', 'India', 'Dinesh Karthik'),
(4489, '1', 21.2857, 29.25, 35.3333, 'Sri Lanka', 'India', 'Dinesh Karthik'),
(4490, '58*', 18.75, 26.75, 0, 'Bangladesh', 'Bangladesh', 'Dinesh Karthik'),
(4491, '6', 26, 34, 0, 'Bangladesh', 'Bangladesh', 'Dinesh Karthik'),
(4492, '19', 23.7778, 33.3333, 0, 'South Africa', 'Ireland', 'Dinesh Karthik'),
(4493, '32*', 23.3, 29.3333, 19, 'South Africa', 'Ireland', 'Dinesh Karthik'),
(4494, '14', 26.5, 38.6667, 0, 'Scotland', 'Scotland', 'Dinesh Karthik'),
(4495, '44*', 25.3636, 43, 1, 'England', 'England', 'Dinesh Karthik'),
(4496, '1', 29.3636, 38.3333, 45, 'England', 'England', 'Dinesh Karthik'),
(4497, '0', 27, 36.6667, 23, 'England', 'England', 'Dinesh Karthik'),
(4498, '4', 24.9231, 30.3333, 15.3333, 'England', 'England', 'Dinesh Karthik'),
(4499, '2*', 23.4286, 15.75, 12.5, 'England', 'England', 'Dinesh Karthik'),
(4500, '0', 23.5714, 17, 26.75, 'Australia', 'India', 'Dinesh Karthik'),
(4501, '67', 22, 1.75, 0, 'West Indies', 'West Indies', 'Dinesh Karthik'),
(4502, '4', 24.8125, 18.25, 67, 'West Indies', 'West Indies', 'Dinesh Karthik'),
(4503, '47', 23.5882, 19.25, 35.5, 'West Indies', 'West Indies', 'Dinesh Karthik'),
(4504, '4', 24.8889, 30, 0, 'New Zealand', 'Sri Lanka', 'Dinesh Karthik'),
(4505, '16', 23.7895, 24.4, 4, 'Sri Lanka', 'Sri Lanka', 'Dinesh Karthik'),
(4506, '34', 23.4, 27.6, 14, 'West Indies', 'South Africa', 'Dinesh Karthik'),
(4507, '32*', 23.9048, 21, 21.4, 'Sri Lanka', 'India', 'Dinesh Karthik'),
(4508, '19*', 25.4286, 33.25, 27.8, 'Sri Lanka', 'India', 'Dinesh Karthik'),
(4509, '48', 26.3333, 35, 64, 'Sri Lanka', 'Bangladesh', 'Dinesh Karthik'),
(4510, '34', 27.3182, 49.6667, 56, 'Bangladesh', 'Bangladesh', 'Dinesh Karthik'),
(4511, '44', 27.6087, 55.6667, 31.6, 'South Africa', 'India', 'Dinesh Karthik'),
(4512, '79', 28.2917, 59, 33.6667, 'South Africa', 'India', 'Dinesh Karthik'),
(4513, '11', 30.32, 56, 40.1429, 'South Africa', 'India', 'Dinesh Karthik'),
(4514, '22', 29.5769, 43.2, 0, 'Zimbabwe', 'Zimbabwe', 'Dinesh Karthik'),
(4515, '18', 29.2963, 38, 22, 'Sri Lanka', 'Zimbabwe', 'Dinesh Karthik'),
(4516, '33', 28.8929, 34.8, 20, 'Zimbabwe', 'Zimbabwe', 'Dinesh Karthik'),
(4517, '27', 29.0345, 32.6, 24.3333, 'Sri Lanka', 'Zimbabwe', 'Dinesh Karthik'),
(4518, '40', 28.9667, 22.2, 10, 'Sri Lanka', 'Sri Lanka', 'Dinesh Karthik'),
(4519, '66', 29.3226, 28, 20, 'Sri Lanka', 'Sri Lanka', 'Dinesh Karthik'),
(4520, '14', 30.4688, 36.8, 31.5, 'New Zealand', 'Sri Lanka', 'Dinesh Karthik'),
(4521, '10', 29.9697, 36, 28, 'Sri Lanka', 'Sri Lanka', 'Dinesh Karthik'),
(4522, '9', 29.3824, 31.4, 25, 'Sri Lanka', 'Sri Lanka', 'Dinesh Karthik'),
(4523, '0', 28.8, 27.8, 22.7143, 'New Zealand', 'Sri Lanka', 'Dinesh Karthik'),
(4524, '0', 28, 19.8, 19.875, 'Sri Lanka', 'Sri Lanka', 'Dinesh Karthik'),
(4525, '14', 27.2432, 6.6, 13, 'South Africa', 'England', 'Dinesh Karthik'),
(4526, '51*', 26.8947, 6.6, 13.2, 'West Indies', 'England', 'Dinesh Karthik'),
(4527, '11*', 28.2368, 18.5, 23.4, 'Pakistan', 'England', 'Dinesh Karthik'),
(4528, '6', 28.5263, 25.3333, 25.6, 'England', 'England', 'Dinesh Karthik'),
(4529, '23', 27.9487, 27.3333, 39.3333, 'West Indies', 'West Indies', 'Dinesh Karthik'),
(4530, '22', 27.825, 35, 35.25, 'Sri Lanka', 'West Indies', 'Dinesh Karthik'),
(4531, '6', 27.6829, 37.6667, 32.6, 'West Indies', 'West Indies', 'Dinesh Karthik'),
(4532, '12', 27.1667, 17, 28.1667, 'Sri Lanka', 'West Indies', 'Dinesh Karthik'),
(4533, '23', 26.8139, 13.8, 25.8571, 'Sri Lanka', 'West Indies', 'Dinesh Karthik'),
(4534, '8*', 26.7273, 17.2, 25, 'Zimbabwe', 'Zimbabwe', 'Dinesh Karthik'),
(4535, '69', 26.9091, 17.75, 27, 'Zimbabwe', 'Zimbabwe', 'Dinesh Karthik'),
(4536, '10*', 27.8444, 29.5, 35.4, 'Zimbabwe', 'Zimbabwe', 'Dinesh Karthik'),
(4537, '2*', 28.0667, 40.6667, 48.6667, 'Bangladesh', 'Bangladesh', 'Dinesh Karthik'),
(4538, '4', 28.1111, 56, 49.3333, 'Sri Lanka', 'Bangladesh', 'Dinesh Karthik'),
(4539, '23', 27.587, 46.5, 38, 'Pakistan', 'Bangladesh', 'Dinesh Karthik'),
(4540, '21*', 27.4894, 36, 35, 'Afghanistan', 'Bangladesh', 'Dinesh Karthik'),
(4541, '2', 27.9362, 30, 25.5, 'West Indies', 'West Indies', 'Dinesh Karthik'),
(4542, '50*', 27.3958, 17.3333, 22.8889, 'West Indies', 'West Indies', 'Dinesh Karthik'),
(4543, '37', 28.4375, 33.3333, 36.5, 'New Zealand', 'India', 'Dinesh Karthik'),
(4544, '64*', 28.6122, 44.3333, 36.5556, 'New Zealand', 'India', 'Dinesh Karthik'),
(4545, '4*', 29.9184, 87, 43.6667, 'New Zealand', 'India', 'Dinesh Karthik'),
(4546, '0', 30, 78.5, 44.1111, 'Sri Lanka', 'India', 'Dinesh Karthik'),
(4547, '26*', 29.4, 77.5, 39.7, 'Sri Lanka', 'India', 'Dinesh Karthik'),
(4548, '21', 29.92, 65.5, 22.3333, 'England', 'England', 'Dinesh Karthik'),
(4549, '33', 29.7451, 57.5, 0, 'Hong Kong', 'UAE', 'Dinesh Karthik'),
(4550, '31*', 29.8077, 28, 33, 'Pakistan', 'UAE', 'Dinesh Karthik'),
(4551, '1*', 30.4039, 37, 64, 'Bangladesh', 'UAE', 'Dinesh Karthik'),
(4552, '44', 30.4231, 56, 65, 'Afghanistan', 'UAE', 'Dinesh Karthik'),
(4553, '37', 30.6792, 43.3333, 54.5, 'Bangladesh', 'UAE', 'Dinesh Karthik'),
(4554, '12', 30.7963, 48.6667, 0, 'Australia', 'Australia', 'Dinesh Karthik'),
(4555, '25*', 30.4545, 41.6667, 12, 'Australia', 'Australia', 'Dinesh Karthik'),
(4556, '38*', 30.9091, 39.6667, 0, 'New Zealand', 'New Zealand', 'Dinesh Karthik'),
(4557, '0', 31.6, 52, 0, 'New Zealand', 'New Zealand', 'Dinesh Karthik'),
(4558, '20', 0, 0, 0, 'Sri Lanka', 'India', 'Kedar Jadhav'),
(4559, '5', 20, 20, 0, 'Zimbabwe', 'Zimbabwe', 'Kedar Jadhav'),
(4560, '16', 12.5, 12.5, 5, 'Zimbabwe', 'Zimbabwe', 'Kedar Jadhav'),
(4561, '105*', 13.6667, 13.6667, 10.5, 'Zimbabwe', 'Zimbabwe', 'Kedar Jadhav'),
(4562, '10*', 48.6667, 48.6667, 20, 'New Zealand', 'India', 'Kedar Jadhav'),
(4563, '41', 52, 52, 30, 'New Zealand', 'India', 'Kedar Jadhav'),
(4564, '0', 49.25, 59, 35.5, 'New Zealand', 'India', 'Kedar Jadhav'),
(4565, '39*', 39.4, 57.3333, 23.6667, 'New Zealand', 'India', 'Kedar Jadhav'),
(4566, '120', 47.2, 97.5, 36.6667, 'England', 'India', 'Kedar Jadhav'),
(4567, '22', 59.3333, 70, 57.5, 'England', 'India', 'Kedar Jadhav'),
(4568, '90', 54, 55.5, 50.4, 'England', 'India', 'Kedar Jadhav'),
(4569, '25*', 58.5, 67.75, 0, 'Sri Lanka', 'England', 'Kedar Jadhav'),
(4570, '9', 61.625, 98.6667, 0, 'Pakistan', 'England', 'Kedar Jadhav'),
(4571, '13*', 55.7778, 66.5, 0, 'West Indies', 'West Indies', 'Kedar Jadhav'),
(4572, '40*', 57.2222, 53, 0, 'West Indies', 'West Indies', 'Kedar Jadhav'),
(4573, '10', 61.6667, 88.5, 0, 'West Indies', 'West Indies', 'Kedar Jadhav'),
(4574, '1', 56.5, 48.5, 0, 'Sri Lanka', 'Sri Lanka', 'Kedar Jadhav'),
(4575, '0', 51.4545, 24.3333, 1, 'Sri Lanka', 'Sri Lanka', 'Kedar Jadhav'),
(4576, '63', 47.1667, 21.3333, 0.5, 'Sri Lanka', 'Sri Lanka', 'Kedar Jadhav'),
(4577, '40', 48.3846, 28.5, 57, 'Australia', 'India', 'Kedar Jadhav'),
(4578, '24', 47.7857, 22.8, 54.5714, 'Australia', 'India', 'Kedar Jadhav'),
(4579, '2', 46.2, 25.6, 50.75, 'Australia', 'India', 'Kedar Jadhav'),
(4580, '67', 43.4375, 25.8, 45.3333, 'Australia', 'India', 'Kedar Jadhav'),
(4581, '5*', 44.8235, 39.2, 47.5, 'Australia', 'India', 'Kedar Jadhav'),
(4582, '12', 45.1176, 34.5, 48, 'New Zealand', 'India', 'Kedar Jadhav'),
(4583, '18', 43.2778, 27.5, 44.7273, 'New Zealand', 'India', 'Kedar Jadhav'),
(4584, '1', 41.9474, 26, 0, 'South Africa', 'South Africa', 'Kedar Jadhav'),
(4585, '28*', 39.9, 25.75, 0, 'Hong Kong', 'UAE', 'Kedar Jadhav'),
(4586, '19', 41.3, 21.3333, 0, 'Afghanistan', 'UAE', 'Kedar Jadhav'),
(4587, '23*', 40.2381, 19.5, 47, 'Bangladesh', 'UAE', 'Kedar Jadhav'),
(4588, '16*', 41.3333, 29.6667, 42.5, 'West Indies', 'India', 'Kedar Jadhav'),
(4589, '61*', 42.0952, 43.5, 0, 'Australia', 'Australia', 'Kedar Jadhav'),
(4590, '22*', 45, 147, 0, 'New Zealand', 'New Zealand', 'Kedar Jadhav'),
(4591, '1', 46.0476, 141, 0, 'New Zealand', 'New Zealand', 'Kedar Jadhav'),
(4592, '34', 44, 123, 23, 'New Zealand', 'New Zealand', 'Kedar Jadhav'),
(4593, '81*', 43.5652, 67, 43.8333, 'Australia', 'India', 'Kedar Jadhav'),
(4594, '11', 47.087, 99.5, 50.5833, 'Australia', 'India', 'Kedar Jadhav'),
(4595, '26', 45.5833, 49.6667, 47.5385, 'Australia', 'India', 'Kedar Jadhav'),
(4596, '10', 44.8, 38.25, 46, 'Australia', 'India', 'Kedar Jadhav'),
(4597, '44', 43.4615, 40.5, 43.6, 'Australia', 'India', 'Kedar Jadhav'),
(4598, '0', 0, 0, 0, 'Bangladesh', 'Bangladesh', 'MS Dhoni '),
(4599, '12', 0, 0, 0, 'Bangladesh', 'Bangladesh', 'MS Dhoni '),
(4600, '7*', 6, 6, 6, 'Bangladesh', 'Bangladesh', 'MS Dhoni '),
(4601, '3', 9.5, 9.5, 0, 'Pakistan', 'India', 'MS Dhoni '),
(4602, '148', 7.33333, 7.33333, 3, 'Pakistan', 'India', 'MS Dhoni '),
(4603, '28', 42.5, 42.5, 75.5, 'Pakistan', 'India', 'MS Dhoni '),
(4604, '47', 39.6, 49.5, 59.6667, 'Pakistan', 'India', 'MS Dhoni '),
(4605, '11', 40.8333, 58.25, 56.5, 'Pakistan', 'India', 'MS Dhoni '),
(4606, '24', 36.5714, 47.4, 47.4, 'Pakistan', 'India', 'MS Dhoni '),
(4607, '2', 35, 51.6, 0, 'Sri Lanka', 'Sri Lanka', 'MS Dhoni '),
(4608, '15*', 31.3333, 22.4, 2, 'West Indies', 'Sri Lanka', 'MS Dhoni '),
(4609, '20', 33, 24.75, 17, 'Sri Lanka', 'Sri Lanka', 'MS Dhoni '),
(4610, '28*', 31.7, 18, 18.5, 'West Indies', 'Sri Lanka', 'MS Dhoni '),
(4611, '7', 34.5, 29.6667, 32.5, 'Sri Lanka', 'Sri Lanka', 'MS Dhoni '),
(4612, '2', 32, 24, 0, 'New Zealand', 'Zimbabwe', 'MS Dhoni '),
(4613, '56', 29.5, 24, 2, 'Zimbabwe', 'Zimbabwe', 'MS Dhoni '),
(4614, '37*', 31.5385, 28.25, 29, 'New Zealand', 'Zimbabwe', 'MS Dhoni '),
(4615, '67*', 34.3846, 43.3333, 47.5, 'Zimbabwe', 'Zimbabwe', 'MS Dhoni '),
(4616, '11', 39.5385, 56.3333, 81, 'New Zealand', 'Zimbabwe', 'MS Dhoni '),
(4617, '38', 37.5, 57.6667, 43.5, 'Sri Lanka', 'India', 'MS Dhoni '),
(4618, '183*', 37.5333, 69.6667, 42.7143, 'Sri Lanka', 'India', 'MS Dhoni '),
(4619, '45*', 49.7333, 168, 68.8571, 'Sri Lanka', 'India', 'MS Dhoni '),
(4620, '0', 52.7333, 172, 75.2857, 'Sri Lanka', 'India', 'MS Dhoni '),
(4621, '80', 49.4375, 92.3333, 65.875, 'Sri Lanka', 'India', 'MS Dhoni '),
(4622, '17', 51.2353, 115.333, 67.4444, 'South Africa', 'India', 'MS Dhoni '),
(4623, '14', 49.3333, 108.333, 62.4, 'South Africa', 'India', 'MS Dhoni '),
(4624, '12', 47.4737, 39, 58, 'South Africa', 'India', 'MS Dhoni '),
(4625, '68', 45.7, 24.6, 0, 'Pakistan', 'Pakistan', 'MS Dhoni '),
(4626, '72*', 46.7619, 38.2, 68, 'Pakistan', 'Pakistan', 'MS Dhoni '),
(4627, '2*', 50.1905, 45.75, 140, 'Pakistan', 'Pakistan', 'MS Dhoni '),
(4628, '77*', 50.2857, 56, 142, 'Pakistan', 'Pakistan', 'MS Dhoni '),
(4629, '20', 53.9524, 115.5, 54.1667, 'England', 'India', 'MS Dhoni '),
(4630, '38', 52.4091, 119.5, 51.5385, 'England', 'India', 'MS Dhoni '),
(4631, '13*', 51.7826, 104.5, 50.5714, 'England', 'India', 'MS Dhoni '),
(4632, '10*', 52.3478, 75, 51.5, 'England', 'India', 'MS Dhoni '),
(4633, '96', 52.7826, 79, 52.2143, 'England', 'India', 'MS Dhoni '),
(4634, '3', 54.5833, 59, 0, 'Pakistan', 'UAE', 'MS Dhoni '),
(4635, '59', 52.52, 53.3333, 3, 'Pakistan', 'UAE', 'MS Dhoni '),
(4636, '18', 52.7692, 60.3333, 0, 'West Indies', 'West Indies', 'MS Dhoni '),
(4637, '2', 51.4815, 46.5, 18, 'West Indies', 'West Indies', 'MS Dhoni '),
(4638, '15', 49.7143, 35.6, 10, 'West Indies', 'West Indies', 'MS Dhoni '),
(4639, '46*', 48.5172, 19.4, 11.6667, 'West Indies', 'West Indies', 'MS Dhoni '),
(4640, '14', 50.1035, 35, 27, 'West Indies', 'West Indies', 'MS Dhoni '),
(4641, '2', 48.9, 23.75, 0, 'West Indies', 'Malaysia', 'MS Dhoni '),
(4642, '18', 47.3871, 19.75, 2, 'West Indies', 'Malaysia', 'MS Dhoni '),
(4643, '23', 46.4688, 23.75, 10, 'Australia', 'Malaysia', 'MS Dhoni '),
(4644, '7', 45.7576, 25.75, 55.1333, 'England', 'India', 'MS Dhoni '),
(4645, '51', 44.6176, 12.8, 52.125, 'West Indies', 'India', 'MS Dhoni '),
(4646, '28', 44.8, 20.2, 52.0588, 'Australia', 'India', 'MS Dhoni '),
(4647, '14', 44.3333, 25.4, 0, 'South Africa', 'South Africa', 'MS Dhoni '),
(4648, '55', 43.5135, 24.6, 14, 'South Africa', 'South Africa', 'MS Dhoni '),
(4649, '26', 43.8158, 31, 34.5, 'South Africa', 'South Africa', 'MS Dhoni '),
(4650, '44', 43.359, 34.8, 31.6667, 'South Africa', 'South Africa', 'MS Dhoni '),
(4651, '62*', 43.375, 33.4, 50.7222, 'West Indies', 'India', 'MS Dhoni '),
(4652, '6', 44.925, 50.25, 54.1667, 'West Indies', 'India', 'MS Dhoni '),
(4653, '40*', 43.9756, 48.25, 51.6316, 'West Indies', 'India', 'MS Dhoni '),
(4654, '48', 44.9512, 59.3333, 53.7368, 'Sri Lanka', 'India', 'MS Dhoni '),
(4655, '67*', 45.0238, 66.6667, 53.45, 'Sri Lanka', 'India', 'MS Dhoni '),
(4656, '0', 46.619, 111.5, 23.75, 'Bangladesh', 'West Indies', 'MS Dhoni '),
(4657, '29', 45.5349, 53.6667, 19, 'Bermuda', 'West Indies', 'MS Dhoni '),
(4658, '0', 45.1591, 61.3333, 20.6667, 'Sri Lanka', 'West Indies', 'MS Dhoni '),
(4659, '91*', 44.1556, 36, 9.5, 'Bangladesh', 'Bangladesh', 'MS Dhoni '),
(4660, '36', 46.1778, 62.3333, 55, 'Bangladesh', 'Bangladesh', 'MS Dhoni '),
(4661, '2', 45.9565, 39, 56.8, 'Africa XI', 'India', 'MS Dhoni '),
(4662, '33', 45.0213, 39.5, 54.1905, 'Africa XI', 'India', 'MS Dhoni '),
(4663, '139*', 44.7708, 40.5, 53.2273, 'Africa XI', 'India', 'MS Dhoni '),
(4664, '0', 47.6667, 100.333, 0, 'South Africa', 'Ireland', 'MS Dhoni '),
(4665, '14*', 46.6939, 52.5, 0, 'South Africa', 'Ireland', 'MS Dhoni '),
(4666, '19', 46.9796, 62.6667, 0, 'England', 'England', 'MS Dhoni '),
(4667, '21', 46.42, 68.3333, 19, 'England', 'England', 'MS Dhoni '),
(4668, '13', 45.9216, 64.3333, 20, 'England', 'England', 'MS Dhoni '),
(4669, '13', 45.2885, 16.75, 17.6667, 'England', 'England', 'MS Dhoni '),
(4670, '24', 44.6792, 20, 16.5, 'England', 'England', 'MS Dhoni '),
(4671, '35', 44.2963, 18, 18, 'England', 'England', 'MS Dhoni '),
(4672, '50', 44.1273, 21.2, 20.8333, 'England', 'England', 'MS Dhoni '),
(4673, '58', 44.2321, 27, 59.5455, 'Australia', 'India', 'MS Dhoni '),
(4674, '33', 44.4737, 36, 59.4783, 'Australia', 'India', 'MS Dhoni '),
(4675, '50*', 44.2759, 40, 58.375, 'Australia', 'India', 'MS Dhoni '),
(4676, '4', 45.1379, 56.5, 60.4583, 'Australia', 'India', 'MS Dhoni '),
(4677, '26', 44.4407, 48.75, 58.2, 'Australia', 'India', 'MS Dhoni '),
(4678, '5', 44.1333, 42.75, 56.9615, 'Australia', 'India', 'MS Dhoni '),
(4679, '63', 43.4918, 29.5, 55.037, 'Pakistan', 'India', 'MS Dhoni '),
(4680, '4', 43.8064, 37, 55.3214, 'Pakistan', 'India', 'MS Dhoni '),
(4681, '49', 43.1746, 20.4, 53.5517, 'Pakistan', 'India', 'MS Dhoni '),
(4682, '45*', 43.2656, 29.4, 53.4, 'Pakistan', 'India', 'MS Dhoni '),
(4683, '24', 43.9688, 41.5, 54.9, 'Pakistan', 'India', 'MS Dhoni '),
(4684, '37', 43.6615, 46.25, 0, 'Australia', 'Australia', 'MS Dhoni '),
(4685, '88*', 43.5606, 39.75, 37, 'Sri Lanka', 'Australia', 'MS Dhoni '),
(4686, '17*', 44.8939, 81, 125, 'Australia', 'Australia', 'MS Dhoni '),
(4687, '31', 45.1515, 105.5, 142, 'Sri Lanka', 'Australia', 'MS Dhoni '),
(4688, '37', 44.9403, 65.6667, 86.5, 'Australia', 'Australia', 'MS Dhoni '),
(4689, '50*', 44.8235, 70, 70, 'Sri Lanka', 'Australia', 'MS Dhoni '),
(4690, '36', 45.5588, 111.5, 86.6667, 'Australia', 'Australia', 'MS Dhoni '),
(4691, '15*', 45.4203, 57, 74, 'Australia', 'Australia', 'MS Dhoni '),
(4692, '36', 45.6377, 56.3333, 77.75, 'Australia', 'Australia', 'MS Dhoni '),
(4693, '24', 45.5, 58, 48.6667, 'Pakistan', 'Bangladesh', 'MS Dhoni '),
(4694, '64', 45.1972, 53.6667, 42.5, 'Pakistan', 'Bangladesh', 'MS Dhoni '),
(4695, '109*', 45.4583, 43.75, 219, 'Hong Kong', 'Pakistan', 'MS Dhoni '),
(4696, '26*', 46.9722, 82.6667, 328, 'Pakistan', 'Pakistan', 'MS Dhoni '),
(4697, '76', 47.3333, 86.3333, 354, 'Pakistan', 'Pakistan', 'MS Dhoni '),
(4698, '67', 47.726, 99.6667, 215, 'Sri Lanka', 'Pakistan', 'MS Dhoni '),
(4699, '49', 47.9865, 114, 165.667, 'Sri Lanka', 'Pakistan', 'MS Dhoni '),
(4700, '6', 48, 109, 24, 'Sri Lanka', 'Sri Lanka', 'MS Dhoni '),
(4701, '39', 47.4474, 56, 19.5, 'Sri Lanka', 'Sri Lanka', 'MS Dhoni '),
(4702, '76', 47.3377, 47.4, 23.4, 'Sri Lanka', 'Sri Lanka', 'MS Dhoni '),
(4703, '71', 47.7051, 47.4, 32.1667, 'Sri Lanka', 'Sri Lanka', 'MS Dhoni '),
(4704, '1', 48, 48.2, 37.7143, 'Sri Lanka', 'Sri Lanka', 'MS Dhoni '),
(4705, '39', 47.4125, 38.6, 53.9032, 'England', 'India', 'MS Dhoni '),
(4706, '15', 47.3086, 45.2, 53.4375, 'England', 'India', 'MS Dhoni '),
(4707, '29*', 46.9146, 40.4, 52.2727, 'England', 'India', 'MS Dhoni '),
(4708, '9', 47.2683, 38.75, 53.1515, 'England', 'India', 'MS Dhoni '),
(4709, '50', 46.8072, 23.25, 51.8529, 'England', 'India', 'MS Dhoni '),
(4710, '61*', 46.8452, 35.5, 33.125, 'Sri Lanka', 'Sri Lanka', 'MS Dhoni '),
(4711, '23', 47.5714, 54.6667, 40.75, 'Sri Lanka', 'Sri Lanka', 'MS Dhoni '),
(4712, '35*', 47.2823, 57.3333, 38.7778, 'Sri Lanka', 'Sri Lanka', 'MS Dhoni '),
(4713, '94', 47.6941, 59.3333, 42.6667, 'Sri Lanka', 'Sri Lanka', 'MS Dhoni '),
(4714, '53', 48.2326, 87.6667, 47.8, 'Sri Lanka', 'Sri Lanka', 'MS Dhoni '),
(4715, '84*', 48.2874, 88.6667, 0, 'New Zealand', 'New Zealand', 'MS Dhoni '),
(4716, '23*', 49.2529, 96.3333, 0, 'New Zealand', 'New Zealand', 'MS Dhoni '),
(4717, '68', 49.5172, 144.5, 0, 'New Zealand', 'New Zealand', 'MS Dhoni '),
(4718, '9', 49.7273, 107.333, 175, 'New Zealand', 'New Zealand', 'MS Dhoni '),
(4719, '41', 49.2697, 79, 17.7143, 'West Indies', 'West Indies', 'MS Dhoni '),
(4720, '95', 49.1778, 75, 20.625, 'West Indies', 'West Indies', 'MS Dhoni '),
(4721, '46*', 49.6813, 59, 28.8889, 'West Indies', 'West Indies', 'MS Dhoni '),
(4722, '35*', 50.1868, 64.75, 48.2727, 'New Zealand', 'Sri Lanka', 'MS Dhoni '),
(4723, '8', 50.5714, 75.3333, 51.4545, 'Sri Lanka', 'Sri Lanka', 'MS Dhoni '),
(4724, '56', 50.1087, 75, 47.8333, 'Sri Lanka', 'Sri Lanka', 'MS Dhoni '),
(4725, '3', 50.172, 80, 34.75, 'Pakistan', 'South Africa', 'MS Dhoni '),
(4726, '34', 49.6702, 49.3333, 51.8, 'Australia', 'India', 'MS Dhoni '),
(4727, '124', 49.5053, 34, 51.3056, 'Australia', 'India', 'MS Dhoni '),
(4728, '71*', 50.2812, 45, 53.2703, 'Australia', 'India', 'MS Dhoni '),
(4729, '26', 51.0208, 72, 55.1892, 'Australia', 'India', 'MS Dhoni '),
(4730, '6', 50.7629, 64.5, 54.4211, 'Australia', 'India', 'MS Dhoni '),
(4731, '24', 50.3061, 65.25, 53.1795, 'Australia', 'India', 'MS Dhoni '),
(4732, '72', 50.0404, 62.75, 52.45, 'Sri Lanka', 'India', 'MS Dhoni '),
(4733, '107', 50.26, 49.75, 52.9268, 'Sri Lanka', 'India', 'MS Dhoni '),
(4734, '37', 50.8218, 47, 46.8, 'Sri Lanka', 'Bangladesh', 'MS Dhoni '),
(4735, '101*', 50.6863, 49.2, 45.1667, 'Bangladesh', 'Bangladesh', 'MS Dhoni '),
(4736, '32', 51.6765, 85.25, 62, 'Bangladesh', 'Bangladesh', 'MS Dhoni '),
(4737, '14', 51.4854, 87.25, 57.7143, 'Sri Lanka', 'Bangladesh', 'MS Dhoni '),
(4738, '26', 51.125, 72.75, 54.2143, 'South Africa', 'India', 'MS Dhoni '),
(4739, '68*', 50.8857, 52.5, 53.5581, 'South Africa', 'India', 'MS Dhoni '),
(4740, '9', 51.5333, 80.3333, 55.1395, 'South Africa', 'India', 'MS Dhoni ');
INSERT INTO `list` (`id`, `runs`, `overall`, `fivem`, `cavg`, `opp`, `ground`, `player`) VALUES
(4741, '38*', 51.1321, 37.25, 48.4615, 'Bangladesh', 'Sri Lanka', 'MS Dhoni '),
(4742, '56', 51.4906, 51.6667, 51.3846, 'Pakistan', 'Sri Lanka', 'MS Dhoni '),
(4743, '41', 51.5327, 65.6667, 51.7143, 'Sri Lanka', 'Sri Lanka', 'MS Dhoni '),
(4744, '38', 51.4352, 70.6667, 51, 'Sri Lanka', 'Sri Lanka', 'MS Dhoni '),
(4745, '2', 51.3119, 45.5, 50.1875, 'New Zealand', 'Sri Lanka', 'MS Dhoni '),
(4746, '23*', 50.8636, 43.75, 47.3529, 'Sri Lanka', 'Sri Lanka', 'MS Dhoni '),
(4747, '10', 51.0727, 40, 48.7059, 'Sri Lanka', 'Sri Lanka', 'MS Dhoni '),
(4748, '38', 50.7027, 28.5, 46.5556, 'New Zealand', 'Sri Lanka', 'MS Dhoni '),
(4749, '67', 50.5893, 27.75, 46.1053, 'Sri Lanka', 'Sri Lanka', 'MS Dhoni '),
(4750, '0', 50.7345, 35, 54.0909, 'Australia', 'India', 'MS Dhoni '),
(4751, '25', 50.2895, 34.5, 28.4, 'South Africa', 'South Africa', 'MS Dhoni '),
(4752, '38', 50.0696, 28, 27.8333, 'South Africa', 'South Africa', 'MS Dhoni '),
(4753, '5', 49.9655, 33.6, 29.2857, 'South Africa', 'South Africa', 'MS Dhoni '),
(4754, '2', 49.5812, 27, 26.25, 'South Africa', 'South Africa', 'MS Dhoni '),
(4755, '5', 49.178, 14, 23.5556, 'South Africa', 'South Africa', 'MS Dhoni '),
(4756, '31', 48.8067, 15, 52.8889, 'England', 'India', 'MS Dhoni '),
(4757, '34', 48.6583, 16.2, 52.413, 'Ireland', 'India', 'MS Dhoni '),
(4758, '19*', 48.5372, 15.4, 52.0213, 'Netherlands', 'India', 'MS Dhoni '),
(4759, '12*', 48.6942, 22.75, 52.4255, 'South Africa', 'India', 'MS Dhoni '),
(4760, '22', 48.7934, 33.6667, 52.6809, 'West Indies', 'India', 'MS Dhoni '),
(4761, '7', 48.5738, 39.3333, 52.0417, 'Australia', 'India', 'MS Dhoni '),
(4762, '25', 48.2358, 31.3333, 51.1225, 'Pakistan', 'India', 'MS Dhoni '),
(4763, '91*', 48.0484, 28.3333, 50.6, 'Sri Lanka', 'India', 'MS Dhoni '),
(4764, '33', 48.7823, 52.3333, 25, 'England', 'England', 'MS Dhoni '),
(4765, '6', 48.656, 44.5, 26, 'England', 'England', 'MS Dhoni '),
(4766, '69', 48.3175, 40.5, 23.7778, 'England', 'England', 'MS Dhoni '),
(4767, '78*', 48.4803, 56, 28.3, 'England', 'England', 'MS Dhoni '),
(4768, '50*', 49.0945, 92.3333, 36.1, 'England', 'England', 'MS Dhoni '),
(4769, '87*', 49.4882, 78.6667, 52.42, 'England', 'India', 'MS Dhoni '),
(4770, '35*', 50.1732, 145, 54.16, 'England', 'India', 'MS Dhoni '),
(4771, '15*', 50.4488, 319, 54.86, 'England', 'India', 'MS Dhoni '),
(4772, '75*', 50.5669, 0, 55.16, 'England', 'India', 'MS Dhoni '),
(4773, '29', 51.1575, 0, 69.4, 'Australia', 'Australia', 'MS Dhoni '),
(4774, '4', 50.9844, 241, 62.6667, 'Sri Lanka', 'Australia', 'MS Dhoni '),
(4775, '44*', 50.6202, 79, 54.2857, 'Australia', 'Australia', 'MS Dhoni '),
(4776, '58*', 50.9612, 83.5, 60.5714, 'Sri Lanka', 'Australia', 'MS Dhoni '),
(4777, '56', 51.4109, 105, 68.8571, 'Australia', 'Australia', 'MS Dhoni '),
(4778, '14', 51.4462, 63.6667, 67.25, 'Australia', 'Australia', 'MS Dhoni '),
(4779, '46*', 51.1603, 58.6667, 52.25, 'Sri Lanka', 'Bangladesh', 'MS Dhoni '),
(4780, '21*', 51.5115, 109, 58, 'Bangladesh', 'Bangladesh', 'MS Dhoni '),
(4781, '4*', 51.6718, 97.5, 60.625, 'Pakistan', 'Bangladesh', 'MS Dhoni '),
(4782, '35', 51.7023, 70.5, 47.15, 'Sri Lanka', 'Sri Lanka', 'MS Dhoni '),
(4783, '11', 51.5758, 60, 46.5714, 'Sri Lanka', 'Sri Lanka', 'MS Dhoni '),
(4784, '31', 51.2707, 58.5, 44.9545, 'Sri Lanka', 'Sri Lanka', 'MS Dhoni '),
(4785, '58', 51.1194, 34, 44.3478, 'Sri Lanka', 'Sri Lanka', 'MS Dhoni '),
(4786, '113*', 51.1704, 34.75, 56.66, 'Pakistan', 'India', 'MS Dhoni '),
(4787, '54*', 52.0074, 62, 58.92, 'Pakistan', 'India', 'MS Dhoni '),
(4788, '36', 52.4074, 89, 60, 'Pakistan', 'India', 'MS Dhoni '),
(4789, '32', 52.2868, 97.3333, 59.5294, 'England', 'India', 'MS Dhoni '),
(4790, '72', 52.1387, 97.6667, 59, 'England', 'India', 'MS Dhoni '),
(4791, '10*', 52.2826, 102.333, 59.2453, 'England', 'India', 'MS Dhoni '),
(4792, '19', 52.3551, 68, 59.434, 'England', 'India', 'MS Dhoni '),
(4793, '15', 52.1151, 42.25, 58.6852, 'England', 'India', 'MS Dhoni '),
(4794, '27', 51.85, 37, 41.1, 'South Africa', 'England', 'MS Dhoni '),
(4795, '0', 51.6738, 35.75, 39.8182, 'England', 'England', 'MS Dhoni '),
(4796, '27', 51.3099, 17.75, 34, 'West Indies', 'West Indies', 'MS Dhoni '),
(4797, '45*', 51.1399, 17.6, 33.3, 'Sri Lanka', 'West Indies', 'MS Dhoni '),
(4798, '19', 51.4545, 28.5, 57.8909, 'Australia', 'India', 'MS Dhoni '),
(4799, '139*', 51.2292, 29.5, 57.1964, 'Australia', 'India', 'MS Dhoni '),
(4800, '25*', 52.1944, 76.6667, 59.6786, 'Australia', 'India', 'MS Dhoni '),
(4801, '62', 52.3681, 127.5, 60.125, 'Australia', 'India', 'MS Dhoni '),
(4802, '13*', 52.4345, 145, 60.1579, 'West Indies', 'India', 'MS Dhoni '),
(4803, '51*', 52.5241, 129, 60.386, 'West Indies', 'India', 'MS Dhoni '),
(4804, '23*', 52.8759, 290, 61.2807, 'West Indies', 'India', 'MS Dhoni '),
(4805, '65', 53.0345, 174, 21.7, 'South Africa', 'South Africa', 'MS Dhoni '),
(4806, '19', 53.1164, 107, 25.6364, 'South Africa', 'South Africa', 'MS Dhoni '),
(4807, '40', 52.8843, 85.5, 92, 'New Zealand', 'New Zealand', 'MS Dhoni '),
(4808, '56', 52.7973, 66, 74.6667, 'New Zealand', 'New Zealand', 'MS Dhoni '),
(4809, '50', 52.8188, 50.75, 70, 'New Zealand', 'New Zealand', 'MS Dhoni '),
(4810, '79*', 52.8, 46, 66, 'New Zealand', 'New Zealand', 'MS Dhoni '),
(4811, '47', 53.3267, 61, 81.8, 'New Zealand', 'New Zealand', 'MS Dhoni '),
(4812, '52', 53.2848, 68, 36.5, 'England', 'England', 'MS Dhoni '),
(4813, '29', 53.2763, 71, 37.6923, 'England', 'England', 'MS Dhoni '),
(4814, '8', 53.1176, 64.25, 61.6842, 'West Indies', 'India', 'MS Dhoni '),
(4815, '51*', 52.8247, 53.75, 60.7586, 'West Indies', 'India', 'MS Dhoni '),
(4816, '6', 53.1558, 46.75, 61.6379, 'West Indies', 'India', 'MS Dhoni '),
(4817, '19', 52.8516, 36.5, 61.3333, 'Australia', 'Australia', 'MS Dhoni '),
(4818, '34', 52.6346, 28.25, 57.1, 'England', 'Australia', 'MS Dhoni '),
(4819, '17', 52.5159, 29.5, 55, 'England', 'Australia', 'MS Dhoni '),
(4820, '18', 52.2911, 31.75, 51.8333, 'Pakistan', 'Australia', 'MS Dhoni '),
(4821, '18', 52.0755, 18.8, 49.2308, 'South Africa', 'Australia', 'MS Dhoni '),
(4822, '45*', 51.8625, 21.2, 47, 'West Indies', 'Australia', 'MS Dhoni '),
(4823, '85*', 52.1437, 33, 76, 'Zimbabwe', 'New Zealand', 'MS Dhoni '),
(4824, '6', 52.675, 61, 50.2143, 'Bangladesh', 'Australia', 'MS Dhoni '),
(4825, '65', 52.3851, 57.3333, 47.2667, 'Australia', 'Australia', 'MS Dhoni '),
(4826, '5', 52.463, 73, 61.125, 'Bangladesh', 'Bangladesh', 'MS Dhoni '),
(4827, '47', 52.1718, 68.6667, 54.8889, 'Bangladesh', 'Bangladesh', 'MS Dhoni '),
(4828, '69', 52.1402, 52, 54.1, 'Bangladesh', 'Bangladesh', 'MS Dhoni '),
(4829, '31', 52.2424, 38.4, 60.6949, 'South Africa', 'India', 'MS Dhoni '),
(4830, '92*', 52.1145, 43.4, 60.2, 'South Africa', 'India', 'MS Dhoni '),
(4831, '47', 52.6687, 61, 61.7333, 'South Africa', 'India', 'MS Dhoni '),
(4832, '15', 52.6347, 71.5, 61.4918, 'South Africa', 'India', 'MS Dhoni '),
(4833, '27', 52.4107, 63.5, 60.7419, 'South Africa', 'India', 'MS Dhoni '),
(4834, '18', 52.2604, 53, 48.375, 'Australia', 'Australia', 'MS Dhoni '),
(4835, '11', 52.0588, 49.75, 46.5882, 'Australia', 'Australia', 'MS Dhoni '),
(4836, '23', 51.8187, 23.6, 44.6111, 'Australia', 'Australia', 'MS Dhoni '),
(4837, '0', 51.6512, 18.8, 43.4737, 'Australia', 'Australia', 'MS Dhoni '),
(4838, '34', 51.3526, 15.8, 41.3, 'Australia', 'Australia', 'MS Dhoni '),
(4839, '21', 51.2529, 17.2, 60.2063, 'New Zealand', 'India', 'MS Dhoni '),
(4840, '39', 51.08, 17.8, 59.5938, 'New Zealand', 'India', 'MS Dhoni '),
(4841, '80', 51.0114, 23.4, 59.2769, 'New Zealand', 'India', 'MS Dhoni '),
(4842, '11', 51.1751, 34.8, 59.5909, 'New Zealand', 'India', 'MS Dhoni '),
(4843, '41', 50.9494, 37, 58.8657, 'New Zealand', 'India', 'MS Dhoni '),
(4844, '6', 50.8939, 38.4, 58.6029, 'England', 'India', 'MS Dhoni '),
(4845, '134', 50.6444, 35.4, 57.8406, 'England', 'India', 'MS Dhoni '),
(4846, '25', 51.105, 54.4, 58.9286, 'England', 'India', 'MS Dhoni '),
(4847, '63', 50.9615, 43.4, 37.0714, 'Sri Lanka', 'England', 'MS Dhoni '),
(4848, '4', 51.0273, 53.8, 38.8, 'Pakistan', 'England', 'MS Dhoni '),
(4849, '9*', 50.7717, 46.4, 37.8, 'West Indies', 'West Indies', 'MS Dhoni '),
(4850, '13*', 50.8206, 58.75, 38.7, 'West Indies', 'West Indies', 'MS Dhoni '),
(4851, '78*', 50.8913, 38, 40, 'West Indies', 'West Indies', 'MS Dhoni '),
(4852, '54', 51.3152, 83.5, 47.8, 'West Indies', 'West Indies', 'MS Dhoni '),
(4853, '45*', 51.3297, 79, 44.9167, 'Sri Lanka', 'Sri Lanka', 'MS Dhoni '),
(4854, '67*', 51.573, 199, 46.7917, 'Sri Lanka', 'Sri Lanka', 'MS Dhoni '),
(4855, '49*', 51.9351, 257, 49.5833, 'Sri Lanka', 'Sri Lanka', 'MS Dhoni '),
(4856, '1*', 52.2, 293, 51.625, 'Sri Lanka', 'Sri Lanka', 'MS Dhoni '),
(4857, '79', 52.2054, 216, 58.4507, 'Australia', 'India', 'MS Dhoni '),
(4858, '5', 52.3495, 241, 58.7361, 'Australia', 'India', 'MS Dhoni '),
(4859, '3*', 52.0963, 100.5, 58, 'Australia', 'India', 'MS Dhoni '),
(4860, '13', 52.1123, 68.5, 58.0411, 'Australia', 'India', 'MS Dhoni '),
(4861, '25', 51.9043, 33.6667, 57.4324, 'New Zealand', 'India', 'MS Dhoni '),
(4862, '18*', 51.7619, 31.25, 57, 'New Zealand', 'India', 'MS Dhoni '),
(4863, '25', 51.8571, 21.3333, 57.24, 'New Zealand', 'India', 'MS Dhoni '),
(4864, '65', 51.7158, 28, 56.8158, 'Sri Lanka', 'India', 'MS Dhoni '),
(4865, '7', 51.7853, 36.5, 56.9221, 'Sri Lanka', 'India', 'MS Dhoni '),
(4866, '4*', 51.5521, 35, 25.0833, 'South Africa', 'South Africa', 'MS Dhoni '),
(4867, '10', 51.5729, 39.6667, 25.4167, 'South Africa', 'South Africa', 'MS Dhoni '),
(4868, '42*', 51.3575, 27.75, 24.2308, 'South Africa', 'South Africa', 'MS Dhoni '),
(4869, '13', 51.5751, 42.6667, 27.4615, 'South Africa', 'South Africa', 'MS Dhoni '),
(4870, '37', 51.3763, 25.3333, 36.625, 'England', 'England', 'MS Dhoni '),
(4871, '42', 51.3026, 35.3333, 36.6471, 'England', 'England', 'MS Dhoni '),
(4872, '0', 51.2551, 36, 31, 'Hong Kong', 'UAE', 'MS Dhoni '),
(4873, '33', 50.9949, 33.5, 20.6667, 'Bangladesh', 'UAE', 'MS Dhoni '),
(4874, '8', 50.904, 25, 23.75, 'Afghanistan', 'UAE', 'MS Dhoni '),
(4875, '36', 50.6884, 24, 20.6, 'Bangladesh', 'UAE', 'MS Dhoni '),
(4876, '20', 50.615, 23.8, 56.2821, 'West Indies', 'India', 'MS Dhoni '),
(4877, '7', 50.4627, 19.4, 55.8228, 'West Indies', 'India', 'MS Dhoni '),
(4878, '23', 50.2475, 20.8, 55.2125, 'West Indies', 'India', 'MS Dhoni '),
(4879, '51', 50.1133, 18.8, 40.9524, 'Australia', 'Australia', 'MS Dhoni '),
(4880, '55*', 50.1176, 27.4, 41.4091, 'Australia', 'Australia', 'MS Dhoni '),
(4881, '87*', 50.3873, 39, 43.9091, 'Australia', 'Australia', 'MS Dhoni '),
(4882, '48*', 50.8137, 74.3333, 90.1667, 'New Zealand', 'New Zealand', 'MS Dhoni '),
(4883, '1', 51.049, 132, 98.1667, 'New Zealand', 'New Zealand', 'MS Dhoni '),
(4884, '59*', 50.8049, 121, 54.8148, 'Australia', 'India', 'MS Dhoni '),
(4885, '0', 51.0927, 250, 55.5432, 'Australia', 'India', 'MS Dhoni '),
(4886, '26', 50.8447, 97.5, 54.8658, 'Australia', 'India', 'MS Dhoni '),
(4887, '45', 0, 0, 0, 'New Zealand', 'New Zealand', 'Vijay Shankar'),
(4888, '46', 45, 45, 0, 'Australia', 'India', 'Vijay Shankar'),
(4889, '32', 45.5, 45.5, 46, 'Australia', 'India', 'Vijay Shankar'),
(4890, '26', 41, 41, 39, 'Australia', 'India', 'Vijay Shankar'),
(4891, '16', 37.25, 37.25, 34.6667, 'Australia', 'India', 'Vijay Shankar'),
(4892, '100*', 0, 0, 0, 'Zimbabwe', 'Zimbabwe', 'K. L. Rahul'),
(4893, '33', 0, 0, 0, 'Zimbabwe', 'Zimbabwe', 'K. L. Rahul'),
(4894, '63*', 133, 133, 133, 'Zimbabwe', 'Zimbabwe', 'K. L. Rahul'),
(4895, '8', 196, 196, 0, 'England', 'India', 'K. L. Rahul'),
(4896, '5', 102, 102, 8, 'England', 'India', 'K. L. Rahul'),
(4897, '11', 69.6667, 69.6667, 6.5, 'England', 'India', 'K. L. Rahul'),
(4898, '4', 55, 30, 0, 'Sri Lanka', 'Sri Lanka', 'K. L. Rahul'),
(4899, '17', 44.8, 22.75, 4, 'Sri Lanka', 'Sri Lanka', 'K. L. Rahul'),
(4900, '7', 40.1667, 9, 10.5, 'Sri Lanka', 'Sri Lanka', 'K. L. Rahul'),
(4901, '9*', 35.4286, 8.8, 0, 'England', 'England', 'K. L. Rahul'),
(4902, '0', 36.7143, 12, 0, 'England', 'England', 'K. L. Rahul'),
(4903, '60', 32.125, 9.25, 0, 'Afghanistan', 'UAE', 'K. L. Rahul'),
(4904, '26', 35.2222, 23.25, 8, 'Australia', 'India', 'K. L. Rahul'),
(4905, '0', 0, 0, 0, 'Australia', 'India', 'Shikhar Dhawan'),
(4906, '51', 0, 0, 0, 'West Indies', 'West Indies', 'Shikhar Dhawan'),
(4907, '3', 25.5, 25.5, 51, 'West Indies', 'West Indies', 'Shikhar Dhawan'),
(4908, '4', 18, 18, 27, 'West Indies', 'West Indies', 'Shikhar Dhawan'),
(4909, '11', 14.5, 14.5, 19.3333, 'West Indies', 'West Indies', 'Shikhar Dhawan'),
(4910, '114', 13.8, 13.8, 0, 'South Africa', 'England', 'Shikhar Dhawan'),
(4911, '102*', 30.5, 36.6, 114, 'West Indies', 'England', 'Shikhar Dhawan'),
(4912, '48', 47.5, 58.5, 216, 'Pakistan', 'England', 'Shikhar Dhawan'),
(4913, '68', 47.5714, 69.75, 132, 'Sri Lanka', 'England', 'Shikhar Dhawan'),
(4914, '31', 50.125, 85.75, 110.667, 'England', 'England', 'Shikhar Dhawan'),
(4915, '11', 48, 90.75, 17.25, 'West Indies', 'West Indies', 'Shikhar Dhawan'),
(4916, '24', 44.3, 65, 16, 'Sri Lanka', 'West Indies', 'Shikhar Dhawan'),
(4917, '69', 42.4545, 36.4, 17.3333, 'West Indies', 'West Indies', 'Shikhar Dhawan'),
(4918, '15', 44.6667, 40.6, 24.7143, 'Sri Lanka', 'West Indies', 'Shikhar Dhawan'),
(4919, '16', 42.3846, 30, 23.5, 'Sri Lanka', 'West Indies', 'Shikhar Dhawan'),
(4920, '17', 40.5, 27, 0, 'Zimbabwe', 'Zimbabwe', 'Shikhar Dhawan'),
(4921, '116', 38.9333, 28.2, 17, 'Zimbabwe', 'Zimbabwe', 'Shikhar Dhawan'),
(4922, '35', 43.75, 46.6, 66.5, 'Zimbabwe', 'Zimbabwe', 'Shikhar Dhawan'),
(4923, '41', 43.2353, 39.8, 56, 'Zimbabwe', 'Zimbabwe', 'Shikhar Dhawan'),
(4924, '7', 43.1111, 45, 0, 'Australia', 'India', 'Shikhar Dhawan'),
(4925, '95', 41.2105, 43.2, 3.5, 'Australia', 'India', 'Shikhar Dhawan'),
(4926, '8', 43.9, 58.8, 34, 'Australia', 'India', 'Shikhar Dhawan'),
(4927, '14*', 42.1905, 37.2, 27.5, 'Australia', 'India', 'Shikhar Dhawan'),
(4928, '100', 42.8571, 41.25, 31, 'Australia', 'India', 'Shikhar Dhawan'),
(4929, '60', 45.4545, 56, 44.8, 'Australia', 'India', 'Shikhar Dhawan'),
(4930, '5', 46.087, 69.25, 47.3333, 'West Indies', 'India', 'Shikhar Dhawan'),
(4931, '35', 44.375, 46.75, 41.2857, 'West Indies', 'India', 'Shikhar Dhawan'),
(4932, '119', 44, 53.5, 40.5, 'West Indies', 'India', 'Shikhar Dhawan'),
(4933, '12', 46.8846, 63.8, 0, 'South Africa', 'South Africa', 'Shikhar Dhawan'),
(4934, '0', 45.5926, 46.2, 12, 'South Africa', 'South Africa', 'Shikhar Dhawan'),
(4935, '32', 43.9643, 34.2, 0, 'New Zealand', 'New Zealand', 'Shikhar Dhawan'),
(4936, '12', 43.5517, 39.6, 32, 'New Zealand', 'New Zealand', 'Shikhar Dhawan'),
(4937, '28', 42.5, 35, 22, 'New Zealand', 'New Zealand', 'Shikhar Dhawan'),
(4938, '9', 42.0323, 16.8, 24, 'New Zealand', 'New Zealand', 'Shikhar Dhawan'),
(4939, '28', 41, 16.2, 0, 'Bangladesh', 'Bangladesh', 'Shikhar Dhawan'),
(4940, '94', 40.6061, 21.8, 28, 'Sri Lanka', 'Bangladesh', 'Shikhar Dhawan'),
(4941, '10', 42.1765, 34.2, 61, 'Pakistan', 'Bangladesh', 'Shikhar Dhawan'),
(4942, '60', 41.2571, 33.8, 44, 'Afghanistan', 'Bangladesh', 'Shikhar Dhawan'),
(4943, '11', 41.7778, 40.2, 90.75, 'England', 'England', 'Shikhar Dhawan'),
(4944, '16', 40.9459, 40.6, 74.8, 'England', 'England', 'Shikhar Dhawan'),
(4945, '97*', 40.2895, 38.2, 65, 'England', 'England', 'Shikhar Dhawan'),
(4946, '31', 42.8421, 48.5, 81.1667, 'England', 'England', 'Shikhar Dhawan'),
(4947, '68', 42.5385, 53.75, 49.2222, 'West Indies', 'India', 'Shikhar Dhawan'),
(4948, '1', 43.175, 55.75, 51.1, 'West Indies', 'India', 'Shikhar Dhawan'),
(4949, '35', 42.1463, 53.25, 46.5455, 'West Indies', 'India', 'Shikhar Dhawan'),
(4950, '113', 41.9762, 58, 45.5833, 'Sri Lanka', 'India', 'Shikhar Dhawan'),
(4951, '79', 43.6279, 49.6, 50.7692, 'Sri Lanka', 'India', 'Shikhar Dhawan'),
(4952, '91', 44.4318, 59.2, 52.7857, 'Sri Lanka', 'India', 'Shikhar Dhawan'),
(4953, '2', 45.4667, 63.8, 0, 'Australia', 'Australia', 'Shikhar Dhawan'),
(4954, '1', 44.5217, 64, 2, 'England', 'Australia', 'Shikhar Dhawan'),
(4955, '8', 43.5957, 57.2, 1.5, 'Australia', 'Australia', 'Shikhar Dhawan'),
(4956, '38', 42.8542, 36.2, 3.66667, 'England', 'Australia', 'Shikhar Dhawan'),
(4957, '73', 42.7551, 28, 12.25, 'Pakistan', 'Australia', 'Shikhar Dhawan'),
(4958, '137', 43.36, 24.4, 24.4, 'South Africa', 'Australia', 'Shikhar Dhawan'),
(4959, '14', 45.1961, 51.4, 43.1667, 'U.A.E.', 'Australia', 'Shikhar Dhawan'),
(4960, '9', 44.5961, 54, 39, 'West Indies', 'Australia', 'Shikhar Dhawan'),
(4961, '100', 43.9245, 54.2, 20.25, 'Ireland', 'New Zealand', 'Shikhar Dhawan'),
(4962, '4', 44.963, 66.6, 36.2, 'Zimbabwe', 'New Zealand', 'Shikhar Dhawan'),
(4963, '30', 44.2182, 52.8, 35.25, 'Bangladesh', 'Australia', 'Shikhar Dhawan'),
(4964, '45', 43.9643, 31.4, 34.6667, 'Australia', 'Australia', 'Shikhar Dhawan'),
(4965, '30', 43.9825, 37.6, 48, 'Bangladesh', 'Bangladesh', 'Shikhar Dhawan'),
(4966, '53', 43.7414, 41.8, 44.4, 'Bangladesh', 'Bangladesh', 'Shikhar Dhawan'),
(4967, '75', 43.8983, 32.4, 45.8333, 'Bangladesh', 'Bangladesh', 'Shikhar Dhawan'),
(4968, '23', 44.4167, 46.6, 55.3333, 'South Africa', 'India', 'Shikhar Dhawan'),
(4969, '23', 44.0656, 45.2, 53.3125, 'South Africa', 'India', 'Shikhar Dhawan'),
(4970, '13', 43.7258, 40.8, 51.5294, 'South Africa', 'India', 'Shikhar Dhawan'),
(4971, '7', 43.2381, 37.4, 49.3889, 'South Africa', 'India', 'Shikhar Dhawan'),
(4972, '60', 42.6719, 28.2, 47.1579, 'South Africa', 'India', 'Shikhar Dhawan'),
(4973, '9', 42.9385, 25.2, 35.7, 'Australia', 'Australia', 'Shikhar Dhawan'),
(4974, '6', 42.4242, 22.4, 33.2727, 'Australia', 'Australia', 'Shikhar Dhawan'),
(4975, '68', 41.8806, 19, 31, 'Australia', 'Australia', 'Shikhar Dhawan'),
(4976, '126', 42.2647, 30, 33.8461, 'Australia', 'Australia', 'Shikhar Dhawan'),
(4977, '78', 43.4783, 53.8, 40.4286, 'Australia', 'Australia', 'Shikhar Dhawan'),
(4978, '1', 43.9714, 57.4, 47.8, 'England', 'India', 'Shikhar Dhawan'),
(4979, '11', 43.3662, 55.8, 45.5714, 'England', 'India', 'Shikhar Dhawan'),
(4980, '68', 42.9167, 56.8, 74, 'Pakistan', 'England', 'Shikhar Dhawan'),
(4981, '125', 43.2603, 56.8, 73.25, 'Sri Lanka', 'England', 'Shikhar Dhawan'),
(4982, '78', 44.3649, 56.6, 79, 'South Africa', 'England', 'Shikhar Dhawan'),
(4983, '46', 44.8133, 56.6, 78.9, 'Bangladesh', 'England', 'Shikhar Dhawan'),
(4984, '21', 44.8289, 65.6, 75.9091, 'Pakistan', 'England', 'Shikhar Dhawan'),
(4985, '87', 44.5195, 67.6, 22.6667, 'West Indies', 'West Indies', 'Shikhar Dhawan'),
(4986, '63', 45.0641, 71.4, 29.1, 'West Indies', 'West Indies', 'Shikhar Dhawan'),
(4987, '2', 45.2911, 59, 32.1818, 'West Indies', 'West Indies', 'Shikhar Dhawan'),
(4988, '5', 44.75, 43.8, 29.6667, 'West Indies', 'West Indies', 'Shikhar Dhawan'),
(4989, '4', 44.2593, 35.6, 27.7692, 'West Indies', 'West Indies', 'Shikhar Dhawan'),
(4990, '132*', 43.7683, 32.2, 0, 'Sri Lanka', 'Sri Lanka', 'Shikhar Dhawan'),
(4991, '49', 45.3781, 51.5, 0, 'Sri Lanka', 'Sri Lanka', 'Shikhar Dhawan'),
(4992, '5', 45.4217, 48, 181, 'Sri Lanka', 'Sri Lanka', 'Shikhar Dhawan'),
(4993, '4', 44.9405, 48.75, 93, 'Sri Lanka', 'Sri Lanka', 'Shikhar Dhawan'),
(4994, '9', 44.4588, 48.5, 44, 'New Zealand', 'India', 'Shikhar Dhawan'),
(4995, '68', 44.0465, 49.75, 42.4783, 'New Zealand', 'India', 'Shikhar Dhawan'),
(4996, '14', 44.3218, 27, 43.5417, 'New Zealand', 'India', 'Shikhar Dhawan'),
(4997, '0', 43.9773, 20, 42.36, 'Sri Lanka', 'India', 'Shikhar Dhawan'),
(4998, '68', 43.4832, 19, 40.7308, 'Sri Lanka', 'India', 'Shikhar Dhawan'),
(4999, '100*', 43.7556, 31.8, 41.7407, 'Sri Lanka', 'India', 'Shikhar Dhawan'),
[truncated: 325,365 more chars]
