# Supplementary material for: Player-aware resource compensation in interrupted cricket matches
Source: PeerJ Comput Sci. 2022 Mar 14;8:e917. doi: 10.7717/peerj-cs.917 (PMC9044201; doi:10.7717/peerj-cs.917)
Supplement: Supplemental Information 1 — (1). woa.csv consists of batter’s inning by inning data for training the model. (2). list.csv contains the same data as defined in woa.csv. This information required to calculate the current career stats of batter. (3). bats.sql has tables and each table represents one country with pre-allocated weightage to every over of that country’s inning. (4). predict.py is the code file that calculates remaining resources before and after interruption. [file peerj-cs-08-917-s001.zip › Perdict.py]

import pandas as pd
from sklearn import linear_model
from sklearn.model_selection import train_test_split
import mysql.connector
data= pd.read_csv('woa.csv')
country='South Africa'
data.drop(data[data.ground != country].index,inplace=True)
testmerger = pd.DataFrame()
trainmerger= pd.DataFrame()
for i in data.player.unique():
    data2= data.copy()
    data2.drop(data2[data2.player != i].index,inplace=True)
    if data2.shape[0]>1:
        test1,train1 = train_test_split(data2, test_size=0.2, random_state=42)
        testmerger=pd.concat([testmerger,test1], axis=0)
        trainmerger=pd.concat([trainmerger,train1], axis=0)
reg=linear_model.LinearRegression()
reg.fit(testmerger[['Overall','fivem','cavg']],testmerger.Runs)
diction= dict()
list=['Rohit Sharma ','K. L. Rahul','Virat Kohli ','Hardik Pandya','MS Dhoni ',
'Vijay Shankar','Kedar Jadhav','Kuldeep Yadav','Bhuvneshwar Kumar','Jasprit Bumrah','Yuzvendra Chahal']
for p in list:
   data= pd.read_csv('list.csv')
   data.drop(data[data.player != p].index,inplace=True)
   j=0
   pavg=0
   for i in data.Runs:
      if '*' in i:
         i=i[:-1]
      else:
         j=j+1
      pavg=pavg+int(i)
   pavg=pavg/j
   j=0
   lfm=0
   for i in data.Runs[-5:]:
      if '*' in i:
         i=i[:-1]
      else:
         j=j+1
      lfm=lfm+int(i)
   if j==0:
      j=1
   lfm=lfm/j
   data.drop(data[data.ground != country].index,inplace=True)
   j=0
   cavg=0
   for i in data.Runs:
      if '*' in i:
         i=i[:-1]
      else:
         j=j+1
      cavg=cavg+int(i)
   if j==0:
      j=1
   cavg=cavg/j
   print(p,reg.predict([[pavg,lfm,cavg]]))
   diction[p]=abs(reg.predict([[pavg,lfm,cavg]]))
teamTotal=sum(diction.values())
print(teamTotal)
for x in diction:
   diction[x]=diction[x]*50/teamTotal
outList=['Rohit Sharma ','Virat Kohli ','Hardik Pandya']
playerRes=50
for x in outList:
   playerRes=playerRes-diction[x]
mydb= mysql.connector.connect(host='localhost',user='root',passwd='',database='bats')
mycursor = mydb.cursor()
mycursor.execute("SELECT SUM(weight) FROM india WHERE `Over`<=25")
myresult = mycursor.fetchall()
overRes=0
for x in myresult:
  overRes=50-x[0]
playerloss=playerRes*25/50
playerRes=playerRes-playerloss
print("Players=", playerRes)
print("Overs=",overRes)
print("Team has ",overRes+playerRes," Resources")
