# Supplementary material for: Player-aware resource compensation in interrupted cricket matches
Source: PeerJ Comput Sci. 2022 Mar 14;8:e917. doi: 10.7717/peerj-cs.917 (PMC9044201; doi:10.7717/peerj-cs.917)
Supplement: Supplemental Information 1 — (1). woa.csv consists of batter’s inning by inning data for training the model. (2). list.csv contains the same data as defined in woa.csv. This information required to calculate the current career stats of batter. (3). bats.sql has tables and each table represents one country with pre-allocated weightage to every over of that country’s inning. (4). predict.py is the code file that calculates remaining resources before and after interruption. [file peerj-cs-08-917-s001.zip › woa.csv]

id	Runs	Overall	fivem	cavg	opp	ground	player
1	0	0	0	0	India	Bangladesh	Oshane Thomas
2	0	0	0	0	England	England	Oshane Thomas
3	1	0	0	0	England	England	Oshane Thomas
4	0	0	0	0	Australia	Sri Lanka	Oshane Thomas
5	0	0	0	0	Pakistan	UAE	Oshane Thomas
6	0	1	1	0	India	Bangladesh	Oshane Thomas
7	0	1	1	0	Pakistan	Bangladesh	Oshane Thomas
8	0	0.5	0.5	0	Bangladesh	Bangladesh	Oshane Thomas
9	1	0.333333	0	0	India	West Indies	Oshane Thomas
10	1	0.5	0.25	0	Pakistan	UAE	Oshane Thomas
11	2	0.75	0.666667	1	Pakistan	UAE	Oshane Thomas
12	4	1.25	1.33333	0	England	England	Oshane Thomas
13	0	2.25	4	0	New Zealand	New Zealand	Oshane Thomas
14	3	1.8	4	0	New Zealand	New Zealand	Oshane Thomas
15	7	2	5	1.5	New Zealand	New Zealand	Oshane Thomas
16	1	3.16667	8	0	Pakistan	Sri Lanka	Oshane Thomas
17	1	3.33333	7.5	0	West Indies	Sri Lanka	Oshane Thomas
18	8	3.5	6	5	New Zealand	New Zealand	Oshane Thomas
19	7	4.14286	10	0	England	England	Oshane Thomas
20	3	4.5	12	12	England	England	Oshane Thomas
21	10	4.875	10	15	England	England	Oshane Thomas
22	0	5.44445	9.66667	0	Australia	Sri Lanka	Oshane Thomas
23	0	4.9	7	0	West Indies	Zimbabwe	Oshane Thomas
24	3	4.45455	5	0	South Africa	South Africa	Oshane Thomas
25	2	4.33333	4	3	South Africa	South Africa	Oshane Thomas
26	0	4.5	3.75	5	South Africa	South Africa	Oshane Thomas
27	20	4.15385	1.25	2.5	South Africa	South Africa	Oshane Thomas
28	8	5.69231	8.33333	2	Bangladesh	Sri Lanka	Oshane Thomas
29	0	5.85714	11	5	Bangladesh	Sri Lanka	Oshane Thomas
30	2	5.46667	10	3.33333	Bangladesh	Sri Lanka	Oshane Thomas
31	0	5.6	10	12.5	South Africa	England	Oshane Thomas
32	26	5.25	10	8.33333	Pakistan	England	Oshane Thomas
33	7	6.47059	9	3	Pakistan	UAE	Oshane Thomas
34	1	6.88235	11.6667	10	Pakistan	UAE	Oshane Thomas
35	23	6.55555	12	5.5	Pakistan	UAE	Oshane Thomas
36	11	7.83333	19	0	India	India	Oshane Thomas
37	1	8.44444	34	0	India	India	Oshane Thomas
38	5	8.05263	21.5	0	Zimbabwe	Bangladesh	Oshane Thomas
39	1	8.31579	20.5	2.5	Bangladesh	Bangladesh	Oshane Thomas
40	2	7.95	20.5	2	Bangladesh	Bangladesh	Oshane Thomas
41	5	7.66667	6.66667	4	South Africa	Sri Lanka	Oshane Thomas
42	7	7.54545	3.5	4.25	South Africa	Sri Lanka	Oshane Thomas
43	12	7.52174	5	4.8	South Africa	Sri Lanka	Oshane Thomas
44	20	7.70833	5.4	17	Bangladesh	UAE	Oshane Thomas
45	0	8.2	9.2	12	India	India	Oshane Thomas
46	0	7.88461	8.8	2	Bangladesh	Bangladesh	Oshane Thomas
47	0	7.88461	9.75	1	England	West Indies	Oshane Thomas
48	3	0	0	0	Ireland	India	Andre Russell
49	49	3	3	3	England	India	Andre Russell
50	0	26	26	26	India	India	Andre Russell
51	3	17.3333	17.3333	0	Pakistan	West Indies	Andre Russell
52	92	13.75	13.75	3	India	West Indies	Andre Russell
53	25	36.75	36.75	95	India	West Indies	Andre Russell
54	7	34.4	42.25	0	Bangladesh	Bangladesh	Andre Russell
55	2	35.8	42.3333	60	Bangladesh	West Indies	Andre Russell
56	22	30.1667	43	17.3333	India	India	Andre Russell
57	11	29	49.3333	18.5	India	India	Andre Russell
58	40	26.75	16.75	17	India	India	Andre Russell
59	29	31.75	27.3333	25	India	India	Andre Russell
60	53	31.4444	26	25.6667	India	India	Andre Russell
61	1	33.6	38.75	40.6667	Australia	West Indies	Andre Russell
62	37	30.6364	33.5	30.75	Australia	West Indies	Andre Russell
63	34	31.1667	40	32	Australia	West Indies	Andre Russell
64	41	31.3846	30.8	32.3333	Australia	West Indies	Andre Russell
65	7	32.0714	33.2	0	England	England	Andre Russell
66	42	30.4	24	33.5714	New Zealand	West Indies	Andre Russell
67	29	33.2	40.25	39.5714	New Zealand	West Indies	Andre Russell
68	59	32.9375	38.25	38.25	New Zealand	West Indies	Andre Russell
69	0	36.625	59.3333	0	Bangladesh	Bangladesh	Andre Russell
70	9	34.4706	45.6667	7	Bangladesh	Bangladesh	Andre Russell
71	0	33.0556	46.3333	8	Bangladesh	Bangladesh	Andre Russell
72	43	31.3158	24.25	0	Australia	Australia	Andre Russell
73	18	31.9	27.75	43	Australia	Australia	Andre Russell
74	4	31.2381	14	45.625	Zimbabwe	West Indies	Andre Russell
75	6	30	14.8	0	New Zealand	New Zealand	Andre Russell
76	1	30.2727	17.75	29.5714	India	India	Andre Russell
77	4	29	18	26	India	India	Andre Russell
78	46	27.9583	8.25	23.5556	India	India	Andre Russell
79	19	28.68	15.25	0	South Africa	South Africa	Andre Russell
80	0	28.3077	19	19	South Africa	South Africa	Andre Russell
81	16	27.2593	14	9.5	South Africa	South Africa	Andre Russell
82	64	26.8571	17	11.6667	South Africa	South Africa	Andre Russell
83	24	29.1429	36.25	33	South Africa	South Africa	Andre Russell
84	27	28.9655	30.75	0	Ireland	New Zealand	Andre Russell
85	42	29.8965	43.6667	0	Pakistan	New Zealand	Andre Russell
86	0	31.3448	86.5	30.5	South Africa	Australia	Andre Russell
87	8	30.3	78.5	20.3333	India	Australia	Andre Russell
88	7	29.5806	33.6667	0	U.A.E.	New Zealand	Andre Russell
89	20	28.875	28	82	New Zealand	New Zealand	Andre Russell
90	41	28.6061	19.25	0	Sri Lanka	Sri Lanka	Andre Russell
91	13	28.9706	15.2	41	Bangladesh	West Indies	Andre Russell
92	0	0	0	0	Bangladesh	West Indies	Kemar Roach
93	10	0	0	0	Bangladesh	West Indies	Kemar Roach
94	3	5	5	0	Australia	South Africa	Kemar Roach
95	4	4.33333	4.33333	3	India	South Africa	Kemar Roach
96	0	4.25	4.25	0	Australia	Australia	Kemar Roach
97	0	4.25	4.25	0	Australia	Australia	Kemar Roach
98	1	4.25	5.66667	5	Zimbabwe	West Indies	Kemar Roach
99	2	4.5	4	5.5	Zimbabwe	West Indies	Kemar Roach
100	9	5	7	0	Sri Lanka	Sri Lanka	Kemar Roach
101	2	5.8	12	0	South Africa	India	Kemar Roach
102	1	6.2	14	0	Ireland	India	Kemar Roach
103	0	5.33333	7.5	3	England	India	Kemar Roach
104	16	4.57143	4.66667	0	Pakistan	Bangladesh	Kemar Roach
105	24	6	7	6.5	Pakistan	West Indies	Kemar Roach
106	0	8	10.75	12.3333	Pakistan	West Indies	Kemar Roach
107	7	7.2	8.2	9.25	India	West Indies	Kemar Roach
108	4	7.9	11.75	11	India	West Indies	Kemar Roach
109	0	8.3	17	12	Bangladesh	West Indies	Kemar Roach
110	12	8.3	17.5	1.5	India	India	Kemar Roach
111	24	9.5	23	7.5	India	India	Kemar Roach
112	7	11.9	0	19.5	India	India	Kemar Roach
113	0	11.4545	47	15.3333	India	India	Kemar Roach
114	1	10.5	21.5	12	Australia	West Indies	Kemar Roach
115	9	10.5833	22	12.25	Australia	West Indies	Kemar Roach
116	2	11.3333	20.5	14.5	Australia	West Indies	Kemar Roach
117	3	11.5	9.5	16	Bangladesh	Bangladesh	Kemar Roach
118	3	11.75	15	19	Bangladesh	Bangladesh	Kemar Roach
119	0	12	0	22	Bangladesh	Bangladesh	Kemar Roach
120	1	11.0769	17	0	Australia	Australia	Kemar Roach
121	0	11.1538	9	0	Australia	Australia	Kemar Roach
122	1	11.1538	7	0	Australia	Australia	Kemar Roach
123	2	11.2308	5	0	Australia	Australia	Kemar Roach
124	5	11.3846	4	0	Pakistan	England	Kemar Roach
125	0	11.7692	0	0	India	England	Kemar Roach
126	14	11.7692	0	15	India	West Indies	Kemar Roach
127	34	12.8462	0	18.5	India	West Indies	Kemar Roach
128	8	14.3571	55	21.6	Sri Lanka	West Indies	Kemar Roach
129	1	14.9286	61	23.2	Pakistan	West Indies	Kemar Roach
130	0	14	28.5	19.5	Pakistan	West Indies	Kemar Roach
131	6	13.125	19	16.7143	Pakistan	West Indies	Kemar Roach
132	0	13.5	16.3333	17.5714	Pakistan	West Indies	Kemar Roach
133	0	13.5	7.5	0	India	Australia	Kemar Roach
134	0	13.5	3.5	0	Ireland	Zimbabwe	Kemar Roach
135	0	13.5	6	0	Scotland	Zimbabwe	Kemar Roach
136	0	13.5	0	0	Afghanistan	Zimbabwe	Kemar Roach
137	26	12.7059	0	11.5	India	India	Kemar Roach
138	0	14.2353	26	18	India	India	Kemar Roach
139	15	14.2353	26	18	India	India	Kemar Roach
140	6	15.1177	41	21.75	India	India	Kemar Roach
141	5	14.6111	23.5	18.6	India	India	Kemar Roach
142	5	14.1053	26	11	Bangladesh	Bangladesh	Kemar Roach
143	3	14.3684	15.5	13.5	Bangladesh	Bangladesh	Kemar Roach
144	1	13.8	11.3333	0	Bangladesh	Ireland	Kemar Roach
145	3	13.1905	5	1	Bangladesh	Ireland	Kemar Roach
146	0	0	0	0	England	West Indies	Nicholas Pooran
147	5	0	0	0	Sri Lanka	Zimbabwe	Ashley Nurse
148	0	0	0	0	Zimbabwe	Zimbabwe	Ashley Nurse
149	2	5	5	5	Sri Lanka	Zimbabwe	Ashley Nurse
150	21	3.5	3.5	0	England	West Indies	Ashley Nurse
151	13	9.33333	9.33333	21	England	West Indies	Ashley Nurse
152	6	10.25	10.25	17	England	West Indies	Ashley Nurse
153	34	9.4	8.4	13.3333	Pakistan	West Indies	Ashley Nurse
154	44	16.2	19	24.6667	Pakistan	West Indies	Ashley Nurse
155	10	20.8333	29.5	29.5	Pakistan	West Indies	Ashley Nurse
156	12	22.5	35.6667	32	Afghanistan	West Indies	Ashley Nurse
157	19	21	35.3333	28	India	West Indies	Ashley Nurse
158	6	23.7143	59.5	31.8	India	West Indies	Ashley Nurse
159	4	21.5	30.3333	27.5	India	West Indies	Ashley Nurse
160	0	19.5556	17	24.1429	India	West Indies	Ashley Nurse
161	1	17.6	10.25	0	England	England	Ashley Nurse
162	1	16.0909	7.5	1	England	England	Ashley Nurse
163	31	14.8333	2.4	1	England	England	Ashley Nurse
164	2	17.4167	9.25	0	New Zealand	New Zealand	Ashley Nurse
165	27	16.2308	8.75	2	New Zealand	New Zealand	Ashley Nurse
166	1	17	15.5	14.5	New Zealand	New Zealand	Ashley Nurse
167	0	15.9333	15.5	3.5	U.A.E.	Zimbabwe	Ashley Nurse
168	10	15.9333	20.3333	3.5	Ireland	Zimbabwe	Ashley Nurse
169	10	16.6	13.3333	8.5	Afghanistan	Zimbabwe	Ashley Nurse
170	8	17.2667	24	13.5	Zimbabwe	Zimbabwe	Ashley Nurse
171	5	17.8	29	17.5	Scotland	Zimbabwe	Ashley Nurse
172	26	17	33	13.3333	Afghanistan	Zimbabwe	Ashley Nurse
173	7	18.625	59	21.125	Bangladesh	West Indies	Ashley Nurse
174	3	17.9412	28	19.5556	Bangladesh	West Indies	Ashley Nurse
175	5	17.1111	16.3333	17.9	Bangladesh	West Indies	Ashley Nurse
176	2	17.3889	15.3333	0	India	India	Ashley Nurse
177	5	16.579	14.3333	2	India	India	Ashley Nurse
178	40	16	5.5	3.5	India	India	Ashley Nurse
179	8	17.1429	13.75	15.6667	India	India	Ashley Nurse
180	25	16.7273	15	18.4	England	West Indies	Ashley Nurse
181	13	17.8636	20	20.9	England	West Indies	Ashley Nurse
182	43	18.4545	30.3333	22.2	England	West Indies	Ashley Nurse
183	19	19.5217	43	0	Bangladesh	Ireland	Ashley Nurse
184	14	19.5	36	19	Bangladesh	Ireland	Ashley Nurse
185	22	0	0	0	Pakistan	UAE	Evin Lewis
186	27	22	22	0	Sri Lanka	Zimbabwe	Evin Lewis
187	18	24.5	24.5	27	Zimbabwe	Zimbabwe	Evin Lewis
188	148	22.3333	22.3333	22.5	Sri Lanka	Zimbabwe	Evin Lewis
189	9	53.75	53.75	64.3333	Zimbabwe	Zimbabwe	Evin Lewis
190	21	44.8	44.8	0	England	West Indies	Evin Lewis
191	8	40.8333	44.6	21	England	West Indies	Evin Lewis
192	0	36.1429	40.8	14.5	England	West Indies	Evin Lewis
193	47	31.625	37.2	9.66667	Pakistan	West Indies	Evin Lewis
194	13	33.3333	17	19	Pakistan	West Indies	Evin Lewis
195	16	31.3	17.8	17.8	Pakistan	West Indies	Evin Lewis
196	21	29.9091	16.8	17.5	Afghanistan	West Indies	Evin Lewis
197	33	29.1667	19.4	18	Afghanistan	West Indies	Evin Lewis
198	21	29.4615	26	19.875	India	West Indies	Evin Lewis
199	2	28.8571	20.8	20	India	West Indies	Evin Lewis
200	35	27.0667	18.6	18.2	India	West Indies	Evin Lewis
201	9	27.5625	22.4	19.7273	India	West Indies	Evin Lewis
202	11	26.4706	20	0	England	England	Evin Lewis
203	13	25.6111	15.6	11	England	England	Evin Lewis
204	176	24.9474	14	12	England	England	Evin Lewis
205	76	34.2105	61	0	New Zealand	New Zealand	Evin Lewis
206	10	36.3	71.25	76	New Zealand	New Zealand	Evin Lewis
207	31	35.0476	71.5	50.5	U.A.E.	Zimbabwe	Evin Lewis
208	8	34.8636	76.5	46.6	P.N.G.	Zimbabwe	Evin Lewis
209	9	33.6956	75.25	40.1667	Ireland	Zimbabwe	Evin Lewis
210	27	32.6667	26.8	35.7143	Afghanistan	Zimbabwe	Evin Lewis
211	64	32.44	17	34.625	Zimbabwe	Zimbabwe	Evin Lewis
212	66	33.6539	27.8	37.8889	Scotland	Zimbabwe	Evin Lewis
213	27	34.8518	34.8	40.7	Afghanistan	Zimbabwe	Evin Lewis
214	17	34.5714	38.6	18.8333	Bangladesh	West Indies	Evin Lewis
215	12	33.9655	40.2	18.6923	Bangladesh	West Indies	Evin Lewis
216	13	33.2333	37.2	18.2143	Bangladesh	West Indies	Evin Lewis
217	47	0	0	0	Sri Lanka	Zimbabwe	Shai Hope
218	101	47	47	47	Zimbabwe	Zimbabwe	Shai Hope
219	25	74	74	74	Sri Lanka	Zimbabwe	Shai Hope
220	14	57.6667	57.6667	57.6667	Zimbabwe	Zimbabwe	Shai Hope
221	31	46.75	46.75	0	England	West Indies	Shai Hope
222	16	43.6	43.6	31	England	West Indies	Shai Hope
223	16	39	37.4	23.5	England	West Indies	Shai Hope
224	24	35.7143	20.4	21	Pakistan	West Indies	Shai Hope
225	15	34.25	20.2	21.75	Pakistan	West Indies	Shai Hope
226	71	32.1111	20.4	20.4	Pakistan	West Indies	Shai Hope
227	35	36	28.4	28.8333	Afghanistan	West Indies	Shai Hope
228	48	35.9091	32.2	29.7143	Afghanistan	West Indies	Shai Hope
229	81	40.2727	48.25	36.5714	India	West Indies	Shai Hope
230	24	43.6667	62.5	42.125	India	West Indies	Shai Hope
231	25	42.1539	64.75	40.1111	India	West Indies	Shai Hope
232	51	40.9286	53.25	38.6	India	West Indies	Shai Hope
233	35	41.6	57.25	0	England	England	Shai Hope
234	20	41.1875	43.2	35	England	England	Shai Hope
235	11	39.9412	31	27.5	England	England	Shai Hope
236	72	38.3333	28.4	22	England	England	Shai Hope
237	0	40.1053	37.8	0	New Zealand	New Zealand	Shai Hope
238	23	38.1	27.6	0	New Zealand	New Zealand	Shai Hope
239	2	37.381	25.2	11.5	New Zealand	New Zealand	Shai Hope
240	35	35.7727	21.6	46.75	U.A.E.	Zimbabwe	Shai Hope
241	49	37.3636	33	55.5	P.N.G.	Zimbabwe	Shai Hope
242	7	39.5909	36.3333	67.75	Ireland	Zimbabwe	Shai Hope
243	43	38.1739	38.6667	55.6	Afghanistan	Zimbabwe	Shai Hope
244	76	38.375	45.3333	53.5	Zimbabwe	Zimbabwe	Shai Hope
245	0	39.88	70	56.7143	Scotland	Zimbabwe	Shai Hope
246	23	38.3461	43.75	49.625	Afghanistan	Zimbabwe	Shai Hope
247	6	37.7778	29.8	39.7273	Bangladesh	West Indies	Shai Hope
248	25	36.6429	29.6	36.9167	Bangladesh	West Indies	Shai Hope
249	64	36.2414	26	36	Bangladesh	West Indies	Shai Hope
250	32	37.1667	23.6	0	India	India	Shai Hope
251	123	37	30	32	India	India	Shai Hope
252	95	40.9677	62.5	155	India	India	Shai Hope
253	0	42.6562	84.75	125	India	India	Shai Hope
254	0	41.3636	78.5	83.3333	India	India	Shai Hope
255	43	40.1471	62.5	0	Bangladesh	Bangladesh	Shai Hope
256	146	40.2286	65.25	43	Bangladesh	Bangladesh	Shai Hope
257	108	44.4	71	189	Bangladesh	Bangladesh	Shai Hope
258	64	47.4857	99	38	England	West Indies	Shai Hope
259	33	47.9444	120.333	39.7333	England	West Indies	Shai Hope
260	5	47.5405	131.333	39.3125	England	West Indies	Shai Hope
261	13	46.4211	118.667	37.2941	England	West Indies	Shai Hope
262	170	45.5641	55.75	0	Ireland	Ireland	Shai Hope
263	109	48.675	57	170	Bangladesh	Ireland	Shai Hope
264	30	50.1463	66	139.5	Ireland	Ireland	Shai Hope
265	87	49.6667	65.4	103	Bangladesh	Ireland	Shai Hope
266	74	50.5349	81.8	99	Bangladesh	Ireland	Shai Hope
267	29	0	0	0	New Zealand	New Zealand	Shimron Hetmyer
268	2	29	29	29	New Zealand	New Zealand	Shimron Hetmyer
269	127	15.5	15.5	0	U.A.E.	Zimbabwe	Shimron Hetmyer
270	8	52.6667	52.6667	127	P.N.G.	Zimbabwe	Shimron Hetmyer
271	36	41.5	41.5	67.5	Ireland	Zimbabwe	Shimron Hetmyer
272	15	40.4	40.4	57	Afghanistan	Zimbabwe	Shimron Hetmyer
273	13	36.1667	37.6	46.5	Zimbabwe	Zimbabwe	Shimron Hetmyer
274	4	32.8571	39.8	39.8	Scotland	Zimbabwe	Shimron Hetmyer
275	38	29.25	15.2	33.8333	Afghanistan	Zimbabwe	Shimron Hetmyer
276	52	30.2222	21.2	0	Bangladesh	West Indies	Shimron Hetmyer
277	125	32.4	24.4	52	Bangladesh	West Indies	Shimron Hetmyer
278	30	40.8182	46.4	88.5	Bangladesh	West Indies	Shimron Hetmyer
279	106	39.9167	49.8	0	India	India	Shimron Hetmyer
280	94	45	70.2	106	India	India	Shimron Hetmyer
281	37	48.5	81.4	100	India	India	Shimron Hetmyer
282	13	47.7333	78.4	79	India	India	Shimron Hetmyer
283	9	45.5625	56	62.5	India	India	Shimron Hetmyer
284	6	43.4118	51.8	0	Bangladesh	Bangladesh	Shimron Hetmyer
285	14	41.3333	31.8	6	Bangladesh	Bangladesh	Shimron Hetmyer
286	0	39.8947	15.8	10	Bangladesh	Bangladesh	Shimron Hetmyer
287	20	37.9	8.4	69	England	West Indies	Shimron Hetmyer
288	104	37.0476	9.8	56.75	England	West Indies	Shimron Hetmyer
289	6	42	36	82.75	England	West Indies	Shimron Hetmyer
290	11	40.3636	36	67.4	England	West Indies	Shimron Hetmyer
291	2	0	0	0	South Africa	West Indies	Shannon Gabriel
292	1	2	2	2	Australia	West Indies	Shannon Gabriel
293	2	3	3	0	Pakistan	UAE	Shannon Gabriel
294	1	2.5	2.5	2	Pakistan	UAE	Shannon Gabriel
295	0	3	3	0	Sri Lanka	Zimbabwe	Shannon Gabriel
296	0	2	2	0	Sri Lanka	Zimbabwe	Shannon Gabriel
297	0	2	2	3	England	West Indies	Shannon Gabriel
298	1	1.5	1	1.5	England	West Indies	Shannon Gabriel
299	0	1.4	0.666667	1.33333	Pakistan	West Indies	Shannon Gabriel
300	2	1.4	0.333333	1.33333	Afghanistan	West Indies	Shannon Gabriel
301	0	1.8	1.5	0	New Zealand	New Zealand	Shannon Gabriel
302	0	1.8	1.5	0	New Zealand	New Zealand	Shannon Gabriel
303	12	1.5	1.5	0	New Zealand	New Zealand	Shannon Gabriel
304	0	3.5	14	0	Bangladesh	Ireland	Shannon Gabriel
305	5	0	0	0	India	India	Fabian Allen
306	10	5	5	5	India	India	Fabian Allen
307	4	7.5	7.5	7.5	India	India	Fabian Allen
308	6	6.33333	6.33333	0	Bangladesh	Bangladesh	Fabian Allen
309	0	6.25	6.25	0	Ireland	Ireland	Fabian Allen
310	7	6.25	6.25	0	Bangladesh	Ireland	Fabian Allen
311	1	0	0	0	South Africa	South Africa	Sheldon Cottrell
312	2	0	0	0	South Africa	South Africa	Sheldon Cottrell
313	8	0	0	0	New Zealand	New Zealand	Sheldon Cottrell
314	3	11	11	8	New Zealand	New Zealand	Sheldon Cottrell
315	0	7	7	0	England	West Indies	Sheldon Cottrell
316	4	7	7	0	Bangladesh	Ireland	Sheldon Cottrell
317	8	9	8.5	0	Bangladesh	Ireland	Sheldon Cottrell
318	19	0	0	0	India	West Indies	Darren Bravo
319	21	19	19	19	India	West Indies	Darren Bravo
320	14	20	20	20	Zimbabwe	West Indies	Darren Bravo
321	74	18	18	18	Canada	West Indies	Darren Bravo
322	28	32	32	32	Ireland	West Indies	Darren Bravo
323	1	39	39	39	South Africa	West Indies	Darren Bravo
324	45	31.4	34.5	31.4	South Africa	West Indies	Darren Bravo
325	17	40.4	54	40.4	South Africa	West Indies	Darren Bravo
326	8	36.5	55	0	Sri Lanka	Sri Lanka	Darren Bravo
327	39	32.4286	33	8	Sri Lanka	Sri Lanka	Darren Bravo
328	79	33.25	27.5	23.5	Sri Lanka	Sri Lanka	Darren Bravo
329	73	38.3333	47	0	South Africa	India	Darren Bravo
330	30	41.8	43.2	73	Netherlands	India	Darren Bravo
331	9	40.7273	45.8	0	Bangladesh	Bangladesh	Darren Bravo
332	0	41.5455	57.5	51.5	Ireland	India	Darren Bravo
333	5	38.0833	47.75	34.3333	England	India	Darren Bravo
334	22	35.5385	29.25	27	India	India	Darren Bravo
335	0	34.5714	16.5	0	Pakistan	Bangladesh	Darren Bravo
336	67	32.2667	9	36.5	Pakistan	West Indies	Darren Bravo
337	12	34.4375	18.8	40.8571	Pakistan	West Indies	Darren Bravo
338	47	33.1176	21.2	37.25	Pakistan	West Indies	Darren Bravo
339	21	33.8889	29.6	38.3333	Pakistan	West Indies	Darren Bravo
340	4	33.2105	29.4	36.6	India	West Indies	Darren Bravo
341	15	31.75	30.2	33.6364	India	West Indies	Darren Bravo
342	86	30.9524	19.8	32.0833	India	West Indies	Darren Bravo
343	20	33.4545	34.6	9	Bangladesh	Bangladesh	Darren Bravo
344	1	32.8696	29.2	14.5	Bangladesh	Bangladesh	Darren Bravo
345	0	32.913	31.5	36.2308	Bangladesh	West Indies	Darren Bravo
346	60	31.5417	30.5	26	India	India	Darren Bravo
347	13	32.68	41.75	31.6667	India	India	Darren Bravo
348	26	31.9231	23.5	29	India	India	Darren Bravo
349	4	32.9231	33.3333	33.6429	Australia	West Indies	Darren Bravo
350	16	31.8519	25.75	31.6667	Australia	West Indies	Darren Bravo
351	0	31.2857	29.75	30.6875	Australia	West Indies	Darren Bravo
352	25	30.2069	14.75	28.8824	Australia	West Indies	Darren Bravo
353	3	30.0333	17.75	28.6667	Australia	West Indies	Darren Bravo
354	8	29.1613	9.6	0	England	England	Darren Bravo
355	35	29.4194	13	15	Bangladesh	Bangladesh	Darren Bravo
356	28	29.5938	17.75	21.6667	Bangladesh	Bangladesh	Darren Bravo
357	13	29.5455	24.75	23.25	Bangladesh	Bangladesh	Darren Bravo
358	34	29.0588	21.75	21.2	Bangladesh	Bangladesh	Darren Bravo
359	51	29.2	29.5	23.3333	Bangladesh	Bangladesh	Darren Bravo
360	11	29.8056	32.2	0	Australia	Australia	Darren Bravo
361	14	29.2973	27.4	11	Australia	Australia	Darren Bravo
362	86	28.8947	24.6	12.5	Australia	Australia	Darren Bravo
363	4	30.359	39.2	37	Australia	Australia	Darren Bravo
364	33	29.7	33.2	28.75	Australia	Australia	Darren Bravo
365	100	29.7805	29.6	27.3158	Zimbabwe	West Indies	Darren Bravo
366	0	32.2195	59.25	32.5789	Zimbabwe	West Indies	Darren Bravo
367	72	31.4524	55.75	30.95	Zimbabwe	West Indies	Darren Bravo
368	0	33.1667	69.6667	0	Pakistan	England	Darren Bravo
369	35	32.3954	68.3333	8	India	England	Darren Bravo
370	12	32.4545	69	21.5	South Africa	England	Darren Bravo
371	27	32	29.75	34.55	Sri Lanka	West Indies	Darren Bravo
372	55	31.8913	36.5	34.1905	India	West Indies	Darren Bravo
373	1	32.383	25.8	35.1364	India	West Indies	Darren Bravo
374	70	31.7292	26	33.6522	Sri Lanka	West Indies	Darren Bravo
375	5	32.5102	33	35.1667	Pakistan	West Indies	Darren Bravo
376	54	31.96	31.6	33.96	Pakistan	West Indies	Darren Bravo
377	17	32.3922	37	34.7308	Pakistan	West Indies	Darren Bravo
378	9	32.0961	29.4	34.0741	Pakistan	West Indies	Darren Bravo
379	9	31.6604	31	33.1786	Pakistan	West Indies	Darren Bravo
380	59	31.2407	18.8	32.7143	India	India	Darren Bravo
381	50	31.7454	29.6	36	India	India	Darren Bravo
382	51	32.0714	28.8	37.5556	India	India	Darren Bravo
383	14	32.9821	44.5	0	New Zealand	New Zealand	Darren Bravo
384	1	32.6491	45.75	32.3448	Ireland	West Indies	Darren Bravo
385	2	32.1035	43.75	31.3	England	West Indies	Darren Bravo
386	13	31.5932	29.5	30.3548	England	West Indies	Darren Bravo
387	16	31.2833	20.25	29.8125	England	West Indies	Darren Bravo
388	7	31.0328	9.2	29.3939	Bangladesh	West Indies	Darren Bravo
389	53	30.6452	7.8	28.7353	Bangladesh	West Indies	Darren Bravo
390	124	31	18.2	29.4286	Bangladesh	West Indies	Darren Bravo
391	28	32.4531	42.6	43.2222	India	India	Darren Bravo
392	26	32.3846	45.6	41.7	India	India	Darren Bravo
393	40	32.2879	47.6	40.2727	India	India	Darren Bravo
394	0	32.403	54.2	14	Ireland	New Zealand	Darren Bravo
395	49	31.9265	43.6	7	Pakistan	New Zealand	Darren Bravo
396	38	32.6471	35.75	42	Sri Lanka	Sri Lanka	Darren Bravo
397	21	32.7246	38.25	41	Sri Lanka	Sri Lanka	Darren Bravo
398	4	32.5571	37	37	Sri Lanka	Sri Lanka	Darren Bravo
399	30	32.1549	28	32.0556	South Africa	West Indies	Darren Bravo
400	19	32.125	35.5	32	Australia	West Indies	Darren Bravo
401	39	31.9452	22.4	31.6579	Australia	West Indies	Darren Bravo
402	11	32.0405	22.6	31.8461	South Africa	West Indies	Darren Bravo
403	15	31.76	20.6	31.325	Australia	West Indies	Darren Bravo
404	102	31.5395	22.8	30.9268	South Africa	West Indies	Darren Bravo
405	6	32.4545	37.2	32.619	Australia	West Indies	Darren Bravo
406	12	32.1154	34.6	0	Pakistan	UAE	Darren Bravo
407	61	31.8608	29.2	12	Pakistan	UAE	Darren Bravo
408	17	32.225	39.2	36.5	Pakistan	UAE	Darren Bravo
409	19	32.037	39.6	27.2857	Bangladesh	Bangladesh	Darren Bravo
410	27	31.878	23	26.25	Bangladesh	Bangladesh	Darren Bravo
411	10	31.8193	27.2	26.3333	Bangladesh	Bangladesh	Darren Bravo
412	40	31.5595	26.8	32	England	West Indies	Darren Bravo
413	25	31.6588	22.6	32.1818	England	West Indies	Darren Bravo
414	61	31.5814	24.2	32.0222	England	West Indies	Darren Bravo
415	7	31.9195	32.6	32.6522	England	West Indies	Darren Bravo
416	9	32	35.75	0	Ireland	Ireland	Darren Bravo
417	1	32.1035	47.3333	0	Bangladesh	Ireland	Darren Bravo
418	17	31.75	34.3333	10	Ireland	Ireland	Darren Bravo
419	6	31.5843	31.6667	13.5	Bangladesh	Ireland	Darren Bravo
420	3	31.3	13.3333	11	Bangladesh	Ireland	Darren Bravo
421	11	0	0	0	Bangladesh	West Indies	Carlos Brathwaite
422	4	11	11	0	South Africa	South Africa	Carlos Brathwaite
423	11	7.5	7.5	4	South Africa	South Africa	Carlos Brathwaite
424	1	8.66667	8.66667	7.5	South Africa	South Africa	Carlos Brathwaite
425	9	6.75	6.75	0	Sri Lanka	Sri Lanka	Carlos Brathwaite
426	17	7.2	7.2	9	Sri Lanka	Sri Lanka	Carlos Brathwaite
427	18	8.83333	8.4	13	Sri Lanka	Sri Lanka	Carlos Brathwaite
428	8	10.1429	11.2	11	South Africa	West Indies	Carlos Brathwaite
429	21	9.875	10.6	9.5	Australia	West Indies	Carlos Brathwaite
430	3	11.1111	14.6	13.3333	Australia	West Indies	Carlos Brathwaite
431	0	11.4444	16.75	14.3333	South Africa	West Indies	Carlos Brathwaite
432	7	10.3	12.5	10.75	Australia	West Indies	Carlos Brathwaite
433	33	10	9.75	10	South Africa	West Indies	Carlos Brathwaite
434	14	13	21.3333	16.6	Australia	West Indies	Carlos Brathwaite
435	15	13.0833	19	0	Pakistan	UAE	Carlos Brathwaite
436	14	13.2308	17.25	15	Pakistan	UAE	Carlos Brathwaite
437	14	13.2857	20.75	0	Sri Lanka	Zimbabwe	Carlos Brathwaite
438	9	13.3333	22.5	14	Zimbabwe	Zimbabwe	Carlos Brathwaite
439	19	13.0625	13.2	11.5	Sri Lanka	Zimbabwe	Carlos Brathwaite
440	12	13.4118	14.2	16.1667	England	West Indies	Carlos Brathwaite
441	23	13.3333	13.6	15.5714	England	West Indies	Carlos Brathwaite
442	7	13.8421	15.4	16.5	England	West Indies	Carlos Brathwaite
443	11	13.5	14	14	Ireland	Zimbabwe	Carlos Brathwaite
444	4	13.3809	14.4	13.25	Afghanistan	Zimbabwe	Carlos Brathwaite
445	24	12.9545	11.4	11.4	Scotland	Zimbabwe	Carlos Brathwaite
446	14	13.4348	13.8	13.5	Afghanistan	Zimbabwe	Carlos Brathwaite
447	3	13.4583	12	15.4444	England	West Indies	Carlos Brathwaite
448	13	13.04	11.2	14.2	England	West Indies	Carlos Brathwaite
449	50	13.0385	11.6	14.0909	England	West Indies	Carlos Brathwaite
450	1	0	0	0	India	Canada	Chris Gayle
451	15	1	1	1	India	Canada	Chris Gayle
452	7	8	8	8	India	Canada	Chris Gayle
453	6	7.66667	7.66667	7.66667	Pakistan	Canada	Chris Gayle
454	0	7.25	7.25	7.25	Pakistan	Canada	Chris Gayle
455	7	5.8	5.8	0	Sri Lanka	UAE	Chris Gayle
456	22	6	7	7	Pakistan	UAE	Chris Gayle
457	4	8.28571	8.4	0	Zimbabwe	West Indies	Chris Gayle
458	58	7.75	7.8	4	Zimbabwe	West Indies	Chris Gayle
459	15	15	22.75	62	Pakistan	West Indies	Chris Gayle
460	42	15	26.5	38.5	Pakistan	West Indies	Chris Gayle
461	8	17.7	35.25	39.6667	Pakistan	West Indies	Chris Gayle
462	33	16.8182	31.75	31.75	Pakistan	West Indies	Chris Gayle
463	0	18.1667	39	32	Pakistan	West Indies	Chris Gayle
464	41	16.7692	19.6	0	Zimbabwe	England	Chris Gayle
465	6	18.5	24.8	41	Zimbabwe	England	Chris Gayle
466	26	17.6667	17.6	23.5	England	England	Chris Gayle
467	3	18.1875	21.2	24.3333	Zimbabwe	England	Chris Gayle
468	37	17.2941	15.2	19	England	England	Chris Gayle
469	27	18.3889	22.6	26.6667	South Africa	West Indies	Chris Gayle
470	50	18.8421	19.8	5.8	South Africa	Canada	Chris Gayle
471	1	20.4	28.6	26.7143	South Africa	West Indies	Chris Gayle
472	9	19.4762	23.6	23.5	South Africa	West Indies	Chris Gayle
473	6	19	24.8	21.8889	South Africa	West Indies	Chris Gayle
474	28	18.4348	18.6	20.3	South Africa	West Indies	Chris Gayle
475	53	18.8333	18.8	0	Zimbabwe	Zimbabwe	Chris Gayle
476	0	20.2	19.4	53	India	Zimbabwe	Chris Gayle
477	76	19.4231	19.2	26.5	Zimbabwe	Zimbabwe	Chris Gayle
478	23	21.5185	32.6	43	India	Zimbabwe	Chris Gayle
479	43	21.5714	36	38	India	Zimbabwe	Chris Gayle
480	152	22.3103	39	0	Kenya	Kenya	Chris Gayle
481	10	26.6333	58.8	152	Kenya	Kenya	Chris Gayle
482	70	26.0968	60.8	81	Kenya	Kenya	Chris Gayle
483	0	27.4688	59.6	0	Zimbabwe	Sri Lanka	Chris Gayle
484	21	26.6364	55	0	Sri Lanka	Sri Lanka	Chris Gayle
485	8	26.4706	50.6	10.5	Sri Lanka	Sri Lanka	Chris Gayle
486	85	25.9429	21.8	9.66667	Zimbabwe	Sri Lanka	Chris Gayle
487	60	27.5833	36.8	28.5	Sri Lanka	Sri Lanka	Chris Gayle
488	50	28.4595	34.8	14.5	Pakistan	UAE	Chris Gayle
489	62	29.0263	44.8	26.3333	Pakistan	UAE	Chris Gayle
490	19	29.8718	53	35.25	Pakistan	UAE	Chris Gayle
491	16	29.6	55.2	21	India	West Indies	Chris Gayle
492	84	29.2683	41.4	20.5833	India	West Indies	Chris Gayle
493	3	30.5714	46.2	25.4615	India	West Indies	Chris Gayle
494	30	29.9302	36.8	23.8571	New Zealand	West Indies	Chris Gayle
495	37	29.9318	30.4	24.2667	New Zealand	West Indies	Chris Gayle
496	60	30.0889	34	25.0625	New Zealand	West Indies	Chris Gayle
497	67	30.7391	42.8	27.1176	New Zealand	West Indies	Chris Gayle
498	49	31.5106	39.4	34.8	South Africa	Sri Lanka	Chris Gayle
499	33	31.875	48.6	37.1667	Kenya	Sri Lanka	Chris Gayle
500	7	31.898	49.2	0	India	India	Chris Gayle
501	103	31.4	43.2	7	India	India	Chris Gayle
502	72	32.8039	51.8	55	India	India	Chris Gayle
503	140	33.5577	52.8	60.6667	India	India	Chris Gayle
504	101	35.566	71	80.5	India	India	Chris Gayle
505	27	36.7778	84.6	84.6	India	India	Chris Gayle
506	5	36.6	88.6	75	India	India	Chris Gayle
507	38	36.0357	69	0	Bangladesh	Bangladesh	Chris Gayle
508	21	36.0702	62.2	38	Bangladesh	Bangladesh	Chris Gayle
509	73	35.8103	38.4	29.5	Bangladesh	Bangladesh	Chris Gayle
510	2	36.4407	32.8	0	South Africa	South Africa	Chris Gayle
511	22	35.8667	27.8	2	New Zealand	South Africa	Chris Gayle
512	0	35.6393	31.2	12	Bangladesh	South Africa	Chris Gayle
513	8	35.0645	23.6	8	Canada	South Africa	Chris Gayle
514	55	34.6349	21	8	Sri Lanka	South Africa	Chris Gayle
515	119	34.9531	17.4	17.4	Kenya	South Africa	Chris Gayle
516	37	36.2462	40.8	29.3333	Australia	West Indies	Chris Gayle
517	28	36.2576	43.8	29.7368	Australia	West Indies	Chris Gayle
518	43	36.1343	49.4	29.65	Australia	West Indies	Chris Gayle
519	84	36.2353	56.4	30.2857	Australia	West Indies	Chris Gayle
520	5	36.9275	62.2	32.7273	Australia	West Indies	Chris Gayle
521	18	36.4714	39.4	31.5217	Australia	West Indies	Chris Gayle
522	60	36.2113	35.6	30.9583	Australia	West Indies	Chris Gayle
523	0	36.5417	42	32.12	Sri Lanka	West Indies	Chris Gayle
524	94	36.0411	33.4	30.8846	Sri Lanka	West Indies	Chris Gayle
525	21	36.8243	35.4	33.2222	Sri Lanka	West Indies	Chris Gayle
526	153	36.6133	38.6	39	Zimbabwe	Zimbabwe	Chris Gayle
527	8	38.6533	82	69.6	Zimbabwe	Zimbabwe	Chris Gayle
528	61	38.25	69	59.3333	Zimbabwe	Zimbabwe	Chris Gayle
529	51	38.5455	84.25	59.5714	Zimbabwe	Zimbabwe	Chris Gayle
530	112	38.7051	73.5	58.5	Zimbabwe	Zimbabwe	Chris Gayle
531	4	40.141	128.333	34.3333	South Africa	South Africa	Chris Gayle
532	9	39.6835	59	30	South Africa	South Africa	Chris Gayle
533	1	39.3	59.25	27.375	South Africa	South Africa	Chris Gayle
534	26	38.8272	44.25	24.4444	South Africa	South Africa	Chris Gayle
535	152	38.6707	38	24.6	South Africa	South Africa	Chris Gayle
536	2	40.5244	48	32.7857	England	West Indies	Chris Gayle
537	20	40.0602	47.5	31.7241	England	West Indies	Chris Gayle
538	36	39.8214	50.25	31.3333	England	West Indies	Chris Gayle
539	9	39.7765	59	31.4839	England	West Indies	Chris Gayle
540	41	39.4186	54.75	30.7812	England	West Indies	Chris Gayle
541	0	39.4368	21.6	31.0909	Bangladesh	West Indies	Chris Gayle
542	7	38.9886	21.2	30.1765	Bangladesh	West Indies	Chris Gayle
543	30	38.6292	18.6	22.6	New Zealand	England	Chris Gayle
544	60	38.5333	17.4	23.8333	England	England	Chris Gayle
545	23	39.2	34.5	33.8333	England	England	Chris Gayle
546	27	39.022	30	32.2857	New Zealand	England	Chris Gayle
547	132	38.8913	36.75	31.625	England	England	Chris Gayle
548	4	40.3261	90.6667	48.125	New Zealand	England	Chris Gayle
549	99	39.9355	82	43.2222	Bangladesh	England	Chris Gayle
550	16	40.5638	71.25	48.8	South Africa	England	Chris Gayle
551	1	40.3053	69.5	45.8182	Pakistan	England	Chris Gayle
552	23	39.8958	63	42.0833	England	England	Chris Gayle
553	1	39.7216	28.6	0	Asia XI	Australia	Chris Gayle
554	0	39.3265	28	1	Australia	Australia	Chris Gayle
555	82	38.9293	8.2	0.5	Pakistan	Australia	Chris Gayle
556	26	39.36	21.4	27.6667	Australia	Australia	Chris Gayle
557	2	39.2277	26.4	27.25	Australia	Australia	Chris Gayle
558	9	38.8627	22.2	22.2	Pakistan	Australia	Chris Gayle
559	0	38.5728	23.8	20	Pakistan	Australia	Chris Gayle
560	26	38.2019	23.8	29.5143	South Africa	West Indies	Chris Gayle
561	11	38.0857	12.6	29.4167	South Africa	West Indies	Chris Gayle
562	132	37.8302	9.6	28.9189	South Africa	West Indies	Chris Gayle
563	3	38.7103	35.6	31.6316	South Africa	West Indies	Chris Gayle
564	28	38.3796	34.4	30.8974	South Africa	West Indies	Chris Gayle
565	22	38.2844	40	30.825	Pakistan	West Indies	Chris Gayle
566	43	38.1364	39.2	30.6098	Pakistan	West Indies	Chris Gayle
567	124	38.1802	45.6	30.9048	Pakistan	West Indies	Chris Gayle
568	54	38.9464	44	17.1429	Australia	Australia	Chris Gayle
569	0	39.0797	54.2	21.75	Australia	Australia	Chris Gayle
570	6	38.7368	48.6	0	New Zealand	New Zealand	Chris Gayle
571	0	38.4522	45.4	6	New Zealand	New Zealand	Chris Gayle
572	38	38.1207	36.8	3	New Zealand	New Zealand	Chris Gayle
573	5	38.1197	19.6	14.6667	New Zealand	New Zealand	Chris Gayle
574	2	37.839	9.8	12.25	New Zealand	New Zealand	Chris Gayle
575	35	37.5378	10.2	13.1667	Zimbabwe	Canada	Chris Gayle
576	49	37.5167	16	16.2857	Zimbabwe	Canada	Chris Gayle
577	95	37.6116	25.8	33.0698	Zimbabwe	West Indies	Chris Gayle
578	2	38.3967	46.5	35.2791	Zimbabwe	West Indies	Chris Gayle
579	11	38.0984	45.75	34.5227	Zimbabwe	West Indies	Chris Gayle
580	123	37.8781	48	34	India	West Indies	Chris Gayle
581	0	38.5645	70	35.9348	India	West Indies	Chris Gayle
582	40	38.256	57.75	35.1702	India	West Indies	Chris Gayle
583	46	38.2698	35.2	35.2708	India	West Indies	Chris Gayle
584	51	38.3307	44	35.4898	India	West Indies	Chris Gayle
585	58	38.4297	52	0	Australia	Malaysia	Chris Gayle
586	45	38.5814	39	58	India	Malaysia	Chris Gayle
587	79	38.6308	48	51.5	Australia	Malaysia	Chris Gayle
588	1	38.9389	55.8	60.6667	India	Malaysia	Chris Gayle
589	0	38.6515	46.8	45.75	Australia	Malaysia	Chris Gayle
590	41	38.3609	36.6	65	Zimbabwe	India	Chris Gayle
591	104	38.3806	33.2	62	Bangladesh	India	Chris Gayle
592	0	39.1567	56.25	75	Sri Lanka	India	Chris Gayle
593	24	38.8667	36.5	66.6667	Australia	India	Chris Gayle
594	34	38.7574	42.25	62.4	India	India	Chris Gayle
595	101	38.7226	50.75	59.8182	England	India	Chris Gayle
596	133	39.1739	65.75	63.25	South Africa	India	Chris Gayle
597	37	40.1377	73	74.3333	Australia	India	Chris Gayle
598	0	40.1151	82.25	0	Pakistan	Pakistan	Chris Gayle
599	41	39.8286	76.25	0	Pakistan	Pakistan	Chris Gayle
600	9	39.8369	78	20.5	Pakistan	Pakistan	Chris Gayle
601	7	39.6197	55	16.6667	Pakistan	Pakistan	Chris Gayle
602	52	39.3916	18.8	71.4615	India	India	Chris Gayle
603	5	39.4792	21.8	70.0714	India	India	Chris Gayle
604	0	39.2414	22.8	65.7333	India	India	Chris Gayle
605	6	38.9726	14.6	61.625	India	India	Chris Gayle
606	2	38.7483	14	35.8	Pakistan	West Indies	Chris Gayle
607	40	38.5	13	35.1373	Zimbabwe	West Indies	Chris Gayle
608	18	38.5101	10.6	35.2308	Ireland	West Indies	Chris Gayle
609	2	38.3733	13.2	34.9057	Australia	West Indies	Chris Gayle
610	44	38.1325	13.6	34.2963	New Zealand	West Indies	Chris Gayle
611	10	38.1711	21.2	34.4727	Sri Lanka	West Indies	Chris Gayle
612	32	37.9869	22.8	34.0357	South Africa	West Indies	Chris Gayle
613	1	37.9481	21.2	34	Bangladesh	West Indies	Chris Gayle
614	79	37.7097	17.8	33.431	England	West Indies	Chris Gayle
615	6	37.9744	33.2	40.6154	England	England	Chris Gayle
616	36	37.7707	25.6	38.1429	England	England	Chris Gayle
617	82	37.7595	30.8	38	England	England	Chris Gayle
618	51	38.0377	40.8	0	Netherlands	Ireland	Chris Gayle
619	85	38.3585	63.5	0	Scotland	Ireland	Chris Gayle
620	2	38.8931	86.6667	72.5	Zimbabwe	Zimbabwe	Chris Gayle
621	58	38.6625	85.3333	64.6667	Zimbabwe	Zimbabwe	Chris Gayle
622	52	39.025	139	34.2034	Sri Lanka	West Indies	Chris Gayle
623	11	39.1056	124	34.5	Sri Lanka	West Indies	Chris Gayle
624	20	38.9321	69.3333	34.1147	Australia	West Indies	Chris Gayle
625	10	38.8159	35.75	33.8871	Australia	West Indies	Chris Gayle
626	53	38.6402	37.75	33.5079	Australia	West Indies	Chris Gayle
627	92	38.7273	29.2	33.8125	Australia	West Indies	Chris Gayle
628	5	39.0482	37.2	34.7077	Australia	West Indies	Chris Gayle
629	19	38.8443	36	20.375	Canada	Canada	Chris Gayle
630	110	38.7262	35.8	20.2222	Canada	Canada	Chris Gayle
631	113	39.381	69.75	32	Pakistan	UAE	Chris Gayle
632	0	39.8166	84.75	45.5	Pakistan	UAE	Chris Gayle
633	122	39.5824	61.75	39	Pakistan	UAE	Chris Gayle
634	25	40.0643	91	10.2	New Zealand	New Zealand	Chris Gayle
635	36	39.9767	92.5	12.6667	New Zealand	New Zealand	Chris Gayle
636	18	39.9538	59.2	16	New Zealand	New Zealand	Chris Gayle
637	46	39.8276	40.2	16.25	New Zealand	New Zealand	Chris Gayle
638	135	40.0919	61.75	22	New Zealand	New Zealand	Chris Gayle
639	2	40.6343	65	34.2576	England	West Indies	Chris Gayle
640	20	40.4148	59.25	33.7761	England	West Indies	Chris Gayle
641	80	40.2994	55.25	33.5735	England	West Indies	Chris Gayle
642	46	40.5225	70.75	34.2464	England	West Indies	Chris Gayle
643	0	40.5531	56.6	34.4143	England	West Indies	Chris Gayle
644	31	40.3278	29.6	40.75	England	England	Chris Gayle
645	11	40.2762	35.4	40.1765	England	England	Chris Gayle
646	37	40.1154	33.6	33.9296	India	West Indies	Chris Gayle
647	64	40.0984	25	33.9722	India	West Indies	Chris Gayle
648	27	40.2283	28.6	34.3836	India	West Indies	Chris Gayle
649	0	40.1568	34	34.2838	India	West Indies	Chris Gayle
650	7	39.9409	27.8	19.3333	Australia	Australia	Chris Gayle
651	0	39.7647	27	18.1	Australia	Australia	Chris Gayle
652	0	39.5532	19.6	16.4545	Australia	Australia	Chris Gayle
653	34	39.5532	8.5	16.4545	Australia	Australia	Chris Gayle
654	14	39.5238	10.25	17.9167	Australia	Australia	Chris Gayle
655	57	39.3895	13.75	33.8267	Zimbabwe	West Indies	Chris Gayle
656	88	39.4817	26.25	34.1316	Zimbabwe	West Indies	Chris Gayle
657	33	39.7344	48.25	34.8312	Zimbabwe	West Indies	Chris Gayle
658	32	39.6995	45.2	34.8077	Zimbabwe	West Indies	Chris Gayle
659	63	39.6598	44.8	34.7721	Zimbabwe	West Indies	Chris Gayle
660	45	39.7795	54.6	35.125	South Africa	West Indies	Chris Gayle
661	26	39.8061	52.2	35.2469	South Africa	West Indies	Chris Gayle
662	16	39.736	39.8	35.1342	South Africa	West Indies	Chris Gayle
663	29	39.6162	36.4	34.9036	South Africa	West Indies	Chris Gayle
664	12	39.5628	35.8	34.8333	South Africa	West Indies	Chris Gayle
665	4	39.425	25.6	36.5714	Sri Lanka	Sri Lanka	Chris Gayle
666	28	39.2488	17.4	32.5	Sri Lanka	Sri Lanka	Chris Gayle
667	0	39.1931	17.8	32	Sri Lanka	Sri Lanka	Chris Gayle
668	2	39	14.6	58.3529	South Africa	India	Chris Gayle
669	80	38.8186	9.2	55.2222	Netherlands	India	Chris Gayle
670	37	39.0195	22.8	44	Bangladesh	Bangladesh	Chris Gayle
671	43	39.2	36.75	56.5263	England	India	Chris Gayle
672	8	39.2184	40.5	56.3333	Pakistan	Bangladesh	Chris Gayle
673	53	39.0676	42.5	38.5556	England	England	Chris Gayle
674	63	39.1346	55.25	34.5647	New Zealand	West Indies	Chris Gayle
675	125	39.4375	68	35.3059	New Zealand	West Indies	Chris Gayle
676	11	39.8469	73	36.3488	New Zealand	West Indies	Chris Gayle
677	16	39.7095	65	36.0575	New Zealand	West Indies	Chris Gayle
678	5	39.5972	67	35.8295	New Zealand	West Indies	Chris Gayle
679	35	39.434	55	44.25	Bangladesh	Bangladesh	Chris Gayle
680	15	39.4132	38.4	42.4	Bangladesh	Bangladesh	Chris Gayle
681	4	39.2991	16.4	37.8333	Bangladesh	Bangladesh	Chris Gayle
682	16	39.1349	15	33	Bangladesh	Bangladesh	Chris Gayle
683	2	39.0278	15	30.875	Bangladesh	Bangladesh	Chris Gayle
684	4	38.8571	14.4	17.6154	Australia	Australia	Chris Gayle
685	4	38.6973	8.2	16.6429	Australia	Australia	Chris Gayle
686	2	38.5388	6	15.8	Australia	Australia	Chris Gayle
687	39	38.3727	5.6	39.3158	Pakistan	England	Chris Gayle
688	21	38.3756	10.2	39.3	India	England	Chris Gayle
689	36	38.2973	14	38.4286	South Africa	England	Chris Gayle
690	109	38.287	20.4	35.4832	Sri Lanka	West Indies	Chris Gayle
691	11	38.6027	41.4	36.3	India	West Indies	Chris Gayle
692	10	38.48	43.2	36.022	India	West Indies	Chris Gayle
693	14	38.354	37.4	35.7391	Sri Lanka	West Indies	Chris Gayle
694	1	38.2467	36	35.5054	Pakistan	West Indies	Chris Gayle
695	1	38.0833	29	35.1383	Pakistan	West Indies	Chris Gayle
696	8	37.9214	7.4	34.7789	Pakistan	West Indies	Chris Gayle
697	30	37.7913	6.8	34.5	Pakistan	West Indies	Chris Gayle
698	21	37.7576	10.8	34.4536	Pakistan	West Indies	Chris Gayle
699	0	37.6853	12.2	55.85	India	India	Chris Gayle
700	3	37.5236	12	34.3163	Bangladesh	West Indies	Chris Gayle
701	58	37.3761	12.4	34	Bangladesh	West Indies	Chris Gayle
702	6	37.4638	22.4	34.24	Bangladesh	West Indies	Chris Gayle
703	41	37.3305	17.6	39.8	South Africa	South Africa	Chris Gayle
704	19	37.346	21.6	39.9091	South Africa	South Africa	Chris Gayle
705	1	37.2689	25.4	38.1667	South Africa	South Africa	Chris Gayle
706	10	37.1171	25	35.3077	South Africa	South Africa	Chris Gayle
707	0	37.0042	15.4	33.5	South Africa	South Africa	Chris Gayle
708	36	36.8506	14.2	34.5556	Ireland	New Zealand	Chris Gayle
709	4	36.8471	13.2	34.7	Pakistan	New Zealand	Chris Gayle
710	215	36.7119	10.2	14.9375	Zimbabwe	Australia	Chris Gayle
711	3	37.4426	53	26.7059	South Africa	Australia	Chris Gayle
712	21	37.302	51.6	25.3889	India	Australia	Chris Gayle
713	61	37.2358	55.8	31.9091	New Zealand	New Zealand	Chris Gayle
714	37	37.332	60.8	38.3182	England	England	Chris Gayle
715	94	37.3307	67.4	38.2609	England	England	Chris Gayle
716	2	37.5582	43.2	40.5833	England	England	Chris Gayle
717	40	37.416	43	39.04	England	England	Chris Gayle
718	22	37.4263	46.8	34.3333	New Zealand	New Zealand	Chris Gayle
719	4	37.3651	39	33.3846	New Zealand	New Zealand	Chris Gayle
720	123	37.2332	32.4	71.1111	U.A.E.	Zimbabwe	Chris Gayle
721	14	37.5709	38.2	76.3	Ireland	Zimbabwe	Chris Gayle
722	1	37.4784	40.6	70.6364	Afghanistan	Zimbabwe	Chris Gayle
723	17	37.3359	32.8	64.8333	Zimbabwe	Zimbabwe	Chris Gayle
724	0	37.2568	31.8	61.1539	Scotland	Zimbabwe	Chris Gayle
725	10	37.1124	31	56.7857	Afghanistan	Zimbabwe	Chris Gayle
726	40	37.0077	8.4	33.9604	Bangladesh	West Indies	Chris Gayle
727	29	37.0192	13.6	34.0196	Bangladesh	West Indies	Chris Gayle
728	73	36.9885	19.2	33.9709	Bangladesh	West Indies	Chris Gayle
729	135	37.1259	30.4	34.3461	England	West Indies	Chris Gayle
730	50	37.4981	57.4	35.3048	England	West Indies	Chris Gayle
731	162	37.5455	65.4	35.4434	England	West Indies	Chris Gayle
732	77	38.0151	89.8	36.6262	England	West Indies	Chris Gayle
733	7	0	0	0	Australia	Australia	Jason Holder
734	9	7	7	7	Australia	Australia	Jason Holder
735	0	8	8	0	Sri Lanka	West Indies	Jason Holder
736	0	5.33333	5.33333	0	Pakistan	West Indies	Jason Holder
737	19	4	4	0	Pakistan	West Indies	Jason Holder
738	16	8.75	8.75	0	India	India	Jason Holder
739	7	12.75	14.6667	0	India	India	Jason Holder
740	10	11.6	14	0	New Zealand	New Zealand	Jason Holder
741	22	11.3333	17.3333	9.5	Bangladesh	West Indies	Jason Holder
742	8	15	37	20.5	Bangladesh	West Indies	Jason Holder
743	0	16.3333	31.5	24.5	Bangladesh	West Indies	Jason Holder
744	11	14	15.6667	23	India	India	Jason Holder
745	2	13.625	17	0	South Africa	South Africa	Jason Holder
746	21	12.3333	14.3333	2	South Africa	South Africa	Jason Holder
747	17	14.6667	14	23	South Africa	South Africa	Jason Holder
748	13	16.5556	17	40	South Africa	South Africa	Jason Holder
749	0	16.2	21.3333	26.5	South Africa	South Africa	Jason Holder
750	0	14.7273	17.6667	10	Ireland	New Zealand	Jason Holder
751	56	14.7273	25.5	8	South Africa	Australia	Jason Holder
752	57	18.1667	28.6667	24	India	Australia	Jason Holder
753	42	21.1539	31.5	10	New Zealand	New Zealand	Jason Holder
754	36	22.6429	38.75	0	Sri Lanka	Sri Lanka	Jason Holder
755	19	23.5333	47.75	36	Sri Lanka	Sri Lanka	Jason Holder
756	10	23.25	42	16.3333	South Africa	West Indies	Jason Holder
757	1	23.875	41	19.6667	Australia	West Indies	Jason Holder
758	0	22.5294	27	15	Australia	West Indies	Jason Holder
759	19	21.2778	16.5	12	South Africa	West Indies	Jason Holder
760	1	21.1579	12.25	13.1667	Australia	West Indies	Jason Holder
761	40	20.15	7.75	11.4286	South Africa	West Indies	Jason Holder
762	34	21.0952	12.2	15	Australia	West Indies	Jason Holder
763	1	21.6818	18.8	0	Pakistan	UAE	Jason Holder
764	31	20.7826	19	1	Pakistan	UAE	Jason Holder
765	26	22.1304	26.75	32	Pakistan	UAE	Jason Holder
766	2	22.2917	33	0	Sri Lanka	Zimbabwe	Jason Holder
767	4	21.48	23.5	2	Zimbabwe	Zimbabwe	Jason Holder
768	45	21.64	21.3333	6	Sri Lanka	Zimbabwe	Jason Holder
769	22	23.44	54	51	Zimbabwe	Zimbabwe	Jason Holder
770	4	24.32	49.5	17.1111	England	West Indies	Jason Holder
771	15	23.5385	38.5	15.8	England	West Indies	Jason Holder
772	0	23.2222	45	15.7273	England	West Indies	Jason Holder
773	11	22.3929	28.6667	14.4167	Pakistan	West Indies	Jason Holder
774	68	22	13	14.1538	Pakistan	West Indies	Jason Holder
775	12	23.5333	19.6	18	Pakistan	West Indies	Jason Holder
776	0	23.1613	21.2	17.6	Afghanistan	West Indies	Jason Holder
777	11	22.4375	18.2	16.5	Afghanistan	West Indies	Jason Holder
778	29	22.7812	25.5	17.1875	India	West Indies	Jason Holder
779	6	22.9697	30	17.8824	India	West Indies	Jason Holder
780	11	22.4706	14.5	17.2222	India	West Indies	Jason Holder
781	36	22.1429	14.25	16.8947	India	West Indies	Jason Holder
782	41	22.5278	23.25	0	England	England	Jason Holder
783	34	23.6667	30.75	0	England	England	Jason Holder
784	77	23.9459	32	75	England	England	Jason Holder
785	8	25.3421	49.75	26	New Zealand	New Zealand	Jason Holder
786	13	24.8974	49	20	New Zealand	New Zealand	Jason Holder
787	34	24.6	43.25	18.25	New Zealand	New Zealand	Jason Holder
788	12	24.8293	33.2	73	U.A.E.	Zimbabwe	Jason Holder
789	99	25.122	36	85	P.N.G.	Zimbabwe	Jason Holder
790	54	27.5366	55.3333	184	Ireland	Zimbabwe	Jason Holder
791	28	28.1667	70.6667	119	Afghanistan	Zimbabwe	Jason Holder
792	6	28.1628	75.6667	88.6667	Zimbabwe	Zimbabwe	Jason Holder
793	12	27.6591	66.3333	68	Scotland	Zimbabwe	Jason Holder
794	0	27.3111	49.75	56.8	Afghanistan	Zimbabwe	Jason Holder
795	17	26.7174	20	17.85	Bangladesh	West Indies	Jason Holder
796	7	26.5106	12.6	17.8095	Bangladesh	West Indies	Jason Holder
797	9	26.1042	8.4	17.3182	Bangladesh	West Indies	Jason Holder
798	38	25.7551	9	17	India	India	Jason Holder
799	12	26	14.2	24	India	India	Jason Holder
800	32	25.7255	16.6	21	India	India	Jason Holder
801	54	25.8461	19.6	23.2	India	India	Jason Holder
802	25	26.8846	36.25	34	India	India	Jason Holder
803	16	26.8491	40.25	16.9565	England	West Indies	Jason Holder
804	3	26.6481	34.75	16.9167	England	West Indies	Jason Holder
805	29	26.2182	32.5	16.36	England	West Indies	Jason Holder
806	1	26.2679	31.75	0	Ireland	Ireland	Jason Holder
807	4	25.8246	14.8	1	Bangladesh	Ireland	Jason Holder
808	36	25.4483	10.6	2.5	Ireland	Ireland	Jason Holder
809	62	25.6271	14.6	13.6667	Bangladesh	Ireland	Jason Holder
810	0	0	0	0	India	Sri Lanka	Nuwan Pradeep
811	3	0	0	0	Pakistan	Sri Lanka	Nuwan Pradeep
812	0	0	0	0	Pakistan	Sri Lanka	Nuwan Pradeep
813	0	0	0	0	New Zealand	New Zealand	Nuwan Pradeep
814	2	0	0	0	England	England	Nuwan Pradeep
815	7	0	0	0	England	England	Nuwan Pradeep
816	0	12	12	0	West Indies	Zimbabwe	Nuwan Pradeep
817	0	12	9	0	Bangladesh	Sri Lanka	Nuwan Pradeep
818	5	6	4.5	9	South Africa	England	Nuwan Pradeep
819	1	5.66667	4.66667	7	Pakistan	England	Nuwan Pradeep
820	0	4.5	3.25	0	India	India	Nuwan Pradeep
821	0	4.5	2	0	Bangladesh	Bangladesh	Nuwan Pradeep
822	6	4.5	2	0	New Zealand	New Zealand	Nuwan Pradeep
823	3	6	6	0	New Zealand	New Zealand	Nuwan Pradeep
824	0	6.75	10	0	New Zealand	New Zealand	Nuwan Pradeep
825	5	0	0	0	U.A.E.	Sri Lanka	Lasith Malinga
826	1	0	0	0	India	Sri Lanka	Lasith Malinga
827	1	0	0	0	New Zealand	New Zealand	Lasith Malinga
828	15	0	0	0	Pakistan	Sri Lanka	Lasith Malinga
829	0	22	22	21	Pakistan	Sri Lanka	Lasith Malinga
830	3	22	22	0	England	England	Lasith Malinga
831	2	12.5	10	3	England	England	Lasith Malinga
832	3	13.5	10.5	0	Netherlands	Netherlands	Lasith Malinga
833	7	10	7.66667	0	Bangladesh	India	Lasith Malinga
834	5	12.3333	7.5	0	Zimbabwe	India	Lasith Malinga
835	0	14	10	0	Pakistan	India	Lasith Malinga
836	2	10.5	8.5	12	South Africa	India	Lasith Malinga
837	0	8.8	5.66667	0	South Africa	West Indies	Lasith Malinga
838	2	8.8	7	0	England	West Indies	Lasith Malinga
839	10	7.66667	3	2	Australia	West Indies	Lasith Malinga
840	3	8	3.5	0	Pakistan	UAE	Lasith Malinga
841	11	7.375	4.25	3	Pakistan	UAE	Lasith Malinga
842	0	7.77778	6.5	21	England	Sri Lanka	Lasith Malinga
843	0	7	5.2	10.5	England	Sri Lanka	Lasith Malinga
844	3	7	6	10.5	England	Sri Lanka	Lasith Malinga
845	0	7.3	5.66667	12	England	Sri Lanka	Lasith Malinga
846	2	7.3	7	0	Australia	Australia	Lasith Malinga
847	5	6.81818	2.5	2	Australia	Australia	Lasith Malinga
848	12	6.66667	5	3.5	India	Australia	Lasith Malinga
849	0	7.07692	7.33333	6.33333	Australia	Australia	Lasith Malinga
850	4	6.57143	4.75	12	Pakistan	Sri Lanka	Lasith Malinga
851	0	6.85714	5.75	14	Pakistan	Sri Lanka	Lasith Malinga
852	0	6.4	5.25	9.33333	India	Sri Lanka	Lasith Malinga
853	0	6	4	0	England	South Africa	Lasith Malinga
854	15	5.64706	1	0	New Zealand	South Africa	Lasith Malinga
855	13	6.16667	4.75	7	India	India	Lasith Malinga
856	16	6.52632	5.6	7	Pakistan	Sri Lanka	Lasith Malinga
857	7	7	8.8	8.8	India	Sri Lanka	Lasith Malinga
858	5	7	10.2	8.5	India	Sri Lanka	Lasith Malinga
859	56	6.90909	11.2	4.75	Australia	Australia	Lasith Malinga
860	2	9.04348	19.4	15	Australia	Australia	Lasith Malinga
861	6	8.75	17.2	9	New Zealand	India	Lasith Malinga
862	26	8.64	15.2	5	England	England	Lasith Malinga
863	0	9.30769	19	15.5	England	England	Lasith Malinga
864	6	8.96296	18	10.3333	England	England	Lasith Malinga
865	32	8.85714	8	0	Scotland	Scotland	Lasith Malinga
866	0	10	17.5	8	Australia	Sri Lanka	Lasith Malinga
867	1	9.65517	16	7	Australia	Sri Lanka	Lasith Malinga
868	0	9.68966	13	7.125	Australia	Sri Lanka	Lasith Malinga
869	11	9.36667	13	7	Pakistan	UAE	Lasith Malinga
870	2	9.41935	14.6667	8.33333	Pakistan	UAE	Lasith Malinga
871	0	9.48387	4.66667	9	Pakistan	UAE	Lasith Malinga
872	4	9.1875	4.66667	6.75	Pakistan	UAE	Lasith Malinga
873	4	9.0303	4.25	6.2	Pakistan	UAE	Lasith Malinga
874	1	8.88235	5.25	7.5	South Africa	South Africa	Lasith Malinga
875	2	8.65714	2.75	5.33333	South Africa	South Africa	Lasith Malinga
876	1	8.47222	2.2	12.8333	India	Australia	Lasith Malinga
877	1	8.5	3	13	Australia	Australia	Lasith Malinga
878	0	8.2973	2.25	11.2857	India	Australia	Lasith Malinga
879	2	8.07895	1.25	9.875	Australia	Australia	Lasith Malinga
880	1	7.92308	1.5	9	Australia	Australia	Lasith Malinga
881	6	7.75	1.25	8.2	Australia	Australia	Lasith Malinga
882	1	7.70732	2	0	Pakistan	Bangladesh	Lasith Malinga
883	10	7.54762	2	1	Bangladesh	Bangladesh	Lasith Malinga
884	0	7.60465	4	6.33333	Pakistan	Sri Lanka	Lasith Malinga
885	19	7.60465	4.5	6.33333	India	Sri Lanka	Lasith Malinga
886	15	8.04651	12	8.44444	India	Sri Lanka	Lasith Malinga
887	10	8.39535	22.5	10.1111	India	Sri Lanka	Lasith Malinga
888	1	8.43182	27	8	Australia	Australia	Lasith Malinga
889	2	8.45455	45	8.09091	Australia	Australia	Lasith Malinga
890	5	8.31111	23.5	10.1	Bangladesh	Sri Lanka	Lasith Malinga
891	2	8.42222	16.5	9.25	New Zealand	England	Lasith Malinga
892	2	8.28261	6.66667	7.8	Australia	England	Lasith Malinga
893	7	8.32609	6	8.2	India	England	Lasith Malinga
894	8	8.47826	9	6	West Indies	West Indies	Lasith Malinga
895	7	8.46809	12	6.66667	India	West Indies	Lasith Malinga
896	0	8.4375	8.66667	6.75	India	West Indies	Lasith Malinga
897	0	8.26531	8	10.6	South Africa	Sri Lanka	Lasith Malinga
898	0	8.26531	7.33333	10.6	South Africa	Sri Lanka	Lasith Malinga
899	0	8.1	3.75	9.63636	New Zealand	Sri Lanka	Lasith Malinga
900	0	7.94118	1.75	5.83333	Pakistan	UAE	Lasith Malinga
901	19	7.78846	0	5	Pakistan	UAE	Lasith Malinga
902	0	8	4.75	6.75	Pakistan	UAE	Lasith Malinga
903	0	7.85185	3.8	6	Pakistan	UAE	Lasith Malinga
904	0	7.70909	3.8	5.5	Bangladesh	Bangladesh	Lasith Malinga
905	10	7.57143	3.8	9.6	England	England	Lasith Malinga
906	2	7.61404	5.8	9.66667	England	England	Lasith Malinga
907	0	7.51724	2.4	8.57143	England	England	Lasith Malinga
908	6	7.51724	3	8.83333	South Africa	Sri Lanka	Lasith Malinga
909	0	7.62069	6	9.33333	South Africa	Sri Lanka	Lasith Malinga
910	0	7.49153	6	8.61539	South Africa	Sri Lanka	Lasith Malinga
911	0	7.36667	2.66667	8	Pakistan	Sri Lanka	Lasith Malinga
912	0	7.2459	2	0	New Zealand	New Zealand	Lasith Malinga
913	0	7.12903	1.5	7.58333	Australia	Australia	Lasith Malinga
914	1	7.12903	0	7.58333	Scotland	Australia	Lasith Malinga
915	3	7.03175	0.25	7.07692	South Africa	Australia	Lasith Malinga
916	4	6.96875	1	7.46667	Pakistan	Sri Lanka	Lasith Malinga
917	2	7.03125	2.66667	7.73333	Pakistan	Sri Lanka	Lasith Malinga
918	6	7.0625	5	7.86667	Pakistan	Sri Lanka	Lasith Malinga
919	17	7.04615	5.33333	7.75	Pakistan	Sri Lanka	Lasith Malinga
920	0	7.19697	10.6667	8.29412	West Indies	Sri Lanka	Lasith Malinga
921	1	7.08955	9.66667	8.57143	South Africa	England	Lasith Malinga
922	9	7	6.5	7.625	Pakistan	England	Lasith Malinga
923	8	7.13235	8.25	7.83333	India	Sri Lanka	Lasith Malinga
924	1	7.14493	8.75	7.8421	India	Sri Lanka	Lasith Malinga
925	0	7.15942	6.33333	7.89474	India	Sri Lanka	Lasith Malinga
926	2	7.05714	6.33333	7.5	India	Sri Lanka	Lasith Malinga
927	3	6.98592	6.66667	5.4	Bangladesh	UAE	Lasith Malinga
928	1	7.02817	4.66667	5.7	Afghanistan	UAE	Lasith Malinga
929	2	6.94445	2.33333	7.23809	England	Sri Lanka	Lasith Malinga
930	4	6.97222	2.66667	7.33333	England	Sri Lanka	Lasith Malinga
931	11	7.02778	6	1	New Zealand	New Zealand	Lasith Malinga
932	17	7.08219	10.5	6	New Zealand	New Zealand	Lasith Malinga
933	0	7.21622	11.6667	9.66667	New Zealand	New Zealand	Lasith Malinga
934	15	7.12	11.3333	4.5	South Africa	South Africa	Lasith Malinga
935	1	7.22368	11.75	6.6	South Africa	South Africa	Lasith Malinga
936	0	7.14286	8.8	5.66667	South Africa	South Africa	Lasith Malinga
937	0	7.05128	6.6	4.85714	South Africa	South Africa	Lasith Malinga
938	22	0	0	0	Pakistan	Sri Lanka	Milinda Siriwardana
939	26	22	22	22	Pakistan	Sri Lanka	Milinda Siriwardana
940	2	24	24	24	Pakistan	Sri Lanka	Milinda Siriwardana
941	19	16.6667	16.6667	16.6667	Pakistan	Sri Lanka	Milinda Siriwardana
942	52	17.25	17.25	17.25	Pakistan	Sri Lanka	Milinda Siriwardana
943	7	30.25	30.25	30.25	West Indies	Sri Lanka	Milinda Siriwardana
944	17	25.6	26.5	25.6	West Indies	Sri Lanka	Milinda Siriwardana
945	66	24.1667	24.25	0	New Zealand	New Zealand	Milinda Siriwardana
946	12	30.1429	40.25	66	New Zealand	New Zealand	Milinda Siriwardana
947	39	27.875	38.5	39	New Zealand	New Zealand	Milinda Siriwardana
948	19	29.1111	28.2	24.1667	Australia	Sri Lanka	Milinda Siriwardana
949	22	28.1	30.6	23.4286	Bangladesh	Sri Lanka	Milinda Siriwardana
950	30	27.5455	31.6	23.25	Bangladesh	Sri Lanka	Milinda Siriwardana
951	12	27.75	24.4	24	Bangladesh	Sri Lanka	Milinda Siriwardana
952	58	26.5385	24.4	22.8	India	Sri Lanka	Milinda Siriwardana
953	29	28.7857	28.2	26	India	Sri Lanka	Milinda Siriwardana
954	39	28.8	30.2	26.25	India	Sri Lanka	Milinda Siriwardana
955	18	29.4375	33.6	27.2308	India	Sri Lanka	Milinda Siriwardana
956	0	28.7647	31.2	0	Pakistan	UAE	Milinda Siriwardana
957	3	27.1667	28.8	0	Pakistan	UAE	Milinda Siriwardana
958	2	25.8947	17.8	1.5	Pakistan	UAE	Milinda Siriwardana
959	13	24.7	12.4	1.66667	Pakistan	UAE	Milinda Siriwardana
960	6	24.1429	7.2	4.5	Pakistan	UAE	Milinda Siriwardana
961	35	0	0	0	India	Zimbabwe	Jeevan Mendis
962	7	0	0	0	Zimbabwe	Zimbabwe	Jeevan Mendis
963	5	42	42	0	Australia	Australia	Jeevan Mendis
964	9	23.5	23.5	0	England	England	Jeevan Mendis
965	7	18.6667	18.6667	9	England	England	Jeevan Mendis
966	11	21	21	16	England	England	Jeevan Mendis
967	48	18.5	9.75	13.5	England	England	Jeevan Mendis
968	34	24.4	20	0	Scotland	Scotland	Jeevan Mendis
969	2	31.2	36.3333	0	Australia	Sri Lanka	Jeevan Mendis
970	5	26.3333	34	2	Australia	Sri Lanka	Jeevan Mendis
971	1	23.2857	25	3.5	Australia	Sri Lanka	Jeevan Mendis
972	7	20.5	22.5	2.66667	Australia	Sri Lanka	Jeevan Mendis
973	17	21.375	16.3333	0	Pakistan	UAE	Jeevan Mendis
974	19	23.5	10.6667	0	Pakistan	UAE	Jeevan Mendis
975	2	23	16.3333	36	Pakistan	UAE	Jeevan Mendis
976	2	20.9	15.3333	19	Pakistan	UAE	Jeevan Mendis
977	19	19.1818	15.6667	5	Pakistan	Sri Lanka	Jeevan Mendis
978	45	19.1667	14.75	8.5	India	Sri Lanka	Jeevan Mendis
979	17	22.9167	21.75	19.75	India	Sri Lanka	Jeevan Mendis
980	72	22.4615	21.25	19.2	India	Sri Lanka	Jeevan Mendis
981	0	26	38.75	28	New Zealand	Sri Lanka	Jeevan Mendis
982	20	24.2667	38.25	5	Australia	Australia	Jeevan Mendis
983	2	24	38.5	12.5	Australia	Australia	Jeevan Mendis
984	26	22.7059	22.2	9	Australia	Australia	Jeevan Mendis
985	5	22.8889	24	24	Bangladesh	Sri Lanka	Jeevan Mendis
986	25	21.9474	10.6	25	India	England	Jeevan Mendis
987	5	22.1	15.6	0	West Indies	West Indies	Jeevan Mendis
988	8	21.2857	12.6	5	West Indies	West Indies	Jeevan Mendis
989	13	20.6818	13.8	6.5	India	West Indies	Jeevan Mendis
990	30	20.3478	11.2	21.625	England	Sri Lanka	Jeevan Mendis
991	12	21.6522	20.25	25.375	England	Sri Lanka	Jeevan Mendis
992	12	21.25	17	23.8889	England	Sri Lanka	Jeevan Mendis
993	12	20.88	18.75	22.7	England	Sri Lanka	Jeevan Mendis
994	1	21.36	26.3333	23.9	England	Sri Lanka	Jeevan Mendis
995	23	21.4	33.5	0	New Zealand	New Zealand	Jeevan Mendis
996	12	21.4615	20	23	New Zealand	New Zealand	Jeevan Mendis
997	18	21.1111	20	17.5	New Zealand	New Zealand	Jeevan Mendis
998	3	21	22	17.6667	New Zealand	New Zealand	Jeevan Mendis
999	4	20.3793	14.25	14	New Zealand	New Zealand	Jeevan Mendis
1000	9	19.8333	12	12	Afghanistan	New Zealand	Jeevan Mendis
1001	7	0	0	0	New Zealand	New Zealand	Jeffrey Vandersay
1002	8	0	0	0	South Africa	South Africa	Jeffrey Vandersay
1003	7	15	15	8	South Africa	South Africa	Jeffrey Vandersay
1004	25	11	11	0	Pakistan	UAE	Jeffrey Vandersay
1005	22	15.6667	15.6667	25	Pakistan	UAE	Jeffrey Vandersay
1006	0	17.25	17.25	23.5	Pakistan	UAE	Jeffrey Vandersay
1007	2	13.8	12.4	15.6667	Pakistan	UAE	Jeffrey Vandersay
1008	0	0	0	0	South Africa	South Africa	Isuru Udana
1009	78	0	0	0	South Africa	South Africa	Isuru Udana
1010	32	78	78	78	South Africa	South Africa	Isuru Udana
1011	31	0	0	0	India	India	Thisara Perera
1012	36	31	31	0	India	Bangladesh	Thisara Perera
1013	11	67	67	0	India	Bangladesh	Thisara Perera
1014	6	39	39	47	India	Bangladesh	Thisara Perera
1015	32	42	42	0	India	Zimbabwe	Thisara Perera
1016	8	38.6667	38.6667	32	Zimbabwe	Zimbabwe	Thisara Perera
1017	6	31	31	0	India	Sri Lanka	Thisara Perera
1018	0	26	15.75	0	Australia	Australia	Thisara Perera
1019	3	21.6667	13	0	Australia	Australia	Thisara Perera
1020	6	19	9.8	6	West Indies	Sri Lanka	Thisara Perera
1021	11	17.375	4.6	6	Canada	Sri Lanka	Thisara Perera
1022	8	16.6667	5.2	7.66667	Pakistan	Sri Lanka	Thisara Perera
1023	3	15.8	5.6	7.75	Zimbabwe	Sri Lanka	Thisara Perera
1024	22	14.6364	6.2	31	India	India	Thisara Perera
1025	9	16.6364	12.5	0	Scotland	Scotland	Thisara Perera
1026	13	16	13.25	0	Pakistan	UAE	Thisara Perera
1027	4	15.7692	13.75	13	Pakistan	UAE	Thisara Perera
1028	7	14.9286	12.75	8.5	Pakistan	UAE	Thisara Perera
1029	25	14.4	13.75	8	Pakistan	UAE	Thisara Perera
1030	69	15.0625	11.6	0	South Africa	South Africa	Thisara Perera
1031	2	19.375	29.5	0	South Africa	South Africa	Thisara Perera
1032	7	18.3529	26.75	1.5	India	Australia	Thisara Perera
1033	5	17.7222	27.5	3.33333	India	Australia	Thisara Perera
1034	10	17.0526	27	3.75	India	Australia	Thisara Perera
1035	21	16.7	23.25	5	Australia	Australia	Thisara Perera
1036	3	17.75	11.25	9.2	India	Australia	Thisara Perera
1037	5	17.0476	11.5	8.16667	Australia	Australia	Thisara Perera
1038	17	16.5	11	6.8	Pakistan	Sri Lanka	Thisara Perera
1039	24	16.5217	14	8.5	Pakistan	Sri Lanka	Thisara Perera
1040	8	17.5652	23.3333	12.5	Pakistan	Sri Lanka	Thisara Perera
1041	0	17.1667	14.25	11.8571	Pakistan	Sri Lanka	Thisara Perera
1042	44	16.48	13.5	10.375	India	Sri Lanka	Thisara Perera
1043	2	17.5385	23.25	14.1111	India	Sri Lanka	Thisara Perera
1044	18	16.963	19.5	12.9	India	Sri Lanka	Thisara Perera
1045	11	17	14.4	13.3636	New Zealand	Sri Lanka	Thisara Perera
1046	4	16.7931	15	7.71429	Australia	Australia	Thisara Perera
1047	4	16.3667	15.8	7.25	Australia	Australia	Thisara Perera
1048	7	16.5	9.75	7.75	Australia	Australia	Thisara Perera
1049	4	16.1936	11	13.1667	Bangladesh	Sri Lanka	Thisara Perera
1050	15	15.8125	7.5	0	New Zealand	England	Thisara Perera
1051	0	15.7879	8.5	15	India	England	Thisara Perera
1052	16	15.3235	7.5	12.4615	South Africa	Sri Lanka	Thisara Perera
1053	11	15.7941	10.5	13.6923	South Africa	Sri Lanka	Thisara Perera
1054	65	15.6571	11.5	13.5	South Africa	Sri Lanka	Thisara Perera
1055	17	17.0278	26.75	16.9333	South Africa	Sri Lanka	Thisara Perera
1056	8	17.5	36.3333	18.0667	New Zealand	Sri Lanka	Thisara Perera
1057	6	17.2432	39	12.25	Pakistan	UAE	Thisara Perera
1058	5	16.9474	26.75	11	Pakistan	UAE	Thisara Perera
1059	2	16.641	25.25	10	Pakistan	UAE	Thisara Perera
1060	80	16.275	9.5	53	Bangladesh	Bangladesh	Thisara Perera
1061	0	18.275	25.25	133	Bangladesh	Bangladesh	Thisara Perera
1062	6	17.8293	23.25	66.5	Pakistan	Bangladesh	Thisara Perera
1063	11	17.5476	23.25	46.3333	India	Bangladesh	Thisara Perera
1064	19	17.8095	33	50	Afghanistan	Bangladesh	Thisara Perera
1065	15	18.2619	58	56.3333	Bangladesh	Bangladesh	Thisara Perera
1066	2	18.1861	17	7.5	England	England	Thisara Perera
1067	13	17.8182	17.6667	17.4375	Pakistan	Sri Lanka	Thisara Perera
1068	65	17.7111	20	17.1765	Pakistan	Sri Lanka	Thisara Perera
1069	29	18.7391	28.5	53	India	India	Thisara Perera
1070	10	18.9575	24.8	41	India	India	Thisara Perera
1071	1	18.7708	23.8	30.6667	India	India	Thisara Perera
1072	29	18.4082	23.6	23.25	India	India	Thisara Perera
1073	6	18.62	26.8	24.4	India	India	Thisara Perera
1074	4	18.3725	15	19.8333	England	Sri Lanka	Thisara Perera
1075	8	18.0961	10	19	England	Sri Lanka	Thisara Perera
1076	27	17.9057	9.6	18.45	England	Sri Lanka	Thisara Perera
1077	16	18.0741	14.8	18.8571	England	Sri Lanka	Thisara Perera
1078	54	18.0364	12.2	18.7273	England	Sri Lanka	Thisara Perera
1079	0	18.6786	21.8	0	New Zealand	New Zealand	Thisara Perera
1080	5	18.3509	21	0	New Zealand	New Zealand	Thisara Perera
1081	0	18.1207	20.4	2.5	New Zealand	New Zealand	Thisara Perera
1082	2	17.8136	15	1.66667	New Zealand	New Zealand	Thisara Perera
1083	20	17.55	12.2	1.75	New Zealand	New Zealand	Thisara Perera
1084	47	17.5902	5.4	5.4	Afghanistan	New Zealand	Thisara Perera
1085	8	18.3606	18.5	7.66667	Australia	Australia	Thisara Perera
1086	7	18.1936	19.25	7.7	Scotland	Australia	Thisara Perera
1087	0	18.0159	21	7.63636	South Africa	Australia	Thisara Perera
1088	1	17.7344	20.5	20.2609	Pakistan	Sri Lanka	Thisara Perera
1089	15	17.4769	15.75	19.4583	Pakistan	Sri Lanka	Thisara Perera
1090	12	17.4394	6.2	19.28	Pakistan	Sri Lanka	Thisara Perera
1091	15	17.3582	7	14.8	New Zealand	New Zealand	Thisara Perera
1092	21	17.3235	8.6	19	Australia	Sri Lanka	Thisara Perera
1093	12	17.3768	12.8	19.0741	Australia	Sri Lanka	Thisara Perera
1094	9	17.3	15	18.8214	Australia	Sri Lanka	Thisara Perera
1095	13	17.1831	13.8	18.4828	Australia	Sri Lanka	Thisara Perera
1096	55	17.125	14	18.3	Bangladesh	Sri Lanka	Thisara Perera
1097	9	17.6438	22	19.4839	Bangladesh	Sri Lanka	Thisara Perera
1098	52	17.527	19.6	19.1562	Bangladesh	Sri Lanka	Thisara Perera
1099	1	17.9867	27.6	5.66667	Pakistan	England	Thisara Perera
1100	0	17.7632	26	20.1515	India	Sri Lanka	Thisara Perera
1101	21	17.5325	23.4	8.85714	Pakistan	UAE	Thisara Perera
1102	7	17.5769	16.6	10.375	Pakistan	UAE	Thisara Perera
1103	38	17.443	16.2	10	Pakistan	UAE	Thisara Perera
1104	0	17.7	13.4	12.8	Pakistan	UAE	Thisara Perera
1105	25	17.4815	13.2	11.6364	Pakistan	UAE	Thisara Perera
1106	5	17.5732	18.2	21.3333	India	India	Thisara Perera
1107	6	17.4217	15	19	India	India	Thisara Perera
1108	64	17.2857	14.8	46	Zimbabwe	Bangladesh	Thisara Perera
1109	29	17.8353	20	49.6	Bangladesh	Bangladesh	Thisara Perera
1110	39	17.9651	25.8	46.1667	Zimbabwe	Bangladesh	Thisara Perera
1111	2	18.4186	35.75	52.6667	Bangladesh	Bangladesh	Thisara Perera
1112	49	18.2299	35	19.5588	South Africa	Sri Lanka	Thisara Perera
1113	19	18.5795	45.75	20.4	South Africa	Sri Lanka	Thisara Perera
1114	16	18.5843	34.5	20.3611	South Africa	Sri Lanka	Thisara Perera
1115	51	18.5556	31.25	20.2432	South Africa	Sri Lanka	Thisara Perera
1116	13	19.1222	34.25	21.6216	South Africa	Sri Lanka	Thisara Perera
1117	6	19.0549	37	12.75	Bangladesh	UAE	Thisara Perera
1118	28	18.913	26.25	12.2308	Afghanistan	UAE	Thisara Perera
1119	44	19.0107	28.5	21.3947	England	Sri Lanka	Thisara Perera
1120	0	19.4839	47.3333	22.5526	England	Sri Lanka	Thisara Perera
1121	44	19.2766	22.75	21.9744	England	Sri Lanka	Thisara Perera
1122	11	19.5368	30.5	22.525	England	Sri Lanka	Thisara Perera
1123	4	19.4479	31.75	14.8333	New Zealand	New Zealand	Thisara Perera
1124	140	19.2887	25.75	13.2857	New Zealand	New Zealand	Thisara Perera
1125	80	20.5204	39.8	29.125	New Zealand	New Zealand	Thisara Perera
1126	7	21.1212	55.8	71	South Africa	South Africa	Thisara Perera
1127	23	20.98	48.4	39	South Africa	South Africa	Thisara Perera
1128	12	21	50.8	33.6667	South Africa	South Africa	Thisara Perera
1129	12	20.9118	52.4	28.25	South Africa	South Africa	Thisara Perera
1130	2	20.8252	26.8	25	South Africa	South Africa	Thisara Perera
1131	14	0	0	0	Australia	Australia	Kusal Perera
1132	22	0	0	0	Australia	Australia	Kusal Perera
1133	14	0	0	0	Australia	Australia	Kusal Perera
1134	42	50	50	0	Bangladesh	Sri Lanka	Kusal Perera
1135	18	46	46	42	Bangladesh	Sri Lanka	Kusal Perera
1136	56	55	55	60	Bangladesh	Sri Lanka	Kusal Perera
1137	0	55.3333	50.6667	0	New Zealand	England	Kusal Perera
1138	6	41.5	32.5	0	England	England	Kusal Perera
1139	4	34.4	30.5	3	Australia	England	Kusal Perera
1140	4	29.3333	21	3.33333	India	England	Kusal Perera
1141	2	25.7143	14	0	India	West Indies	Kusal Perera
1142	9	22.75	3.2	58	South Africa	Sri Lanka	Kusal Perera
1143	64	21.2222	5	0	Pakistan	UAE	Kusal Perera
1144	16	25.5	16.6	64	Pakistan	UAE	Kusal Perera
1145	7	24.6364	19	40	Pakistan	UAE	Kusal Perera
1146	8	23.1667	19.6	29	Pakistan	UAE	Kusal Perera
1147	47	22	20.8	23.75	Pakistan	UAE	Kusal Perera
1148	20	23.7857	28.4	0	Bangladesh	Bangladesh	Kusal Perera
1149	8	23.5333	19.6	20	Bangladesh	Bangladesh	Kusal Perera
1150	106	22.5625	18	14	Bangladesh	Bangladesh	Kusal Perera
1151	14	27.4706	37.8	44.6667	Pakistan	Bangladesh	Kusal Perera
1152	64	26.7222	39	37	India	Bangladesh	Kusal Perera
1153	33	28.6842	42.4	42.4	Afghanistan	Bangladesh	Kusal Perera
1154	0	28.9	45	40.8333	Bangladesh	Bangladesh	Kusal Perera
1155	42	27.5238	43.4	35	Pakistan	Bangladesh	Kusal Perera
1156	0	28.1818	30.6	0	Ireland	Ireland	Kusal Perera
1157	19	26.9565	27.8	3.5	England	England	Kusal Perera
1158	19	26.625	18.8	6.6	England	England	Kusal Perera
1159	34	26.32	16	41.6667	South Africa	Sri Lanka	Kusal Perera
1160	7	26.6154	22.8	39.75	South Africa	Sri Lanka	Kusal Perera
1161	37	25.8889	15.8	33.2	South Africa	Sri Lanka	Kusal Perera
1162	0	26.2857	23.2	0	India	India	Kusal Perera
1163	4	25.3793	19.4	0	India	India	Kusal Perera
1164	0	24.6667	16.4	2	India	India	Kusal Perera
1165	59	23.871	9.6	33.8333	England	Sri Lanka	Kusal Perera
1166	9	24.9688	20	37.4286	England	Sri Lanka	Kusal Perera
1167	0	24.4848	14.4	33.875	England	Sri Lanka	Kusal Perera
1168	31	23.7647	14.4	30.1111	England	Sri Lanka	Kusal Perera
1169	0	23.9714	19.8	30.2	England	Sri Lanka	Kusal Perera
1170	24	23.3056	19.8	50	Scotland	Australia	Kusal Perera
1171	3	23.3243	12.8	37	South Africa	Australia	Kusal Perera
1172	26	22.7895	11.6	27.4545	Pakistan	Sri Lanka	Kusal Perera
1173	68	22.8718	16.8	27.3333	Pakistan	Sri Lanka	Kusal Perera
1174	20	24	24.2	30.4615	Pakistan	Sri Lanka	Kusal Perera
1175	0	23.9024	28.2	29.7143	Pakistan	Sri Lanka	Kusal Perera
1176	116	23.3333	23.4	27.7333	Pakistan	Sri Lanka	Kusal Perera
1177	14	25.4884	46	33.25	West Indies	Sri Lanka	Kusal Perera
1178	99	25.2273	43.6	32.1176	West Indies	Sri Lanka	Kusal Perera
1179	50	26.8667	49.8	35.8333	West Indies	Sri Lanka	Kusal Perera
1180	32	27.3696	55.8	0	Ireland	Ireland	Kusal Perera
1181	135	27.4681	62.2	16	Ireland	Ireland	Kusal Perera
1182	24	29.7083	66	8.66667	England	England	Kusal Perera
1183	37	29.5918	68	10.8571	England	England	Kusal Perera
1184	9	29.74	55.6	14.125	England	England	Kusal Perera
1185	1	29.3333	47.4	13.5556	England	England	Kusal Perera
1186	6	28.7885	41.2	12.3	England	England	Kusal Perera
1187	1	28.3585	15.4	36.5789	Australia	Sri Lanka	Kusal Perera
1188	54	27.8519	10.8	34.8	Australia	Sri Lanka	Kusal Perera
1189	11	28.3273	14.2	35.7143	Australia	Sri Lanka	Kusal Perera
1190	6	28.0179	14.6	34.5909	Australia	Sri Lanka	Kusal Perera
1191	14	27.6316	15.6	33.3478	Australia	Sri Lanka	Kusal Perera
1192	21	27.3965	17.2	0	Zimbabwe	Zimbabwe	Kusal Perera
1193	4	27.2881	21.2	21	West Indies	Zimbabwe	Kusal Perera
1194	7	26.9	11.2	12.5	West Indies	Zimbabwe	Kusal Perera
1195	14	26.5738	10.4	10.6667	Zimbabwe	Zimbabwe	Kusal Perera
1196	44	26.371	12	11.7273	South Africa	England	Kusal Perera
1197	47	27.0806	22.5	15.7273	India	England	Kusal Perera
1198	80	27.8387	38.6667	35.875	Zimbabwe	Bangladesh	Kusal Perera
1199	1	28.6667	64	40.7778	Bangladesh	Bangladesh	Kusal Perera
1200	49	28.2344	62	36.8	Zimbabwe	Bangladesh	Kusal Perera
1201	81	28.5539	73.6667	32.5417	South Africa	Sri Lanka	Kusal Perera
1202	12	29.3485	64.5	34.48	South Africa	Sri Lanka	Kusal Perera
1203	27	29.0896	44.6	33.6154	South Africa	Sri Lanka	Kusal Perera
1204	51	29.0588	34	33.3704	South Africa	Sri Lanka	Kusal Perera
1205	8	29.3768	44	34	South Africa	Sri Lanka	Kusal Perera
1206	11	29.0714	35.8	28.4	Bangladesh	UAE	Kusal Perera
1207	17	28.8169	21.8	25.5	Afghanistan	UAE	Kusal Perera
1208	30	28.6528	22.8	33.1035	England	Sri Lanka	Kusal Perera
1209	102	28.6712	23.4	0	New Zealand	New Zealand	Kusal Perera
1210	4	29.6622	33.6	102	New Zealand	New Zealand	Kusal Perera
1211	43	29.32	32.8	53	New Zealand	New Zealand	Kusal Perera
1212	33	29.5	39.2	0	South Africa	South Africa	Kusal Perera
1213	8	29.5455	42.4	33	South Africa	South Africa	Kusal Perera
1214	51	0	0	0	Ireland	Ireland	Kusal Mendis
1215	8	51	51	51	Ireland	Ireland	Kusal Mendis
1216	17	29.5	29.5	0	England	England	Kusal Mendis
1217	0	25.3333	25.3333	17	England	England	Kusal Mendis
1218	53	19	19	8.5	England	England	Kusal Mendis
1219	77	25.8	25.8	23.3333	England	England	Kusal Mendis
1220	22	34.3333	31	36.75	England	England	Kusal Mendis
1221	67	32.5714	33.8	0	Australia	Sri Lanka	Kusal Mendis
1222	69	36.875	43.8	67	Australia	Sri Lanka	Kusal Mendis
1223	4	40.4444	57.6	68	Australia	Sri Lanka	Kusal Mendis
1224	1	36.8	47.8	46.6667	Australia	Sri Lanka	Kusal Mendis
1225	33	33.5455	32.6	35.25	Australia	Sri Lanka	Kusal Mendis
1226	12	33.5	34.8	0	Zimbabwe	Zimbabwe	Kusal Mendis
1227	4	34.5	29.75	0	West Indies	Zimbabwe	Kusal Mendis
1228	94	32.1539	13.5	16	West Indies	Zimbabwe	Kusal Mendis
1229	57	36.5714	36	55	Zimbabwe	Zimbabwe	Kusal Mendis
1230	62	37.9333	50	0	South Africa	South Africa	Kusal Mendis
1231	20	39.4375	57.25	62	South Africa	South Africa	Kusal Mendis
1232	4	38.2941	47.4	41	South Africa	South Africa	Kusal Mendis
1233	29	36.3889	47.4	28.6667	South Africa	South Africa	Kusal Mendis
1234	1	36	34.4	28.75	South Africa	South Africa	Kusal Mendis
1235	4	34.25	23.2	34.8	Bangladesh	Sri Lanka	Kusal Mendis
1236	102	32.8095	11.6	29.6667	Bangladesh	Sri Lanka	Kusal Mendis
1237	54	35.9545	28	40	Bangladesh	Sri Lanka	Kusal Mendis
1238	11	36.7391	38	33.8	South Africa	England	Kusal Mendis
1239	89	35.6667	34.4	30	India	England	Kusal Mendis
1240	27	37.8	52	38.4286	Pakistan	England	Kusal Mendis
1241	86	37.3846	56.6	41.75	Zimbabwe	Sri Lanka	Kusal Mendis
1242	0	39.1852	53.4	46.6667	Zimbabwe	Sri Lanka	Kusal Mendis
1243	28	37.7857	42.6	42	Zimbabwe	Sri Lanka	Kusal Mendis
1244	0	38.7857	57.5	44.8	Zimbabwe	Sri Lanka	Kusal Mendis
1245	1	37.4483	35.25	40.7273	Zimbabwe	Sri Lanka	Kusal Mendis
1246	36	36.2333	28.75	37.4167	India	Sri Lanka	Kusal Mendis
1247	19	36.2258	16.25	37.3077	India	Sri Lanka	Kusal Mendis
1248	1	35.6875	21	36	India	Sri Lanka	Kusal Mendis
1249	1	34.6364	11.4	33.6667	India	Sri Lanka	Kusal Mendis
1250	2	33.6471	11.6	0	Pakistan	UAE	Kusal Mendis
1251	10	32.7429	11.8	2	Pakistan	UAE	Kusal Mendis
1252	0	32.1111	6.6	0	Zimbabwe	Bangladesh	Kusal Mendis
1253	19	31.2432	2.8	0	Bangladesh	Bangladesh	Kusal Mendis
1254	36	30.921	6.4	9.5	Zimbabwe	Bangladesh	Kusal Mendis
1255	28	31.0513	13.4	18.3333	Bangladesh	Bangladesh	Kusal Mendis
1256	3	30.975	18.6	31.625	South Africa	Sri Lanka	Kusal Mendis
1257	0	30.2927	17.2	29.9412	South Africa	Sri Lanka	Kusal Mendis
1258	31	29.5714	17.2	28.2778	South Africa	Sri Lanka	Kusal Mendis
1259	14	29.6047	19.6	28.421	South Africa	Sri Lanka	Kusal Mendis
1260	38	29.25	15.2	27.7	South Africa	Sri Lanka	Kusal Mendis
1261	0	29.4444	17.2	6	Bangladesh	UAE	Kusal Mendis
1262	0	28.8043	16.6	4	Afghanistan	UAE	Kusal Mendis
1263	0	28.1915	16.6	28.1905	England	Sri Lanka	Kusal Mendis
1264	5	27.6042	10.4	26.9091	England	Sri Lanka	Kusal Mendis
1265	56	27.1429	8.6	25.9565	England	Sri Lanka	Kusal Mendis
1266	18	27.72	12.2	0	New Zealand	New Zealand	Kusal Mendis
1267	20	27.5294	15.8	18	New Zealand	New Zealand	Kusal Mendis
1268	0	27.3846	19.8	19	New Zealand	New Zealand	Kusal Mendis
1269	60	26.8679	19.8	23.2	South Africa	South Africa	Kusal Mendis
1270	24	27.4815	30.8	29.3333	South Africa	South Africa	Kusal Mendis
1271	41	27.4182	24.4	28.5714	South Africa	South Africa	Kusal Mendis
1272	21	27.6607	29	30.125	South Africa	South Africa	Kusal Mendis
1273	56	27.5439	29.2	29.1111	South Africa	South Africa	Kusal Mendis
1274	22	0	0	0	India	Bangladesh	Lahiru Thirimanne
1275	15	22	22	0	Zimbabwe	Zimbabwe	Lahiru Thirimanne
1276	13	18.5	18.5	0	South Africa	South Africa	Lahiru Thirimanne
1277	69	16.6667	16.6667	13	South Africa	South Africa	Lahiru Thirimanne
1278	7	29.75	29.75	0	India	Australia	Lahiru Thirimanne
1279	3	25.2	25.2	7	Australia	Australia	Lahiru Thirimanne
1280	62	21.5	21.4	5	India	Australia	Lahiru Thirimanne
1281	24	27.2857	30.8	24	Australia	Australia	Lahiru Thirimanne
1282	51	26.875	33	24	Australia	Australia	Lahiru Thirimanne
1283	14	29.5556	29.4	29.4	Australia	Australia	Lahiru Thirimanne
1284	30	28	30.8	26.8333	Australia	Australia	Lahiru Thirimanne
1285	29	28.1818	36.2	22	India	Bangladesh	Lahiru Thirimanne
1286	7	28.25	29.6	25.5	Pakistan	Bangladesh	Lahiru Thirimanne
1287	48	26.6154	26.2	19.3333	Bangladesh	Bangladesh	Lahiru Thirimanne
1288	42	28.1429	25.6	0	Pakistan	Sri Lanka	Lahiru Thirimanne
1289	13	31.1429	39	0	Pakistan	Sri Lanka	Lahiru Thirimanne
1290	11	29.9333	34.75	55	Pakistan	Sri Lanka	Lahiru Thirimanne
1291	7	28.75	30.25	33	India	Sri Lanka	Lahiru Thirimanne
1292	47	27.4706	30.25	24.3333	India	Sri Lanka	Lahiru Thirimanne
1293	77	28.5556	30	30	India	Sri Lanka	Lahiru Thirimanne
1294	0	31.1053	31	39.4	New Zealand	Sri Lanka	Lahiru Thirimanne
1295	17	29.55	28.4	32.8333	New Zealand	Sri Lanka	Lahiru Thirimanne
1296	0	28.9524	29.6	27.2857	Australia	Australia	Lahiru Thirimanne
1297	102	27.6364	28.2	23.875	Australia	Australia	Lahiru Thirimanne
1298	7	32.2727	49	36.625	Australia	Australia	Lahiru Thirimanne
1299	1	31.1739	31.5	33.3333	Australia	Australia	Lahiru Thirimanne
1300	25	29.9167	31.75	30.5714	Bangladesh	Sri Lanka	Lahiru Thirimanne
1301	9	30.9583	45	0	New Zealand	England	Lahiru Thirimanne
1302	57	30.08	48	9	Australia	England	Lahiru Thirimanne
1303	7	31.1154	24.75	33	India	England	Lahiru Thirimanne
1304	6	30.2222	24.75	0	West Indies	West Indies	Lahiru Thirimanne
1305	23	29.3571	26	6	West Indies	West Indies	Lahiru Thirimanne
1306	0	29.1379	20.4	14.5	India	West Indies	Lahiru Thirimanne
1307	46	28.1667	18.6	9.66667	India	West Indies	Lahiru Thirimanne
1308	17	28.7419	16.4	34.1429	South Africa	Sri Lanka	Lahiru Thirimanne
1309	13	28.375	18.4	32	South Africa	Sri Lanka	Lahiru Thirimanne
1310	1	27.9091	19.8	29.8889	South Africa	Sri Lanka	Lahiru Thirimanne
1311	68	27.9394	19.25	30	South Africa	Sri Lanka	Lahiru Thirimanne
1312	2	29.1176	36.25	33.8	New Zealand	Sri Lanka	Lahiru Thirimanne
1313	23	28.3429	25.25	30.9091	New Zealand	Sri Lanka	Lahiru Thirimanne
1314	10	28.1944	26.75	0	Pakistan	UAE	Lahiru Thirimanne
1315	18	27.7027	26	26.5	Bangladesh	Bangladesh	Lahiru Thirimanne
1316	102	27.4474	24.2	24.8	Pakistan	Bangladesh	Lahiru Thirimanne
1317	38	29.359	31	37.6667	India	Bangladesh	Lahiru Thirimanne
1318	5	29.575	38.2	37.7143	Afghanistan	Bangladesh	Lahiru Thirimanne
1319	33	28.9756	34.6	33.625	Bangladesh	Bangladesh	Lahiru Thirimanne
1320	101	29.0714	39.2	33.5556	Pakistan	Bangladesh	Lahiru Thirimanne
1321	8	30.7442	55.8	0	Ireland	Ireland	Lahiru Thirimanne
1322	0	30.2273	37	24.3333	England	England	Lahiru Thirimanne
1323	10	29.5556	29.4	18.25	England	England	Lahiru Thirimanne
1324	7	29.1304	30.4	16.6	England	England	Lahiru Thirimanne
1325	16	28.6596	25.2	15	England	England	Lahiru Thirimanne
1326	60	28.3958	8.2	15.1429	England	England	Lahiru Thirimanne
1327	15	29.6458	23.25	30.25	South Africa	Sri Lanka	Lahiru Thirimanne
1328	36	29.3469	27	29.0769	South Africa	Sri Lanka	Lahiru Thirimanne
1329	22	29.48	33.5	29.5714	South Africa	Sri Lanka	Lahiru Thirimanne
1330	59	29.3333	37.25	0	India	India	Lahiru Thirimanne
1331	52	29.9039	48	59	India	India	Lahiru Thirimanne
1332	27	30.3208	36.8	29.0667	England	Sri Lanka	Lahiru Thirimanne
1333	62	30.8302	49	30.8667	England	Sri Lanka	Lahiru Thirimanne
1334	19	32	74	35	England	Sri Lanka	Lahiru Thirimanne
1335	8	32.3585	109.5	36.2667	England	Sri Lanka	Lahiru Thirimanne
1336	23	31.9074	84	0	New Zealand	New Zealand	Lahiru Thirimanne
1337	2	31.7454	69.5	23	New Zealand	New Zealand	Lahiru Thirimanne
1338	19	31.7818	57	25	New Zealand	New Zealand	Lahiru Thirimanne
1339	45	31.5536	23.6667	22	New Zealand	New Zealand	Lahiru Thirimanne
1340	29	31.7895	24.25	29.6667	New Zealand	New Zealand	Lahiru Thirimanne
1341	30	31.7414	29.5	29.5	New Zealand	New Zealand	Lahiru Thirimanne
1342	65	31.7119	31.25	29.6	New Zealand	New Zealand	Lahiru Thirimanne
1343	0	32.2667	37.6	35.5	Afghanistan	New Zealand	Lahiru Thirimanne
1344	52	31.7377	33.8	30.1	Bangladesh	Australia	Lahiru Thirimanne
1345	139	32.0645	35.2	30.4286	England	New Zealand	Lahiru Thirimanne
1346	1	34.3064	71.5	32.0909	Australia	Australia	Lahiru Thirimanne
1347	4	33.7778	64.25	29.5	Scotland	Australia	Lahiru Thirimanne
1348	41	33.3125	49	27.5385	South Africa	Australia	Lahiru Thirimanne
1349	23	33.4308	59.25	34.5	Pakistan	Sri Lanka	Lahiru Thirimanne
1350	4	33.2727	52	33.8235	Pakistan	Sri Lanka	Lahiru Thirimanne
1351	56	32.8358	14.6	32.1667	Pakistan	Sri Lanka	Lahiru Thirimanne
1352	90	33.1765	25.6	33.4211	Pakistan	Sri Lanka	Lahiru Thirimanne
1353	30	34	42.8	36.25	Pakistan	Sri Lanka	Lahiru Thirimanne
1354	17	33.9429	40.6	35.9524	West Indies	Sri Lanka	Lahiru Thirimanne
1355	81	33.7042	39.4	35.0909	West Indies	Sri Lanka	Lahiru Thirimanne
1356	21	34.8451	68.5	38.7727	West Indies	Sri Lanka	Lahiru Thirimanne
1357	1	34.6528	59.75	50.2857	New Zealand	New Zealand	Lahiru Thirimanne
1358	1	34.1918	37.5	44.125	New Zealand	New Zealand	Lahiru Thirimanne
1359	87	33.7432	30.25	39.3333	New Zealand	New Zealand	Lahiru Thirimanne
1360	2	34.9189	63.6667	49	New Zealand	New Zealand	Lahiru Thirimanne
1361	80	34.48	28	38	India	Sri Lanka	Lahiru Thirimanne
1362	18	35.0789	42.75	39.75	India	Sri Lanka	Lahiru Thirimanne
1363	67	34.8571	47	38.88	India	Sri Lanka	Lahiru Thirimanne
1364	53	35.2692	63.5	10	Pakistan	UAE	Lahiru Thirimanne
1365	12	35.4937	44	31.5	Pakistan	UAE	Lahiru Thirimanne
1366	28	35.2	46	25	Pakistan	UAE	Lahiru Thirimanne
1367	62	35.1111	35.6	25.75	Pakistan	UAE	Lahiru Thirimanne
1368	19	35.439	44.4	33	Pakistan	UAE	Lahiru Thirimanne
1369	0	35.241	34.8	55.5	India	India	Lahiru Thirimanne
1370	21	34.8214	24.2	37	India	India	Lahiru Thirimanne
1371	0	0	0	0	Australia	Sri Lanka	Avishka Fernando
1372	10	0	0	0	South Africa	South Africa	Avishka Fernando
1373	23	5	5	10	South Africa	South Africa	Avishka Fernando
1374	29	11	11	16.5	South Africa	South Africa	Avishka Fernando
1375	9	15.5	15.5	20.6667	South Africa	South Africa	Avishka Fernando
1376	0	0	0	0	Zimbabwe	Zimbabwe	Angelo Mathews
1377	31	0	0	0	Zimbabwe	Zimbabwe	Angelo Mathews
1378	52	15.5	15.5	0	Zimbabwe	Bangladesh	Angelo Mathews
1379	2	41.5	41.5	0	Bangladesh	Bangladesh	Angelo Mathews
1380	6	28.3333	28.3333	0	India	Sri Lanka	Angelo Mathews
1381	43	22.75	22.75	6	Pakistan	Sri Lanka	Angelo Mathews
1382	8	26.8	33.5	24.5	Pakistan	Sri Lanka	Angelo Mathews
1383	5	23.6667	27.75	19	Pakistan	Sri Lanka	Angelo Mathews
1384	51	21	12.8	15.5	New Zealand	Sri Lanka	Angelo Mathews
1385	19	24.75	22.6	22.6	India	Sri Lanka	Angelo Mathews
1386	14	24.1111	25.2	22	India	Sri Lanka	Angelo Mathews
1387	15	23.1	19.4	0	South Africa	South Africa	Angelo Mathews
1388	52	22.3636	20.8	15	England	South Africa	Angelo Mathews
1389	2	24.8333	30.2	33.5	New Zealand	South Africa	Angelo Mathews
1390	38	23.0769	20.4	0	India	India	Angelo Mathews
1391	37	24.1429	24.2	38	India	India	Angelo Mathews
1392	75	26.7857	36	15.5	India	Zimbabwe	Angelo Mathews
1393	55	30	51	20.8571	Pakistan	Sri Lanka	Angelo Mathews
1394	42	33.6667	69	28.7143	Bangladesh	Sri Lanka	Angelo Mathews
1395	0	36.4667	123.5	34.7143	India	Sri Lanka	Angelo Mathews
1396	0	34.1875	104.5	30.375	New Zealand	Sri Lanka	Angelo Mathews
1397	15	32.1765	57.3333	27	India	Sri Lanka	Angelo Mathews
1398	1	31.2222	37.3333	25.8	India	Sri Lanka	Angelo Mathews
1399	77	29.6316	14.5	0	Australia	Australia	Angelo Mathews
1400	17	33.6842	23.25	0	Australia	Australia	Angelo Mathews
1401	9	34.5789	36.6667	0	Australia	Australia	Angelo Mathews
1402	36	33.3	39.6667	23.5455	West Indies	Sri Lanka	Angelo Mathews
1403	21	35.1	70	26.8182	Canada	Sri Lanka	Angelo Mathews
1404	18	34.4286	80	26.3333	Pakistan	Sri Lanka	Angelo Mathews
1405	0	33.6818	33.6667	25.6923	Zimbabwe	Sri Lanka	Angelo Mathews
1406	41	32.2174	21	75	New Zealand	India	Angelo Mathews
1407	14	34	38.6667	23.8571	New Zealand	Sri Lanka	Angelo Mathews
1408	16	34.6087	31.3333	0	England	England	Angelo Mathews
1409	46	33.8333	29.6667	16	England	England	Angelo Mathews
1410	1	35.75	58.5	62	England	England	Angelo Mathews
1411	39	35.7917	118	63	England	England	Angelo Mathews
1412	62	35.92	58	51	England	England	Angelo Mathews
1413	23	36.9231	54.6667	0	Scotland	Scotland	Angelo Mathews
1414	15	36.4074	57	24.8571	Australia	Sri Lanka	Angelo Mathews
1415	35	35.6429	35	24.2	Australia	Sri Lanka	Angelo Mathews
1416	6	35.6207	34.8	24.875	Australia	Sri Lanka	Angelo Mathews
1417	26	34.6333	28.2	23.7647	Australia	Sri Lanka	Angelo Mathews
1418	10	34.3548	21	0	Pakistan	UAE	Angelo Mathews
1419	3	33.5938	18.4	10	Pakistan	UAE	Angelo Mathews
1420	32	32.6667	16	6.5	Pakistan	UAE	Angelo Mathews
1421	0	33.6364	19.25	22.5	Pakistan	UAE	Angelo Mathews
1422	61	32.6471	17.75	15	Pakistan	UAE	Angelo Mathews
1423	0	33.4571	26.5	23	South Africa	South Africa	Angelo Mathews
1424	28	32.5278	24	17.25	South Africa	South Africa	Angelo Mathews
1425	15	32.4054	30.25	19.4	South Africa	South Africa	Angelo Mathews
1426	21	31.9474	20.8	18.6667	South Africa	South Africa	Angelo Mathews
1427	6	32.5	31.25	22.1667	South Africa	South Africa	Angelo Mathews
1428	33	31.8205	17.5	103	India	Australia	Angelo Mathews
1429	64	32.6667	34.3333	136	Australia	Australia	Angelo Mathews
1430	17	33.45	46.3333	100	India	Australia	Angelo Mathews
1431	49	33.0488	47	72.3333	India	Australia	Angelo Mathews
1432	24	34.2439	56.3333	88.6667	Australia	Australia	Angelo Mathews
1433	14	34	62.3333	72.5	India	Australia	Angelo Mathews
1434	5	33.5349	42	60.8	Australia	Australia	Angelo Mathews
1435	0	32.8864	27.25	23.8889	Pakistan	Sri Lanka	Angelo Mathews
1436	10	32.1556	23	22.6316	Pakistan	Sri Lanka	Angelo Mathews
1437	80	32.3778	13.25	23.1579	Pakistan	Sri Lanka	Angelo Mathews
1438	7	34.1556	36.3333	27.3684	India	Sri Lanka	Angelo Mathews
1439	71	33.5652	34	26.35	India	Sri Lanka	Angelo Mathews
1440	14	35.1087	84	29.9	India	Sri Lanka	Angelo Mathews
1441	13	34.6596	91	29.1429	India	Sri Lanka	Angelo Mathews
1442	7	34.2083	61.6667	28.4091	New Zealand	Sri Lanka	Angelo Mathews
1443	54	34.3542	37.3333	28.7273	New Zealand	Sri Lanka	Angelo Mathews
1444	2	35.4792	79.5	31.1818	New Zealand	Sri Lanka	Angelo Mathews
1445	0	35.5208	45	31.2727	New Zealand	Sri Lanka	Angelo Mathews
1446	12	34.7959	38	51.5	Australia	Australia	Angelo Mathews
1447	0	34.34	37.5	45.8571	Australia	Australia	Angelo Mathews
1448	67	33.6667	22.6667	40.125	Australia	Australia	Angelo Mathews
1449	6	34.3077	20.25	29.913	Bangladesh	Sri Lanka	Angelo Mathews
1450	9	33.7736	17	54.6667	New Zealand	England	Angelo Mathews
1451	12	33.3148	18.8	43.25	Australia	England	Angelo Mathews
1452	51	32.9273	18.8	37	India	England	Angelo Mathews
1453	55	33.25	29	0	West Indies	West Indies	Angelo Mathews
1454	44	34.2321	33.25	0	India	West Indies	Angelo Mathews
1455	30	35.0179	57	0	West Indies	West Indies	Angelo Mathews
1456	10	34.9298	64	129	India	West Indies	Angelo Mathews
1457	10	34.5	63.3333	69.5	India	West Indies	Angelo Mathews
1458	14	34.0848	49.6667	28.9167	South Africa	Sri Lanka	Angelo Mathews
1459	23	33.75	27	28.32	South Africa	Sri Lanka	Angelo Mathews
1460	74	33.5738	17.4	28.1154	New Zealand	Sri Lanka	Angelo Mathews
1461	0	34.7869	32.75	30.9615	New Zealand	Sri Lanka	Angelo Mathews
1462	31	34.2258	30.25	26.5	Pakistan	UAE	Angelo Mathews
1463	47	34.1746	35.5	27.4	Pakistan	UAE	Angelo Mathews
1464	44	34.375	43.75	30.6667	Pakistan	UAE	Angelo Mathews
1465	38	34.5231	49	32.5714	Pakistan	UAE	Angelo Mathews
1466	8	34.5758	32	33.25	Pakistan	UAE	Angelo Mathews
1467	3	34.1791	33.6	54	Bangladesh	Bangladesh	Angelo Mathews
1468	56	33.7206	28	28.5	Bangladesh	Bangladesh	Angelo Mathews
1469	20	34.5441	37.25	56.5	Bangladesh	Bangladesh	Angelo Mathews
1470	55	34.8382	41.6667	66.5	Pakistan	Bangladesh	Angelo Mathews
1471	6	35.6471	71	94	India	Bangladesh	Angelo Mathews
1472	45	35.2174	70	64.6667	Afghanistan	Bangladesh	Angelo Mathews
1473	74	35.8696	182	79.6667	Bangladesh	Bangladesh	Angelo Mathews
1474	16	36.942	200	104.333	Pakistan	Bangladesh	Angelo Mathews
1475	30	37.1739	196	0	Ireland	Ireland	Angelo Mathews
1476	18	37.0714	85.5	39.3333	England	England	Angelo Mathews
1477	30	36.8028	91.5	36.2857	England	England	Angelo Mathews
1478	11	36.7083	56	35.5	England	England	Angelo Mathews
1479	30	36.3562	26.25	32.7778	England	England	Angelo Mathews
1480	42	36.2703	23.8	32.5	England	England	Angelo Mathews
1481	13	36.8378	32.75	29.8148	South Africa	Sri Lanka	Angelo Mathews
1482	34	36.52	31.5	29.2143	South Africa	Sri Lanka	Angelo Mathews
1483	58	36.4868	32.5	29.3793	South Africa	Sri Lanka	Angelo Mathews
1484	89	36.7662	44.25	30.3333	Pakistan	Sri Lanka	Angelo Mathews
1485	93	37.4359	59	32.2258	Pakistan	Sri Lanka	Angelo Mathews
1486	0	38.1392	57.4	34.125	Pakistan	Sri Lanka	Angelo Mathews
1487	23	38.1392	68.5	116	India	India	Angelo Mathews
1488	92	37.95	65.75	69.5	India	India	Angelo Mathews
1489	10	39.1	99	115.5	India	India	Angelo Mathews
1490	75	38.7407	72.6667	80.3333	India	India	Angelo Mathews
1491	139	39.1829	66.6667	79	India	India	Angelo Mathews
1492	33	40.8781	113	34.125	England	Sri Lanka	Angelo Mathews
1493	37	40.7831	116.333	34.0909	England	Sri Lanka	Angelo Mathews
1494	51	40.7381	73.5	34.1765	England	Sri Lanka	Angelo Mathews
1495	40	41.3452	111.667	35.6765	England	Sri Lanka	Angelo Mathews
1496	1	41.3294	100	35.8	England	Sri Lanka	Angelo Mathews
1497	20	40.8605	40.5	34.8333	England	Sri Lanka	Angelo Mathews
1498	15	40.6207	37.25	0	New Zealand	New Zealand	Angelo Mathews
1499	39	40.3295	31.75	15	New Zealand	New Zealand	Angelo Mathews
1500	0	40.7727	28.75	54	New Zealand	New Zealand	Angelo Mathews
1501	46	40.3146	18.75	27	New Zealand	New Zealand	Angelo Mathews
1502	44	40.3778	30	33.3333	Afghanistan	New Zealand	Angelo Mathews
1503	35	40.4176	36	43.1111	Australia	Australia	Angelo Mathews
1504	51	40.3587	41	42.3	Scotland	Australia	Angelo Mathews
1505	19	40.4731	35.2	43.0909	South Africa	Australia	Angelo Mathews
1506	38	40.2447	39	34.4324	Pakistan	Sri Lanka	Angelo Mathews
1507	8	40.2211	37.4	34.5263	Pakistan	Sri Lanka	Angelo Mathews
1508	4	39.8854	30.2	33.8461	Pakistan	Sri Lanka	Angelo Mathews
1509	12	39.5155	24	33.1	Pakistan	Sri Lanka	Angelo Mathews
1510	70	39.2347	16.2	32.5854	Pakistan	Sri Lanka	Angelo Mathews
1511	13	39.949	33	34.2927	West Indies	Sri Lanka	Angelo Mathews
1512	27	39.6768	26.75	33.7857	West Indies	Sri Lanka	Angelo Mathews
1513	0	39.9495	42	36	New Zealand	New Zealand	Angelo Mathews
1514	17	39.55	40.6667	28.8	New Zealand	New Zealand	Angelo Mathews
1515	95	39.3267	42.3333	26.8333	New Zealand	New Zealand	Angelo Mathews
1516	49	39.8726	38	30	Ireland	Ireland	Angelo Mathews
1517	24	39.9612	47	39.5	Ireland	Ireland	Angelo Mathews
1518	73	39.8077	37	36.7	England	England	Angelo Mathews
1519	44	40.1238	51.6	40	England	England	Angelo Mathews
1520	56	40.1604	57	40.3333	England	England	Angelo Mathews
1521	67	40.3084	49.2	41.5385	England	England	Angelo Mathews
1522	13	40.9346	66	46.6923	England	England	Angelo Mathews
1523	0	40.6759	63.25	34.4286	Australia	Sri Lanka	Angelo Mathews
1524	57	40.3027	45	33.6279	Australia	Sri Lanka	Angelo Mathews
1525	2	40.4545	48.25	34.1591	Australia	Sri Lanka	Angelo Mathews
1526	40	40.1081	34.75	33.4444	Australia	Sri Lanka	Angelo Mathews
1527	52	40.1071	22.4	44.2857	India	England	Angelo Mathews
1528	39	40.5714	37.75	48	Pakistan	England	Angelo Mathews
1529	43	40.5575	47.5	33.587	Zimbabwe	Sri Lanka	Angelo Mathews
1530	28	40.5789	44	33.7872	Zimbabwe	Sri Lanka	Angelo Mathews
1531	42	40.8246	67.3333	34.383	Zimbabwe	Sri Lanka	Angelo Mathews
1532	24	40.8348	68	34.5417	Zimbabwe	Sri Lanka	Angelo Mathews
1533	36	40.6897	44	34.3265	India	Sri Lanka	Angelo Mathews
1534	20	41	57.6667	35.0612	India	Sri Lanka	Angelo Mathews
1535	11	40.8205	50	34.76	India	Sri Lanka	Angelo Mathews
1536	70	40.5678	33.25	34.2941	India	Sri Lanka	Angelo Mathews
1537	55	40.8151	40.25	34.9808	India	Sri Lanka	Angelo Mathews
1538	25	40.9333	48	113.75	India	India	Angelo Mathews
1539	111	41.1417	45.25	120	India	India	Angelo Mathews
1540	17	42.0667	90.6667	147.75	India	India	Angelo Mathews
1541	42	41.8595	92.6667	109.667	Zimbabwe	Bangladesh	Angelo Mathews
1542	5	41.8607	83.3333	35.3585	South Africa	Sri Lanka	Angelo Mathews
1543	79	41.561	66.6667	34.7963	South Africa	Sri Lanka	Angelo Mathews
1544	32	42.2033	84.6667	36.2593	South Africa	Sri Lanka	Angelo Mathews
1545	22	42.121	43.75	36.1818	South Africa	Sri Lanka	Angelo Mathews
1546	97	41.96	45	35.9286	South Africa	Sri Lanka	Angelo Mathews
1547	16	42.736	78.3333	30.4444	Bangladesh	UAE	Angelo Mathews
1548	22	42.5238	82	29	Afghanistan	UAE	Angelo Mathews
1549	3	0	0	0	Ireland	Ireland	Dhananjaya de Silva
1550	2	0	0	0	Australia	Sri Lanka	Dhananjaya de Silva
1551	7	5	5	2	Australia	Sri Lanka	Dhananjaya de Silva
1552	12	6	6	4.5	Australia	Sri Lanka	Dhananjaya de Silva
1553	76	8	8	7	Australia	Sri Lanka	Dhananjaya de Silva
1554	34	25	25	24.25	Australia	Sri Lanka	Dhananjaya de Silva
1555	78	26.8	26.2	0	Zimbabwe	Zimbabwe	Dhananjaya de Silva
1556	3	42.4	51.75	0	West Indies	Zimbabwe	Dhananjaya de Silva
1557	58	35.8333	50.75	81	West Indies	Zimbabwe	Dhananjaya de Silva
1558	0	39	62.25	69.5	Zimbabwe	Zimbabwe	Dhananjaya de Silva
1559	28	34.125	43.25	0	South Africa	South Africa	Dhananjaya de Silva
1560	1	33.4444	41.75	28	South Africa	South Africa	Dhananjaya de Silva
1561	16	30.2	18	14.5	South Africa	South Africa	Dhananjaya de Silva
1562	5	28.9091	20.6	15	South Africa	South Africa	Dhananjaya de Silva
1563	11	26.9167	10	12.5	South Africa	South Africa	Dhananjaya de Silva
1564	1	25.6923	12.2	0	Pakistan	England	Dhananjaya de Silva
1565	84	23.9286	6.8	26.2	South Africa	Sri Lanka	Dhananjaya de Silva
1566	10	27.9333	23.4	35.8333	South Africa	Sri Lanka	Dhananjaya de Silva
1567	30	26.8125	22.2	32.1429	South Africa	Sri Lanka	Dhananjaya de Silva
1568	0	27	27.2	0	Bangladesh	UAE	Dhananjaya de Silva
1569	23	25.5	25	0	Afghanistan	UAE	Dhananjaya de Silva
1570	36	25.3684	29.4	31.875	England	Sri Lanka	Dhananjaya de Silva
1571	3	27.2632	24.75	36.375	England	Sri Lanka	Dhananjaya de Silva
1572	17	26.05	23	32.6667	England	Sri Lanka	Dhananjaya de Silva
1573	19	25.619	19.75	31.1	England	Sri Lanka	Dhananjaya de Silva
1574	36	26.5238	32.6667	0	New Zealand	New Zealand	Dhananjaya de Silva
1575	39	26.9545	37	12.2	South Africa	South Africa	Dhananjaya de Silva
1576	15	27.4783	28.5	16.6667	South Africa	South Africa	Dhananjaya de Silva
1577	22	26.9583	31.5	16.4286	South Africa	South Africa	Dhananjaya de Silva
1578	12	26.76	32.75	17.125	South Africa	South Africa	Dhananjaya de Silva
1579	4	0	0	0	England	England	Dimuth Karunaratne
1580	60	4	4	0	Scotland	Scotland	Dimuth Karunaratne
1581	0	32	32	0	New Zealand	Sri Lanka	Dimuth Karunaratne
1582	4	21.3333	21.3333	0	New Zealand	Sri Lanka	Dimuth Karunaratne
1583	16	17	17	0	Pakistan	UAE	Dimuth Karunaratne
1584	0	21	21	0	Pakistan	UAE	Dimuth Karunaratne
1585	5	16.8	20	0	New Zealand	New Zealand	Dimuth Karunaratne
1586	21	14.8333	6.25	5	New Zealand	New Zealand	Dimuth Karunaratne
1587	5	15.7143	11.5	13	New Zealand	New Zealand	Dimuth Karunaratne
1588	12	14.375	11.75	10.3333	New Zealand	New Zealand	Dimuth Karunaratne
1589	26	14.1111	8.6	10.75	New Zealand	New Zealand	Dimuth Karunaratne
1590	14	15.3	13.8	13.8	New Zealand	New Zealand	Dimuth Karunaratne
1591	23	15.1818	15.6	13.8333	Afghanistan	New Zealand	Dimuth Karunaratne
1592	0	0	0	0	Australia	West Indies	Tabraiz Shamsi
1593	0	0	0	0	India	South Africa	Tabraiz Shamsi
1594	0	0	0	0	India	South Africa	Tabraiz Shamsi
1595	1	0	0	0	England	India	Imran Tahir
1596	0	0	0	0	New Zealand	Bangladesh	Imran Tahir
1597	1	0	0	0	Pakistan	UAE	Imran Tahir
1598	3	2	2	1	Pakistan	UAE	Imran Tahir
1599	0	2.5	2.5	0	Pakistan	South Africa	Imran Tahir
1600	0	2.5	2.5	0	Sri Lanka	Sri Lanka	Imran Tahir
1601	0	2.5	2	0	Zimbabwe	Zimbabwe	Imran Tahir
1602	23	2.5	2	0	Zimbabwe	Zimbabwe	Imran Tahir
1603	2	14	26	0	Australia	Zimbabwe	Imran Tahir
1604	0	10	25	0	New Zealand	New Zealand	Imran Tahir
1605	22	10	25	0	Australia	Australia	Imran Tahir
1606	8	13	23.5	22	India	Australia	Imran Tahir
1607	0	12	18.3333	0	Pakistan	New Zealand	Imran Tahir
1608	1	10	8	0	Bangladesh	Bangladesh	Imran Tahir
1609	4	10.1667	10.3333	0	New Zealand	South Africa	Imran Tahir
1610	9	9.28571	8.75	0	India	India	Imran Tahir
1611	4	9.25	5.5	10	India	India	Imran Tahir
1612	4	9.75	6	4	England	South Africa	Imran Tahir
1613	0	10.25	11	0	West Indies	West Indies	Imran Tahir
1614	0	9.11111	7	0	Australia	West Indies	Imran Tahir
1615	6	8.2	5.66667	0	Australia	West Indies	Imran Tahir
1616	29	8	4.66667	2	West Indies	West Indies	Imran Tahir
1617	0	9.75	9.75	0	New Zealand	New Zealand	Imran Tahir
1618	0	9.75	8.75	0	England	England	Imran Tahir
1619	1	9.75	11.6667	0	India	England	Imran Tahir
1620	0	9.07692	12	8	India	South Africa	Imran Tahir
1621	8	8.42857	10	4	India	South Africa	Imran Tahir
1622	2	8.4	3	5.33333	India	South Africa	Imran Tahir
1623	1	8	2.75	4.5	Zimbabwe	South Africa	Imran Tahir
1624	11	7.58823	2.4	15	Australia	Australia	Imran Tahir
1625	5	8.23529	5.5	3.8	Pakistan	South Africa	Imran Tahir
1626	1	8.05556	6.75	4	Sri Lanka	South Africa	Imran Tahir
1627	1	0	0	0	Pakistan	England	Chris Morris
1628	3	1	1	1	England	England	Chris Morris
1629	9	2	2	0	Sri Lanka	Sri Lanka	Chris Morris
1630	12	6.5	6.5	0	Bangladesh	Bangladesh	Chris Morris
1631	9	8.33333	8.33333	0	India	India	Chris Morris
1632	62	8.5	8.5	0	England	South Africa	Chris Morris
1633	9	19.2	23.75	0	West Indies	West Indies	Chris Morris
1634	40	17.5	25.25	9	West Indies	West Indies	Chris Morris
1635	7	20.7143	26.4	24.5	West Indies	West Indies	Chris Morris
1636	26	19	25.4	62	Sri Lanka	South Africa	Chris Morris
1637	3	19.7778	28.8	44	Sri Lanka	South Africa	Chris Morris
1638	16	20.1111	21.25	0	New Zealand	New Zealand	Chris Morris
1639	7	19.7	23	16	New Zealand	New Zealand	Chris Morris
1640	28	18.5455	14.75	11.5	New Zealand	New Zealand	Chris Morris
1641	5	19.3333	20	2	England	England	Chris Morris
1642	35	18.2308	14.75	3	England	England	Chris Morris
1643	20	20.9231	22.75	14.6667	Sri Lanka	England	Chris Morris
1644	28	20.8571	23.75	16	Pakistan	England	Chris Morris
1645	4	21.3333	29	18.4	India	England	Chris Morris
1646	37	20.25	23	45.5	India	South Africa	Chris Morris
1647	14	21.2353	31	42.6667	India	South Africa	Chris Morris
1648	14	20.8333	20.6	35.5	India	South Africa	Chris Morris
1649	4	20.4737	19.4	31.2	India	South Africa	Chris Morris
1650	8	0	0	0	Sri Lanka	South Africa	Anrich Nortje
1651	6	0	0	0	India	South Africa	Lungi Ngidi
1652	4	6	6	6	India	South Africa	Lungi Ngidi
1653	0	10	10	10	India	South Africa	Lungi Ngidi
1654	1	10	10	0	Sri Lanka	Sri Lanka	Lungi Ngidi
1655	4	11	11	10	Zimbabwe	South Africa	Lungi Ngidi
1656	19	15	15	0	Australia	Australia	Lungi Ngidi
1657	6	34	0	14	Sri Lanka	South Africa	Lungi Ngidi
1658	10	0	0	0	Bangladesh	Bangladesh	Kagiso Rabada
1659	1	10	10	0	Bangladesh	West Indies	Kagiso Rabada
1660	19	5.5	5.5	0	India	India	Kagiso Rabada
1661	0	15	15	0	India	India	Kagiso Rabada
1662	8	15	15	0	India	India	Kagiso Rabada
1663	12	19	19	0	England	South Africa	Kagiso Rabada
1664	0	16.6667	20	12	England	South Africa	Kagiso Rabada
1665	1	12.5	19.5	1	West Indies	West Indies	Kagiso Rabada
1666	15	12.75	10.5	2	Australia	West Indies	Kagiso Rabada
1667	3	16.5	18	17	Australia	West Indies	Kagiso Rabada
1668	9	17.25	15.5	20	West Indies	West Indies	Kagiso Rabada
1669	9	15.6	14	6	Australia	South Africa	Kagiso Rabada
1670	19	17.4	37	0	England	England	Kagiso Rabada
1671	26	17.6667	27.5	19	Pakistan	England	Kagiso Rabada
1672	5	18.8571	22	22.5	India	England	Kagiso Rabada
1673	23	17.125	17	10.5	Bangladesh	South Africa	Kagiso Rabada
1674	1	20	27.3333	22	India	South Africa	Kagiso Rabada
1675	1	17.8889	18.5	15	India	South Africa	Kagiso Rabada
1676	12	16.2	14	11.5	India	South Africa	Kagiso Rabada
1677	3	17.4	14	14.5	India	South Africa	Kagiso Rabada
1678	12	16.0909	13.3333	0	Sri Lanka	Sri Lanka	Kagiso Rabada
1679	9	17.1818	9.66667	0	Australia	Australia	Kagiso Rabada
1680	0	16.5	12.3333	12.2	Pakistan	South Africa	Kagiso Rabada
1681	3	15.2308	12	10.1667	Sri Lanka	South Africa	Kagiso Rabada
1682	3	0	0	0	Asia XI	South Africa	Dale Steyn
1683	1	3	3	3	Asia XI	South Africa	Dale Steyn
1684	1	2	2	2	West Indies	South Africa	Dale Steyn
1685	3	2.5	2.5	0	England	England	Dale Steyn
1686	6	4	4	0	England	England	Dale Steyn
1687	5	4.66667	4.66667	9	England	England	Dale Steyn
1688	1	6.33333	8	2.5	Australia	South Africa	Dale Steyn
1689	0	5	8	2	Australia	South Africa	Dale Steyn
1690	17	4	5	1.5	England	South Africa	Dale Steyn
1691	12	7.4	9.66667	5.75	England	South Africa	Dale Steyn
1692	35	8.16667	11.6667	0	India	India	Dale Steyn
1693	0	12	16.25	35	India	India	Dale Steyn
1694	2	10.5	16	0	West Indies	West Indies	Dale Steyn
1695	0	10.75	22	0	West Indies	West Indies	Dale Steyn
1696	7	9.55556	12.25	7	India	South Africa	Dale Steyn
1697	6	9.3	11	7	India	South Africa	Dale Steyn
1698	5	9	3.75	6.85714	India	South Africa	Dale Steyn
1699	4	8.66667	5	6.625	India	South Africa	Dale Steyn
1700	0	9	5.5	7.125	India	South Africa	Dale Steyn
1701	20	8.30769	5.5	17.5	England	India	Dale Steyn
1702	8	9.14286	8.75	0	New Zealand	Bangladesh	Dale Steyn
1703	5	9.06667	9.25	6.33333	Australia	South Africa	Dale Steyn
1704	1	8.8125	9.25	6.2	Sri Lanka	South Africa	Dale Steyn
1705	1	8.35294	6.8	14	England	England	Dale Steyn
1706	3	7.94445	7	7.5	England	England	Dale Steyn
1707	0	8.11111	4.5	5.72727	New Zealand	South Africa	Dale Steyn
1708	4	7.68421	2.5	5.25	New Zealand	South Africa	Dale Steyn
1709	0	7.5	2.25	5.15385	Pakistan	South Africa	Dale Steyn
1710	9	7.14286	2	4.78571	Pakistan	South Africa	Dale Steyn
1711	2	7.22727	4	0	Pakistan	UAE	Dale Steyn
1712	15	7	3	5.06667	Pakistan	South Africa	Dale Steyn
1713	23	7.33333	6	0	Sri Lanka	Sri Lanka	Dale Steyn
1714	10	7.96	9.8	0	Zimbabwe	Zimbabwe	Dale Steyn
1715	5	8.03846	11.8	10	Australia	Zimbabwe	Dale Steyn
1716	0	7.92593	11	0	New Zealand	New Zealand	Dale Steyn
1717	6	7.64286	10.6	0	Australia	Australia	Dale Steyn
1718	4	7.58621	8.8	6	Australia	Australia	Dale Steyn
1719	12	7.72414	6.25	10	Australia	Australia	Dale Steyn
1720	0	7.86667	6.75	11	Australia	Australia	Dale Steyn
1721	6	7.86667	7.33333	5.6875	West Indies	South Africa	Dale Steyn
1722	1	8.06667	14	11	India	Australia	Dale Steyn
1723	16	7.83871	11.5	0	Pakistan	New Zealand	Dale Steyn
1724	2	8.09375	11.6667	6.0625	New Zealand	South Africa	Dale Steyn
1725	13	7.90909	8.33333	18.3333	India	India	Dale Steyn
1726	12	8.05882	9.5	17	India	India	Dale Steyn
1727	6	8.17143	8.8	16	India	India	Dale Steyn
1728	6	8.11111	9.8	5.82353	Australia	South Africa	Dale Steyn
1729	60	8.27778	9.75	6.17647	Zimbabwe	South Africa	Dale Steyn
1730	4	9.67568	24.25	9.16667	Zimbabwe	South Africa	Dale Steyn
1731	3	9.78378	29.3333	7.66667	Australia	Australia	Dale Steyn
1732	0	9.60526	26.3333	9.38889	Pakistan	South Africa	Dale Steyn
1733	15	0	0	0	Australia	South Africa	Dwaine Pretorius
1734	50	15	15	0	New Zealand	New Zealand	Dwaine Pretorius
1735	11	32.5	32.5	50	New Zealand	New Zealand	Dwaine Pretorius
1736	10	25.3333	25.3333	30.5	New Zealand	New Zealand	Dwaine Pretorius
1737	0	21.5	21.5	15	Bangladesh	South Africa	Dwaine Pretorius
1738	14	17.2	17.2	0	Australia	Australia	Dwaine Pretorius
1739	1	16.6667	17	14	Australia	Australia	Dwaine Pretorius
1740	31	16.8333	9	7.5	Sri Lanka	South Africa	Dwaine Pretorius
1741	13	0	0	0	Australia	South Africa	Andile Phehlukwayo
1742	42	0	0	0	Australia	South Africa	Andile Phehlukwayo
1743	11	0	0	0	Australia	South Africa	Andile Phehlukwayo
1744	29	66	66	0	New Zealand	New Zealand	Andile Phehlukwayo
1745	29	95	95	0	New Zealand	New Zealand	Andile Phehlukwayo
1746	1	124	124	0	New Zealand	New Zealand	Andile Phehlukwayo
1747	4	125	112	0	England	England	Andile Phehlukwayo
1748	4	64.5	37	4	India	England	Andile Phehlukwayo
1749	0	44.3333	33.5	66	Bangladesh	South Africa	Andile Phehlukwayo
1750	5	44.3333	19	66	Bangladesh	South Africa	Andile Phehlukwayo
1751	27	34.5	4.66667	35.5	India	South Africa	Andile Phehlukwayo
1752	3	41.25	13.3333	49	India	South Africa	Andile Phehlukwayo
1753	23	33.6	13	33.6667	India	South Africa	Andile Phehlukwayo
1754	0	38.2	29	41.3333	India	South Africa	Andile Phehlukwayo
1755	34	31.8333	19.3333	31	India	South Africa	Andile Phehlukwayo
1756	7	32.1429	29	0	Sri Lanka	Sri Lanka	Andile Phehlukwayo
1757	24	33.1429	22.3333	0	Sri Lanka	Sri Lanka	Andile Phehlukwayo
1758	9	36.5714	44	0	Sri Lanka	Sri Lanka	Andile Phehlukwayo
1759	3	33.125	24.6667	40	Sri Lanka	Sri Lanka	Andile Phehlukwayo
1760	28	29.7778	25.6667	31.6	Zimbabwe	South Africa	Andile Phehlukwayo
1761	0	29.6	23.6667	31	Zimbabwe	South Africa	Andile Phehlukwayo
1762	69	26.9091	16	26.5714	Pakistan	South Africa	Andile Phehlukwayo
1763	11	33.1818	27.25	36.4286	Pakistan	South Africa	Andile Phehlukwayo
1764	2	31.3333	27.75	33.25	Sri Lanka	South Africa	Andile Phehlukwayo
1765	38	29.0769	27.5	29.7778	Sri Lanka	South Africa	Andile Phehlukwayo
1766	4	0	0	0	Sri Lanka	Sri Lanka	JP Duminy
1767	22	4	4	4	Sri Lanka	Sri Lanka	JP Duminy
1768	3	13	13	13	Sri Lanka	Sri Lanka	JP Duminy
1769	0	9.66667	9.66667	9.66667	Sri Lanka	Sri Lanka	JP Duminy
1770	0	7.25	7.25	7.25	Sri Lanka	Sri Lanka	JP Duminy
1771	60	5.8	5.8	0	Zimbabwe	South Africa	JP Duminy
1772	31	14.8333	17	60	Zimbabwe	South Africa	JP Duminy
1773	24	20	23.5	91	Zimbabwe	South Africa	JP Duminy
1774	11	24	38.3333	0	India	Ireland	JP Duminy
1775	40	22.1429	42	11	India	Ireland	JP Duminy
1776	0	24.375	55.3333	25.5	India	Ireland	JP Duminy
1777	3	21.6667	35.3333	0	Zimbabwe	Zimbabwe	JP Duminy
1778	24	19.8	19.5	3	Zimbabwe	Zimbabwe	JP Duminy
1779	6	22.2	19.5	27	Zimbabwe	Zimbabwe	JP Duminy
1780	44	20.7273	18.25	0	Pakistan	Pakistan	JP Duminy
1781	46	22.6667	19.25	115	New Zealand	South Africa	JP Duminy
1782	23	24.4615	30.75	80.5	New Zealand	South Africa	JP Duminy
1783	1	24.3571	35.75	61.3333	New Zealand	South Africa	JP Duminy
1784	79	22.8	24	46.25	West Indies	South Africa	JP Duminy
1785	68	28.0667	48.25	66	West Indies	South Africa	JP Duminy
1786	36	30.5625	54.25	66.4	West Indies	South Africa	JP Duminy
1787	44	32.8125	69	73.6	West Indies	South Africa	JP Duminy
1788	49	33.4706	76	0	Bangladesh	Bangladesh	JP Duminy
1789	0	36.3529	138	0	Bangladesh	Bangladesh	JP Duminy
1790	18	36.3529	98.5	0	England	England	JP Duminy
1791	8	35.3333	73.5	18	England	England	JP Duminy
1792	18	33.8947	39.6667	13	England	England	JP Duminy
1793	20	33.1	31	14.6667	England	England	JP Duminy
1794	90	32.4762	16	68.6667	Kenya	South Africa	JP Duminy
1795	10	35.0909	30.8	71.7143	Kenya	South Africa	JP Duminy
1796	36	35.5455	36.5	73.1429	Bangladesh	South Africa	JP Duminy
1797	71	35.5652	43.5	0	Australia	Australia	JP Duminy
1798	35	37.0417	56.75	71	Australia	Australia	JP Duminy
1799	9	36.96	60.5	53	Australia	Australia	JP Duminy
1800	60	35.8846	40.25	38.3333	Australia	Australia	JP Duminy
1801	15	38.1923	52.75	68.5	Australia	South Africa	JP Duminy
1802	11	37.3333	47.5	62.5556	Australia	South Africa	JP Duminy
1803	32	37.7407	43.3333	63.7778	Australia	South Africa	JP Duminy
1804	40	37.5357	42.3333	60.6	Australia	South Africa	JP Duminy
1805	3	37.6207	52.6667	58.7273	Australia	South Africa	JP Duminy
1806	0	36.4667	25.25	54.0833	Sri Lanka	South Africa	JP Duminy
1807	11	35.2903	21.5	49.9231	New Zealand	South Africa	JP Duminy
1808	24	34.5312	17.2	47.1429	England	South Africa	JP Duminy
1809	111	34.2121	15.6	45.6	Zimbabwe	South Africa	JP Duminy
1810	41	37.5758	37.25	53	England	South Africa	JP Duminy
1811	6	37.6765	46.75	52.25	England	South Africa	JP Duminy
1812	6	36.7714	48.25	49.5294	England	South Africa	JP Duminy
1813	0	35.9167	47	0	India	India	JP Duminy
1814	15	34.9459	41	0	West Indies	West Indies	JP Duminy
1815	32	34.4211	13.6	15	West Indies	West Indies	JP Duminy
1816	51	35.2632	14.75	47	West Indies	West Indies	JP Duminy
1817	6	35.6667	26	47.1111	Zimbabwe	South Africa	JP Duminy
1818	15	35.8205	34.6667	47.4444	Zimbabwe	South Africa	JP Duminy
1819	129	36.2051	59.5	48.2778	Zimbabwe	South Africa	JP Duminy
1820	10	38.525	116.5	0	Pakistan	UAE	JP Duminy
1821	54	38.775	105.5	0	Pakistan	UAE	JP Duminy
1822	26	39.1463	107	64	Pakistan	UAE	JP Duminy
1823	36	38.8333	78	45	Pakistan	UAE	JP Duminy
1824	59	38.7674	63.75	42	Pakistan	UAE	JP Duminy
1825	73	40.1395	61.6667	52.5263	India	South Africa	JP Duminy
1826	13	40.8864	62	53.55	India	South Africa	JP Duminy
1827	52	40.2667	51.75	51.619	India	South Africa	JP Duminy
1828	71	40.5217	58.25	51.6364	India	South Africa	JP Duminy
1829	35	42.0652	89.3333	54.8636	India	South Africa	JP Duminy
1830	42	41.9149	61	0	West Indies	India	JP Duminy
1831	40	42.8085	71	42	Netherlands	India	JP Duminy
1832	0	42.75	80	41	England	India	JP Duminy
1833	23	41.8775	62.6667	27.3333	India	India	JP Duminy
1834	99	41.5	35	26.25	Ireland	India	JP Duminy
1835	17	42.6274	51	0	Bangladesh	Bangladesh	JP Duminy
1836	3	42.1346	35.8	66	New Zealand	Bangladesh	JP Duminy
1837	4	41.3962	28.4	54	Australia	South Africa	JP Duminy
1838	56	40.7037	29.2	51.9167	Australia	South Africa	JP Duminy
1839	35	40.9818	35.8	52.08	Australia	South Africa	JP Duminy
1840	1	40.875	23	51.4231	Sri Lanka	South Africa	JP Duminy
1841	66	40.1754	19.8	49.5556	Sri Lanka	South Africa	JP Duminy
1842	25	41.3333	40.5	52	Sri Lanka	South Africa	JP Duminy
1843	36	41.0517	45.75	51.0357	Sri Lanka	South Africa	JP Duminy
1844	5	40.9661	40.75	50.5172	Sri Lanka	South Africa	JP Duminy
1845	46	41.0508	44.3333	0	New Zealand	New Zealand	JP Duminy
1846	43	41.1333	59.3333	46	New Zealand	New Zealand	JP Duminy
1847	25	41.1639	38.75	44.5	New Zealand	New Zealand	JP Duminy
1848	14	40.9032	38.75	16	England	England	JP Duminy
1849	33	40.4762	33.25	15.6	England	England	JP Duminy
1850	18	40.3594	32.2	18.5	England	England	JP Duminy
1851	150	40.0154	26.6	0	Netherlands	Netherlands	JP Duminy
1852	14	42.3231	60	18.4286	India	England	JP Duminy
1853	24	41.8939	57.25	17.875	Pakistan	England	JP Duminy
1854	2	41.6269	59.75	18.5556	West Indies	England	JP Duminy
1855	3	41.0441	52	16.9	England	England	JP Duminy
1856	15	40.4927	48.25	5.8	Sri Lanka	Sri Lanka	JP Duminy
1857	15	40.1286	11.6	7.33333	Sri Lanka	Sri Lanka	JP Duminy
1858	23	39.7747	11.8	8.42857	Sri Lanka	Sri Lanka	JP Duminy
1859	97	39.5417	11.6	10.25	Sri Lanka	Sri Lanka	JP Duminy
1860	15	40.3288	30.6	19.8889	Sri Lanka	Sri Lanka	JP Duminy
1861	20	39.9865	33	61.6667	Pakistan	UAE	JP Duminy
1862	25	39.72	34	51.25	Pakistan	UAE	JP Duminy
1863	64	39.5263	36	46	Pakistan	UAE	JP Duminy
1864	25	39.8442	44.2	49	Pakistan	UAE	JP Duminy
1865	2	40.1688	37.25	53.1667	Pakistan	UAE	JP Duminy
1866	49	39.6795	34	50.6897	Pakistan	South Africa	JP Duminy
1867	15	39.7975	41.25	50.6333	Pakistan	South Africa	JP Duminy
1868	16	39.4875	38.75	49.4839	Pakistan	South Africa	JP Duminy
1869	59	39.1975	26.75	48.4375	India	South Africa	JP Duminy
1870	26	39.9259	35.25	50.2812	India	South Africa	JP Duminy
1871	0	39.7561	41.25	49.5455	India	South Africa	JP Duminy
1872	16	39.2771	29	19.4	Sri Lanka	Sri Lanka	JP Duminy
1873	1	39	29.25	19.0909	Sri Lanka	Sri Lanka	JP Duminy
1874	29	38.5529	25.5	17.5833	Sri Lanka	Sri Lanka	JP Duminy
1875	22	38.4419	14.4	16.5	Zimbabwe	Zimbabwe	JP Duminy
1876	36	38.6977	17	27.5	Zimbabwe	Zimbabwe	JP Duminy
1877	28	38.6667	26	30.3333	Zimbabwe	Zimbabwe	JP Duminy
1878	33	38.9885	38.6667	39.6667	Australia	Zimbabwe	JP Duminy
1879	2	39.3678	74	50.6667	Zimbabwe	Zimbabwe	JP Duminy
1880	16	38.9432	60.5	38.5	Australia	Zimbabwe	JP Duminy
1881	51	38.6854	38.3333	34	Zimbabwe	Zimbabwe	JP Duminy
1882	0	38.8222	43.3333	36.8333	Australia	Zimbabwe	JP Duminy
1883	58	38.8222	34	38	New Zealand	New Zealand	JP Duminy
1884	19	39.4667	42.3333	57.3333	New Zealand	New Zealand	JP Duminy
1885	12	39.2418	48	48.0882	West Indies	South Africa	JP Duminy
1886	43	38.9456	46.6667	47.0571	West Indies	South Africa	JP Duminy
1887	18	38.9893	44	46.9444	West Indies	South Africa	JP Duminy
1888	115	39.1828	50	47.75	Zimbabwe	New Zealand	JP Duminy
1889	6	40.4193	69	58.3333	India	Australia	JP Duminy
1890	12	40.0532	64.6667	76.5	Pakistan	New Zealand	JP Duminy
1891	23	39.7579	64.6667	63.6	U.A.E.	New Zealand	JP Duminy
1892	8	39.5833	58	56.8333	New Zealand	New Zealand	JP Duminy
1893	13	39.6667	54.6667	34.5	Bangladesh	Bangladesh	JP Duminy
1894	51	39.3918	15.5	49	Bangladesh	West Indies	JP Duminy
1895	15	39.5102	26.75	40.8	India	India	JP Duminy
1896	36	39.2626	27.5	36.5	India	India	JP Duminy
1897	14	39.23	30.75	36.4286	India	India	JP Duminy
1898	13	38.9802	25.8	47.4444	England	South Africa	JP Duminy
1899	47	38.7255	25.8	46.5135	England	South Africa	JP Duminy
1900	31	38.8058	25	46.5263	England	South Africa	JP Duminy
1901	23	38.7308	28.2	49.6667	West Indies	West Indies	JP Duminy
1902	13	38.581	25.6	43	Australia	West Indies	JP Duminy
1903	41	38.3396	25.4	37	Australia	West Indies	JP Duminy
1904	10	38.3645	31	37.6667	West Indies	West Indies	JP Duminy
1905	5	38.4579	29.5	39.3333	West Indies	West Indies	JP Duminy
1906	52	38.1482	23	46.1282	Ireland	South Africa	JP Duminy
1907	9	38.6296	40.3333	47.4615	Australia	South Africa	JP Duminy
1908	82	38.3578	39	46.5	Australia	South Africa	JP Duminy
1909	20	38.7546	52.6667	47.3658	Australia	South Africa	JP Duminy
1910	25	38.5856	42	46.7143	Australia	South Africa	JP Duminy
1911	73	38.4643	47	46.2093	Australia	South Africa	JP Duminy
1912	11	38.7699	41.8	46.8182	Sri Lanka	South Africa	JP Duminy
1913	28	38.5263	42.2	46.0222	Sri Lanka	South Africa	JP Duminy
1914	20	38.7719	39.25	46.6444	Sri Lanka	South Africa	JP Duminy
1915	10	38.6087	39.25	46.0652	Sri Lanka	South Africa	JP Duminy
1916	1	38.3621	35.5	58.1667	New Zealand	New Zealand	JP Duminy
1917	34	38.0427	17.5	50	New Zealand	New Zealand	JP Duminy
1918	16	38.0085	23.25	48	New Zealand	New Zealand	JP Duminy
1919	25	37.8235	16.2	44.4444	New Zealand	New Zealand	JP Duminy
1920	3	37.7167	17.2	42.5	New Zealand	New Zealand	JP Duminy
1921	15	37.4297	15.8	15.6364	England	England	JP Duminy
1922	28	37.2459	18.6	15.5833	England	England	JP Duminy
1923	38	37.4754	21.75	17.9167	Sri Lanka	England	JP Duminy
1924	8	37.7869	36.3333	21.0833	Pakistan	England	JP Duminy
1925	20	37.5447	30.6667	20.0769	India	England	JP Duminy
1926	30	37.7073	54.5	45.2979	Bangladesh	South Africa	JP Duminy
1927	12	37.6452	62	44.9792	India	South Africa	JP Duminy
1928	25	37.44	36	44.3061	India	South Africa	JP Duminy
1929	51	37.3413	23.75	43.92	India	South Africa	JP Duminy
1930	10	37.4488	34.5	44.0588	India	South Africa	JP Duminy
1931	1	37.2344	25.6	43.4039	India	South Africa	JP Duminy
1932	53	36.9535	19.8	18.4615	Sri Lanka	Sri Lanka	JP Duminy
1933	32	37.3643	35	22.5385	Sri Lanka	Sri Lanka	JP Duminy
1934	92	37.3231	36.75	23.2143	Sri Lanka	Sri Lanka	JP Duminy
1935	38	37.7405	47	27.8	Sri Lanka	Sri Lanka	JP Duminy
1936	12	37.7424	54	28.4375	Sri Lanka	Sri Lanka	JP Duminy
1937	16	37.5489	56.75	42.6038	Zimbabwe	South Africa	JP Duminy
1938	5	37.6692	47.5	42.9057	Zimbabwe	South Africa	JP Duminy
1939	1	37.4254	40.75	42.2037	Zimbabwe	South Africa	JP Duminy
1940	31	37.1556	18	41.4545	Sri Lanka	South Africa	JP Duminy
1941	23	0	0	0	West Indies	West Indies	David Miller
1942	26	0	0	0	West Indies	West Indies	David Miller
1943	5	0	0	0	West Indies	West Indies	David Miller
1944	51	54	54	0	Zimbabwe	South Africa	David Miller
1945	33	52.5	52.5	51	Zimbabwe	South Africa	David Miller
1946	6	69	69	0	Pakistan	UAE	David Miller
1947	6	48	40.3333	6	Pakistan	UAE	David Miller
1948	0	37.5	25.25	6	Pakistan	UAE	David Miller
1949	9	30	24	84	India	South Africa	David Miller
1950	27	26.5	13.5	46.5	India	South Africa	David Miller
1951	11	26.5714	9.6	40	Australia	South Africa	David Miller
1952	59	24.625	10.6	32.75	Australia	South Africa	David Miller
1953	11	28.4444	21.2	38	Australia	South Africa	David Miller
1954	14	29.6667	29.25	40.2	New Zealand	South Africa	David Miller
1955	15	28.1	30.5	35.8333	New Zealand	South Africa	David Miller
1956	67	26.9091	27.5	32.8571	Pakistan	South Africa	David Miller
1957	20	30.25	41.5	37.125	Pakistan	South Africa	David Miller
1958	0	31.9167	42.3333	0	India	England	David Miller
1959	19	29.4615	29	0	Pakistan	England	David Miller
1960	38	28.7143	30.25	9.5	West Indies	England	David Miller
1961	56	29.3333	36	19	England	England	David Miller
1962	14	33.0667	44.3333	0	Sri Lanka	Sri Lanka	David Miller
1963	22	31.875	31.75	14	Sri Lanka	Sri Lanka	David Miller
1964	85	33.25	49.6667	36	Sri Lanka	Sri Lanka	David Miller
1965	1	38.5625	107.5	121	Sri Lanka	Sri Lanka	David Miller
1966	0	36.3529	89	61	Sri Lanka	Sri Lanka	David Miller
1967	37	34.3333	40.6667	4	Pakistan	UAE	David Miller
1968	11	34.4737	48.3333	12.25	Pakistan	UAE	David Miller
1969	34	33.3	33.5	12	Pakistan	UAE	David Miller
1970	5	33.3333	16.6	15.6667	Pakistan	UAE	David Miller
1971	15	32.0455	17.4	14.1429	Pakistan	UAE	David Miller
1972	4	31.3043	20.4	39.625	Pakistan	South Africa	David Miller
1973	2	30.1667	13.8	35.6667	Pakistan	South Africa	David Miller
1974	24	30.25	15	35.8889	Pakistan	South Africa	David Miller
1975	5	30	12.5	34.7	India	South Africa	David Miller
1976	0	30.2	16.6667	35.2	India	South Africa	David Miller
1977	56	29.0385	11.6667	32	India	South Africa	David Miller
1978	36	31.1923	43.5	40.6667	Sri Lanka	Sri Lanka	David Miller
1979	4	32.5769	60.5	52.6667	Sri Lanka	Sri Lanka	David Miller
1980	4	31.5185	50.5	40.5	Sri Lanka	Sri Lanka	David Miller
1981	45	31.6667	50	0	Zimbabwe	Zimbabwe	David Miller
1982	13	32.1429	72.5	45	Zimbabwe	Zimbabwe	David Miller
1983	0	32.6071	51	58	Zimbabwe	Zimbabwe	David Miller
1984	3	31.4828	22	29	Australia	Zimbabwe	David Miller
1985	10	30.5333	21.6667	20.3333	Zimbabwe	Zimbabwe	David Miller
1986	7	30.8667	23.6667	0	New Zealand	New Zealand	David Miller
1987	17	30.0968	11	7	New Zealand	New Zealand	David Miller
1988	65	29.6875	9.25	0	Australia	Australia	David Miller
1989	22	30.7576	25.5	65	Australia	Australia	David Miller
1990	3	31.4242	40.3333	87	Australia	Australia	David Miller
1991	45	30.5882	28.5	45	Australia	Australia	David Miller
1992	5	31	38	45	Australia	Australia	David Miller
1993	70	30.2778	35	37.0909	West Indies	South Africa	David Miller
1994	0	31.3514	36.25	39.8333	West Indies	South Africa	David Miller
1995	130	31.3514	30.75	39.8333	West Indies	South Africa	David Miller
1996	23	34.8649	83.3333	50.6667	West Indies	South Africa	David Miller
1997	138	34.5526	76	12	Zimbabwe	New Zealand	David Miller
1998	22	38.1842	180.5	35	India	Australia	David Miller
1999	20	37.7692	156.5	32.4	West Indies	Australia	David Miller
[truncated: 6,919 more rows]
